# Supplementary material for: Distinct genetic changes reveal evolutionary history and heterogeneous molecular grade of DLBCL with MYC/BCL2 double-hit
Source: Leukemia. 2019 Dec 16;34(5):1329–41. doi: 10.1038/s41375-019-0691-6 (PMC7192846; doi:10.1038/s41375-019-0691-6)
Supplement: Supplementary file 7 — Supplementary tables [file 41375_2019_691_MOESM7_ESM.xlsx]

## Sheet: TABLE S1
Gene panel design. Hybridization HaloPlexHS probes were generated using Agilent's SureDesign tool (https://earray.chem.agilent.com/suredesign) to cover the 70 genes exons. The gene panel was established based on extensive literature search on mutations reported in aggressive B-cell lymphoma and also our unpublished study , and biased toward those that are recurrently mutated and have potential in…
TargetID	Interval	Exons	Size	Databases	Coverage	HighCoverage	LowCoverage
ARHGEF1	chr19:42388525-42433905	35	4561	CCDS, Ensembl, Gencode, RefSeq	99.69	35	0
ARID1A	chr1:27022885-27107257	21	7364	CCDS, Ensembl, Gencode, RefSeq, VEGA	98.56	21	0
B2M	chr15:45003735-45008550	3	443	CCDS, Ensembl, Gencode, RefSeq, VEGA	100	3	0
BCL10	chr1:85733300-85742045	3	762	CCDS, Ensembl, Gencode, RefSeq, VEGA	100	3	0
BCL2	chr18:60795848-60985909	2	793	CCDS, Ensembl, Gencode, RefSeq, VEGA	100	2	0
BRD2	chr6:32937013-32948505	18	3580	CCDS, Ensembl, Gencode, RefSeq, VEGA	98.13	17	1
BTG1	chr12:92537846-92539321	2	556	CCDS, Ensembl, Gencode, RefSeq	100	2	0
BTG2	chr1:203274725-203276576	2	517	CCDS, Ensembl, Gencode, RefSeq, VEGA	100	2	0
CARD11	chr7:2946262-2998150	24	3945	CCDS, Ensembl, Gencode, RefSeq, VEGA	99.77	24	0
CCND3	chr6:41903579-41909397	6	1151	CCDS, Ensembl, Gencode, RefSeq, VEGA	100	6	0
CD58	chr1:117057425-117113604	7	922	CCDS, Ensembl, Gencode, RefSeq, VEGA	100	7	0
CD79A	chr19:42381365-42385057	4	1006	CCDS, Ensembl, Gencode, RefSeq	98.61	3	1
CD79B	chr17:62006576-62009631	6	813	CCDS, Ensembl, Gencode, RefSeq	99.63	6	0
CDKN2A	chr9:21968198-21994463	6	1248	CCDS, Ensembl, Gencode, RefSeq, VEGA	98.56	6	0
CIITA	chr16:10971178-11017170	20	3880	CCDS, Ensembl, Gencode, RefSeq, VEGA	99.61	20	0
CREBBP	chr16:3777709-3929927	31	7988	CCDS, Ensembl, Gencode, RefSeq, VEGA	99.47	30	1
CTBP2	chr10:126678077-126727633	11	3498	CCDS, Ensembl, Gencode, RefSeq, VEGA	98.46	9	2
DDX3X	chrX:41193496-41206982	18	2526	CCDS, Ensembl, Gencode, RefSeq, VEGA	97.47	17	1
DTX1	chr12:113495988-113534754	9	2043	CCDS, Ensembl, Gencode, RefSeq	99.22	9	0
EBF1	chr5:158126109-158526496	16	2099	CCDS, Ensembl, Gencode, RefSeq, VEGA	99.57	16	0
EGFR	chr7:55086961-55273320	31	4704	CCDS, Ensembl, Gencode, RefSeq, VEGA	98.92	31	0
EP300	chr22:41488999-41574970	31	7865	CCDS, Ensembl, Gencode, RefSeq, VEGA	97.76	29	2
EZH2	chr7:148504728-148544400	21	2876	CCDS, Ensembl, Gencode, RefSeq, VEGA	95.51	19	2
FAS	chr10:90750624-90774217	9	1207	CCDS, Ensembl, Gencode, RefSeq, VEGA	92.54	8	1
FOXO1	chr13:41133650-41240359	2	2008	CCDS, Ensembl, Gencode, RefSeq, VEGA	99.5	2	0
GNA13	chr17:63010365-63052721	4	1214	CCDS, Ensembl, Gencode, RefSeq	100	4	0
HIST1H1C	chr6:26056005-26056666	1	662	CCDS, Ensembl, Gencode, RefSeq, VEGA	94.56	1	0
HIST1H1E	chr6:26156609-26157288	1	680	CCDS, Ensembl, Gencode, RefSeq, VEGA	100	1	0
ID3	chr1:23885441-23885927	2	400	CCDS, Ensembl, Gencode, RefSeq, VEGA	100	2	0
IKBKB	chr8:42128879-42188959	24	3336	CCDS, Ensembl, Gencode, RefSeq, VEGA	96.76	23	1
IRF4	chr6:393143-407608	9	1557	CCDS, Ensembl, Gencode, RefSeq, VEGA	97.24	8	1
IRF8	chr16:85936612-85954898	8	1466	CCDS, Ensembl, Gencode, RefSeq, VEGA	100	8	0
KDM2B	chr12:121867909-122018826	29	4856	CCDS, Ensembl, Gencode, RefSeq	99.28	28	1
KLHL6	chr3:183209705-183273451	7	2006	CCDS, Ensembl, Gencode, RefSeq, VEGA	99.55	7	0
KMT2D	chr12:49415553-49449117	55	17762	CCDS, Ensembl, Gencode, RefSeq	98.3	54	1
LAPTM5	chr1:31206665-31230602	8	949	CCDS, Ensembl, Gencode, RefSeq, VEGA	100	8	0
MEF2B	chr19:19256493-19267955	9	1565	Ensembl, Gencode, RefSeq, VEGA	100	9	0
MFHAS1	chr8:8643522-8750578	3	3219	CCDS, Ensembl, Gencode, RefSeq, VEGA	100	3	0
MS4A1	chr11:60229710-60235951	7	1086	CCDS, Ensembl, Gencode, RefSeq	87.48	5	2
MTOR	chr1:11167532-11319476	57	8790	CCDS, Ensembl, Gencode, RefSeq, VEGA	99.33	55	2
MYC	chr8:128748830-128753214	3	1425	CCDS, Ensembl, Gencode, RefSeq, VEGA	98.81	3	0
MYD88	chr3:38180143-38182787	5	1054	CCDS, Ensembl, Gencode, RefSeq, VEGA	99.62	5	0
NFKBIA	chr14:35871209-35873860	6	1074	CCDS, Ensembl, Gencode, RefSeq, VEGA	99.53	6	0
NFKBIE	chr6:44226946-44233510	6	1623	CCDS, Ensembl, Gencode, RefSeq, VEGA	98.89	6	0
NFKBIZ	chr3:101568463-101578225	12	2397	CCDS, Ensembl, Gencode, RefSeq, VEGA	97.96	11	1
NOTCH1	chr9:139390513-139440248	34	8348	CCDS, Ensembl, Gencode, RefSeq, VEGA	99.56	34	0
NOTCH2	chr1:120457919-120612030	35	8243	CCDS, Ensembl, Gencode, RefSeq, VEGA	89.85	29	6
P2RY8	chrX:1584362-1585461	1	1100	CCDS, Ensembl, Gencode, RefSeq, VEGA	100	1	0
PIK3CD	chr1:9770504-9787114	23	3797	CCDS, Ensembl, Gencode, RefSeq, VEGA	98.18	22	1
PIM1	chr6:37138069-37141877	6	1335	CCDS, Ensembl, Gencode, RefSeq, VEGA	98.88	6	0
PRDM1	chr6:106534419-106555371	9	2715	CCDS, Ensembl, Gencode, RefSeq, VEGA	99.74	9	0
PRKCB	chr16:23847487-24231444	20	2771	CCDS, Ensembl, Gencode, RefSeq, VEGA	97.26	18	2
PTEN	chr10:89623697-89725239	9	1912	CCDS, Ensembl, Gencode, RefSeq, VEGA	85.98	7	2
RHOA	chr3:49397632-49413032	6	944	CCDS, Ensembl, Gencode, RefSeq, VEGA	96.61	5	1
S1PR2	chr19:10334510-10335591	1	1082	CCDS, Ensembl, Gencode, RefSeq	100	1	0
SGK1	chr6:134491396-134638608	18	2557	CCDS, Ensembl, Gencode, RefSeq, VEGA	98.83	18	0
SOCS1	chr16:11348690-11349345	1	656	CCDS, Ensembl, Gencode, RefSeq, VEGA	100	1	0
STAT3	chr17:40467753-40526091	24	2799	CCDS, Ensembl, Gencode, RefSeq, VEGA	98.36	22	2
STAT6	chr12:57490345-57502071	22	3038	CCDS, Ensembl, Gencode, RefSeq	98.91	21	1
TBL1XR1	chr3:176743276-176782775	14	1825	CCDS, Ensembl, Gencode, RefSeq, VEGA	96.49	13	1
TCF3	chr19:1611696-1650257	18	2813	CCDS, Ensembl, Gencode, RefSeq	98.97	17	1
TET2	chr4:106111617-106197686	10	6365	CCDS, Ensembl, Gencode, RefSeq, VEGA	98.44	10	0
TNFAIP3	chr6:138192355-138202466	8	2533	CCDS, Ensembl, Gencode, RefSeq, VEGA	99.25	8	0
TNFRSF11A	chr18:59992576-60052277	10	2051	CCDS, Ensembl, Gencode, RefSeq, VEGA	100	10	0
TNFRSF14	chr1:2488094-2494722	9	1063	CCDS, Ensembl, Gencode, RefSeq, VEGA	100	9	0
TP53	chr17:7565247-7579922	14	1658	CCDS, Ensembl, Gencode, RefSeq, VEGA	90.65	12	2
TRAF3	chr14:103336529-103372131	11	1987	CCDS, Ensembl, Gencode, RefSeq	100	11	0
XPO1	chr2:61705945-61761042	24	3717	CCDS, Ensembl, Gencode, RefSeq, VEGA	95.86	21	3
ZFP36L1	chr14:69256240-69263021	4	1935	CCDS, Ensembl, Gencode, RefSeq	99.48	4	0
ZNF292	chr6:87865300-87971529	10	8519	CCDS, Ensembl, Gencode, RefSeq, VEGA	99.54	10	0

## Sheet: TABLE S2
Variant list and Individual-level information. The first column ("Variant.ID") summarize the genomic location, and reference/alternative base of each variant. Genomic coordinates refer to the hg38 human genome assembly. In the subsequent columns are shown the annovar annotations including, gene and amino acid modification. Finally, each patients genotypes are shown, with 0 indicaing absence and 1…
Variant.ID	Gene.refGene	Func.refGene	ExonicFunc.refGene	AAChange.refGene	DLBCL022	DLBCL039	DLBCL045	DLBCL053	DLBCL058	DLBCL069	DLBCL085	DLBCL087	DLBCL088	DLBCL089	DLBCL090	DLBCL092	DLBCL093	DLBCL095	DLBCL096	DLBCL103	DLBCL104	DLBCL105	DLBCL106	DLBCL110	DLBCL111	DLBCL113	DLBCL117	DLBCL120	DLBCL121	DLBCL122	DLBCL123	DLBCL124	DLBCL126	DLBCL127	DLBCL128	DLBCL129	DLBCL130	DLBCL132	DLBCL133	DLBCL134	DLBCL135	DLBCL136	DLBCL137	DLBCL139	DLBCL140	DLBCL141	DLBCL142	DLBCL143	DLBCL144
chr19:41892026_T>A	ARHGEF1	exonic	nonsynonymous SNV	ARHGEF1:NM004706:exon5:c.T227A:p.L76H,ARHGEF1:NM199002:exon5:c.T272A:p.L91H	0	0	0	0	0	0	0	0	0	0	0	0	0	0	0	0	0	0	0	0	0	0	0	0	0	0	0	0	0	0	0	0	0	0	0	0	0	0	0	0	0	0	0	0	0
chr19:41892125_T>C	ARHGEF1	splicing	.	.	0	0	0	0	0	0	0	0	0	0	0	0	0	0	0	0	0	0	0	0	0	0	0	0	0	0	0	0	0	0	0	0	0	0	0	0	0	0	0	0	0	0	0	0	0
chr19:41892338_G>A	ARHGEF1	exonic	nonsynonymous SNV	ARHGEF1:NM_198977:exon5:c.G233A:p.R78Q,ARHGEF1:NM_004706:exon6:c.G332A:p.R111Q,ARHGEF1:NM_199002:exon6:c.G377A:p.R126Q	0	0	0	0	0	0	0	0	0	0	0	0	0	0	0	0	0	0	0	0	0	0	0	0	0	0	0	0	0	0	0	0	0	0	0	0	0	0	0	0	0	0	0	0	0
chr19:41892758_->T	ARHGEF1	exonic	frameshift insertion	ARHGEF1:NM_198977:exon6:c.425dupT:p.L142fs,ARHGEF1:NM_004706:exon7:c.524dupT:p.L175fs,ARHGEF1:NM_199002:exon7:c.569dupT:p.L190fs	0	0	0	0	0	0	0	0	0	0	0	0	0	0	0	0	0	0	0	0	0	0	0	0	0	0	0	0	0	0	0	0	0	0	0	0	0	0	0	0	0	0	0	0	0
chr19:41894663_T>A	ARHGEF1	splicing	.	.	0	0	0	0	0	0	0	0	0	0	0	0	0	0	0	0	0	0	0	0	0	0	0	0	0	0	0	0	0	0	0	0	0	0	0	0	0	0	0	0	0	0	0	0	0
chr19:41896386_C>-	ARHGEF1	exonic	frameshift deletion	ARHGEF1:NM_198977:exon12:c.926delC:p.A309fs,ARHGEF1:NM_004706:exon13:c.1025delC:p.A342fs,ARHGEF1:NM_199002:exon13:c.1070delC:p.A357fs	0	0	0	0	0	0	0	0	0	0	0	0	0	0	0	0	0	0	0	0	0	0	0	0	0	0	0	0	0	0	0	0	0	0	0	0	0	0	0	0	0	0	0	0	0
chr19:41898587_G>A	ARHGEF1	exonic	nonsynonymous SNV	ARHGEF1:NM_198977:exon13:c.G1168A:p.E390K,ARHGEF1:NM_004706:exon14:c.G1267A:p.E423K,ARHGEF1:NM_199002:exon14:c.G1312A:p.E438K	0	0	0	0	0	0	0	0	0	0	0	0	0	0	0	0	0	0	0	0	0	0	0	0	0	0	0	0	0	0	0	0	0	0	0	0	0	0	0	0	0	0	0	0	0
chr19:41902327_GAG>-	ARHGEF1	exonic	nonframeshift deletion	ARHGEF1:NM_198977:exon15:c.1369_1371del:p.457_457del,ARHGEF1:NM_004706:exon16:c.1468_1470del:p.490_490del,ARHGEF1:NM_199002:exon16:c.1513_1515del:p.505_505del	0	0	0	0	0	0	0	0	0	0	0	0	0	0	0	0	0	0	0	0	0	0	0	0	0	0	0	0	0	0	0	0	0	0	0	0	0	0	0	0	0	0	0	0	0
chr19:41902336_G>A	ARHGEF1	exonic	nonsynonymous SNV	ARHGEF1:NM_198977:exon15:c.G1378A:p.G460R,ARHGEF1:NM_004706:exon16:c.G1477A:p.G493R,ARHGEF1:NM_199002:exon16:c.G1522A:p.G508R	0	0	0	0	0	0	0	0	0	0	0	0	0	0	0	0	0	0	0	0	0	0	0	0	0	0	0	0	0	0	0	0	0	0	0	0	0	0	0	0	0	0	0	0	0
chr19:41902339_G>T	ARHGEF1	exonic	nonsynonymous SNV	ARHGEF1:NM_198977:exon15:c.G1381T:p.D461Y,ARHGEF1:NM_004706:exon16:c.G1480T:p.D494Y,ARHGEF1:NM_199002:exon16:c.G1525T:p.D509Y	0	0	0	0	0	0	0	0	0	0	0	0	0	0	0	0	0	0	0	0	0	0	0	0	0	0	0	0	0	0	0	0	0	0	0	0	0	0	0	0	0	0	0	0	0
chr19:41902355_G>T	ARHGEF1	exonic	nonsynonymous SNV	ARHGEF1:NM198977:exon15:c.G1397T:p.R466L,ARHGEF1:NM004706:exon16:c.G1496T:p.R499L,ARHGEF1:NM199002:exon16:c.G1541T:p.R514L	0	0	0	0	0	0	0	0	0	0	0	0	0	0	0	0	0	0	0	0	0	0	0	0	0	0	0	0	0	0	0	0	0	0	0	0	0	0	0	0	0	0	0	0	0
chr19:41902545_G>A	ARHGEF1	exonic	nonsynonymous SNV	ARHGEF1:NM_198977:exon16:c.G1411A:p.E471K,ARHGEF1:NM_004706:exon17:c.G1510A:p.E504K,ARHGEF1:NM_199002:exon17:c.G1555A:p.E519K	0	0	0	0	0	0	0	0	0	0	0	0	0	0	0	0	0	0	0	0	0	0	0	0	0	0	0	0	0	0	0	0	0	0	0	0	0	0	0	0	0	0	0	0	0
chr19:41902567_T>-	ARHGEF1	exonic	frameshift deletion	ARHGEF1:NM_198977:exon16:c.1433delT:p.I478fs,ARHGEF1:NM_004706:exon17:c.1532delT:p.I511fs,ARHGEF1:NM_199002:exon17:c.1577delT:p.I526fs	0	0	0	0	0	0	0	0	0	0	0	0	0	0	0	0	0	0	0	0	0	0	0	0	0	0	0	0	0	0	0	0	0	0	0	0	0	0	0	0	0	0	0	0	0
chr19:41902590_C>A	ARHGEF1	exonic	nonsynonymous SNV	ARHGEF1:NM_198977:exon16:c.C1456A:p.Q486K,ARHGEF1:NM_004706:exon17:c.C1555A:p.Q519K,ARHGEF1:NM_199002:exon17:c.C1600A:p.Q534K	0	0	0	0	0	0	0	0	0	0	0	0	0	0	0	0	0	0	0	0	0	0	0	0	0	0	0	0	0	0	0	0	0	0	0	0	0	0	0	0	0	0	0	0	0
chr19:41902591_A>G	ARHGEF1	exonic	nonsynonymous SNV	ARHGEF1:NM_198977:exon16:c.A1457G:p.Q486R,ARHGEF1:NM_004706:exon17:c.A1556G:p.Q519R,ARHGEF1:NM_199002:exon17:c.A1601G:p.Q534R	0	0	0	0	0	0	0	0	0	0	0	0	0	0	0	0	0	0	0	0	0	0	0	0	0	0	0	0	0	0	0	0	0	0	0	0	0	0	0	0	0	0	0	0	0
chr19:41902851_G>A	ARHGEF1	exonic	nonsynonymous SNV	ARHGEF1:NM_198977:exon17:c.G1592A:p.R531Q,ARHGEF1:NM_004706:exon18:c.G1691A:p.R564Q,ARHGEF1:NM_199002:exon18:c.G1736A:p.R579Q	0	0	0	0	0	0	0	0	0	0	0	0	0	0	0	0	0	0	0	0	0	0	0	0	0	0	0	0	0	0	0	0	0	0	0	0	0	0	0	0	0	0	0	0	0
chr19:41902862_T>G	ARHGEF1	exonic	nonsynonymous SNV	ARHGEF1:NM_198977:exon17:c.T1603G:p.Y535D,ARHGEF1:NM_004706:exon18:c.T1702G:p.Y568D,ARHGEF1:NM_199002:exon18:c.T1747G:p.Y583D	0	0	0	0	0	0	0	0	0	0	0	0	0	0	0	0	0	0	0	0	0	0	0	0	0	0	0	0	0	0	0	0	0	0	0	0	0	0	0	0	0	0	0	0	0
chr19:41902864_C>-	ARHGEF1	exonic	frameshift deletion	ARHGEF1:NM_198977:exon17:c.1605delC:p.Y535fs,ARHGEF1:NM_004706:exon18:c.1704delC:p.Y568fs,ARHGEF1:NM_199002:exon18:c.1749delC:p.Y583fs	0	0	0	0	0	0	0	0	0	0	0	0	0	0	0	0	0	0	0	0	0	0	0	0	0	0	0	0	0	0	0	0	0	0	0	0	0	0	0	0	0	0	0	0	0
chr19:41902895_A>C	ARHGEF1	exonic	nonsynonymous SNV	ARHGEF1:NM198977:exon17:c.A1636C:p.T546P,ARHGEF1:NM004706:exon18:c.A1735C:p.T579P,ARHGEF1:NM199002:exon18:c.A1780C:p.T594P	0	0	0	0	0	0	0	0	0	0	0	0	0	0	0	0	0	0	0	0	0	0	0	0	0	0	0	0	0	0	0	0	0	0	0	0	0	0	0	0	0	0	0	0	0
chr19:41904081_C>T	ARHGEF1	exonic	nonsynonymous SNV	ARHGEF1:NM_198977:exon20:c.C1865T:p.T622M,ARHGEF1:NM_004706:exon21:c.C1964T:p.T655M,ARHGEF1:NM_199002:exon21:c.C2009T:p.T670M	0	0	0	0	0	0	0	0	0	0	0	0	0	0	0	0	0	0	0	0	0	0	0	0	0	0	0	0	0	0	0	0	0	0	0	0	0	0	0	0	0	0	0	0	0
chr19:41904081_C>T	ARHGEF1	exonic	nonsynonymous SNV	ARHGEF1:NM_198977:exon20:c.C1865T:p.T622M,ARHGEF1:NM_004706:exon21:c.C1964T:p.T655M,ARHGEF1:NM_199002:exon21:c.C2009T:p.T670M	0	0	0	0	0	0	0	0	0	0	0	0	0	0	0	0	0	0	0	0	0	0	0	0	0	0	0	0	0	0	0	0	0	0	0	0	0	0	0	0	0	0	0	0	0
chr19:41904086_C>T	ARHGEF1	exonic	nonsynonymous SNV	ARHGEF1:NM_198977:exon20:c.C1870T:p.R624W,ARHGEF1:NM_004706:exon21:c.C1969T:p.R657W,ARHGEF1:NM_199002:exon21:c.C2014T:p.R672W	0	0	0	0	0	0	0	0	0	0	0	0	0	0	0	0	0	0	0	0	0	0	0	0	0	0	0	0	0	0	0	0	0	0	0	0	0	0	0	0	0	0	0	0	0
chr19:41904260_C>A	ARHGEF1	exonic	nonsynonymous SNV	ARHGEF1:NM_198977:exon21:c.C1939A:p.R647S,ARHGEF1:NM_004706:exon22:c.C2038A:p.R680S,ARHGEF1:NM_199002:exon22:c.C2083A:p.R695S	0	0	0	0	0	0	0	0	0	0	0	0	0	0	0	0	0	0	0	0	0	0	0	0	0	0	0	0	0	0	0	0	0	0	0	0	0	0	0	0	0	0	0	0	0
chr19:41904360_C>A	ARHGEF1	exonic	nonsynonymous SNV	ARHGEF1:NM_198977:exon21:c.C2039A:p.A680D,ARHGEF1:NM_004706:exon22:c.C2138A:p.A713D,ARHGEF1:NM_199002:exon22:c.C2183A:p.A728D	0	0	0	0	0	0	0	0	0	0	0	0	0	0	0	0	0	0	0	0	0	0	0	0	0	0	0	0	0	0	0	0	0	0	0	0	0	0	0	0	0	0	0	0	0
chr19:41904369_G>A	ARHGEF1	exonic	nonsynonymous SNV	ARHGEF1:NM_198977:exon21:c.G2048A:p.R683H,ARHGEF1:NM_004706:exon22:c.G2147A:p.R716H,ARHGEF1:NM_199002:exon22:c.G2192A:p.R731H	0	0	0	0	0	0	0	0	0	0	0	0	0	0	0	0	0	0	0	0	0	0	0	0	0	0	0	0	0	0	0	0	0	0	0	0	0	0	0	0	0	0	0	0	0
chr19:41904964_A>G	ARHGEF1	exonic	nonsynonymous SNV	ARHGEF1:NM_198977:exon22:c.A2078G:p.Y693C,ARHGEF1:NM_004706:exon23:c.A2177G:p.Y726C,ARHGEF1:NM_199002:exon23:c.A2222G:p.Y741C	0	0	0	0	0	0	0	0	0	0	0	0	0	0	0	0	0	0	0	0	0	0	0	0	0	0	0	0	0	0	0	0	0	0	0	0	0	0	0	0	0	0	0	0	0
chr19:41905019_TG>-	ARHGEF1	exonic	frameshift deletion	ARHGEF1:NM_198977:exon22:c.2133_2134del:p.T711fs,ARHGEF1:NM_004706:exon23:c.2232_2233del:p.T744fs,ARHGEF1:NM_199002:exon23:c.2277_2278del:p.T759fs	0	0	0	0	0	0	0	0	0	0	0	0	0	0	0	0	0	0	0	0	0	0	0	0	0	0	0	0	0	0	0	0	0	0	0	0	0	0	0	0	0	0	0	0	0
chr19:41906724_C>T	ARHGEF1	exonic	nonsynonymous SNV	ARHGEF1:NM_198977:exon27:c.C2578T:p.R860C,ARHGEF1:NM_004706:exon28:c.C2677T:p.R893C,ARHGEF1:NM_199002:exon28:c.C2722T:p.R908C	0	0	0	0	0	0	0	0	0	0	0	0	0	0	0	0	0	0	0	0	0	0	0	0	0	0	0	0	0	0	0	0	0	0	0	0	0	0	0	0	0	0	0	0	0
chr1:26696617_GAGC>-	ARID1A	exonic	frameshift deletion	ARID1A:NM_006015:exon1:c.214_217del:p.E72fs,ARID1A:NM_139135:exon1:c.214_217del:p.E72fs	0	0	0	0	0	0	0	0	0	0	0	0	0	0	0	0	0	0	0	0	0	0	0	0	0	0	0	0	0	0	0	0	0	0	0	0	0	0	0	0	0	0	0	0	0
chr1:26696651_GCGGCGGCGGCGGAGCCGGCA>-	ARID1A	exonic	nonframeshift deletion	ARID1A:NM_006015:exon1:c.248_268del:p.83_90del,ARID1A:NM_139135:exon1:c.248_268del:p.83_90del	0	0	0	0	0	0	0	0	0	0	0	0	0	0	0	0	0	0	0	0	0	0	0	0	0	0	0	0	0	0	0	0	0	0	0	0	0	0	0	0	0	0	0	0	0
chr1:26696666_CCGGCAGCGGCGGCGGGC>-	ARID1A	exonic	nonframeshift deletion	ARID1A:NM_006015:exon1:c.263_280del:p.88_94del,ARID1A:NM_139135:exon1:c.263_280del:p.88_94del	0	0	0	0	0	0	0	0	0	0	0	0	0	0	0	0	0	0	0	0	0	0	0	0	0	0	0	0	0	0	0	0	0	0	0	0	0	0	0	0	0	0	0	0	0
chr1:26696683_CCCGGCGCGGAGCCGGA>-	ARID1A	exonic	frameshift deletion	ARID1A:NM_006015:exon1:c.280_296del:p.P94fs,ARID1A:NM_139135:exon1:c.280_296del:p.P94fs	0	0	0	0	0	0	0	0	0	0	0	0	0	0	0	0	0	0	0	0	0	0	0	0	0	0	0	0	0	0	0	0	0	0	0	0	0	0	0	0	0	0	0	0	0
chr1:26696748_TAACC>-	ARID1A	exonic	frameshift deletion	ARID1A:NM_006015:exon1:c.345_349del:p.N115fs,ARID1A:NM_139135:exon1:c.345_349del:p.N115fs	0	0	0	0	0	0	0	0	0	0	0	0	0	0	0	0	0	0	0	0	0	0	0	0	0	0	0	0	0	0	0	1	0	0	0	0	0	0	0	0	0	0	0	0	0
chr1:26696815_T>C	ARID1A	exonic	nonsynonymous SNV	ARID1A:NM_006015:exon1:c.T412C:p.S138P,ARID1A:NM_139135:exon1:c.T412C:p.S138P	0	0	0	0	0	0	0	0	0	0	0	0	0	0	0	0	0	0	0	0	0	0	0	0	0	0	0	0	0	0	0	0	0	0	0	0	0	0	0	0	1	0	0	0	0
chr1:26696836_C>-	ARID1A	exonic	frameshift deletion	ARID1A:NM_006015:exon1:c.433delC:p.P145fs,ARID1A:NM_139135:exon1:c.433delC:p.P145fs	0	0	0	0	0	0	0	0	0	0	0	0	0	0	0	0	0	0	0	0	0	0	0	0	0	0	0	0	0	0	0	0	0	0	0	0	0	0	0	0	0	0	0	0	0
chr1:26696850_C>-	ARID1A	exonic	frameshift deletion	ARID1A:NM_006015:exon1:c.447delC:p.G149fs,ARID1A:NM_139135:exon1:c.447delC:p.G149fs	0	0	0	0	0	0	0	0	0	0	0	0	0	0	0	0	0	0	0	0	0	0	0	0	0	0	0	0	0	0	0	0	0	0	0	0	0	0	0	0	0	0	0	0	0
chr1:26696914_C>T	ARID1A	exonic	stopgain	ARID1A:NM_006015:exon1:c.C511T:p.Q171X,ARID1A:NM_139135:exon1:c.C511T:p.Q171X	0	0	0	0	0	0	0	0	0	0	0	0	0	0	0	0	0	0	0	0	0	0	0	0	0	0	0	0	0	0	0	0	0	0	0	0	0	0	0	0	0	0	0	0	0
chr1:26697039_C>A	ARID1A	exonic	stopgain	ARID1A:NM_006015:exon1:c.C636A:p.Y212X,ARID1A:NM_139135:exon1:c.C636A:p.Y212X	0	0	0	0	0	0	0	0	0	0	0	0	0	0	0	0	0	0	0	0	0	0	0	0	0	0	0	0	0	0	0	0	0	0	0	0	0	0	0	0	0	0	0	0	0
chr1:26697039_C>A	ARID1A	exonic	stopgain	ARID1A:NM_006015:exon1:c.C636A:p.Y212X,ARID1A:NM_139135:exon1:c.C636A:p.Y212X	0	0	0	0	0	0	0	0	0	0	0	0	0	0	0	0	0	0	0	0	0	0	0	0	0	0	0	0	0	0	0	0	0	0	0	0	0	0	0	0	0	0	0	0	0
chr1:26697079_GCCCCGGCCTACGCGCTGAGCTCCCCGAGAGGTGGCACTCCGG>-	ARID1A	exonic	frameshift deletion	ARID1A:NM_006015:exon1:c.676_718del:p.A226fs,ARID1A:NM_139135:exon1:c.676_718del:p.A226fs	0	0	0	0	0	0	0	0	0	0	0	0	0	0	0	0	0	0	0	0	0	0	0	0	0	0	0	0	0	0	0	0	0	0	0	0	0	0	0	0	0	0	0	0	0
chr1:26697094_CT>-	ARID1A	exonic	frameshift deletion	ARID1A:NM_006015:exon1:c.691_692del:p.L231fs,ARID1A:NM_139135:exon1:c.691_692del:p.L231fs	0	0	0	0	0	0	0	0	0	0	0	0	0	0	0	0	0	0	0	0	0	0	0	0	0	0	0	0	0	0	0	0	0	0	0	0	0	0	0	0	0	0	0	0	0
chr1:26697129_->GCG	ARID1A	exonic	nonframeshift insertion	ARID1A:NM_006015:exon1:c.726_727insGCG:p.G242delinsGA,ARID1A:NM_139135:exon1:c.726_727insGCG:p.G242delinsGA	0	0	0	0	0	0	0	0	0	0	0	0	0	0	0	0	0	0	0	0	0	0	0	0	0	0	0	0	0	0	0	0	0	0	0	0	0	0	0	0	0	0	0	0	0
chr1:26697172_G>T	ARID1A	exonic	nonsynonymous SNV	ARID1A:NM_006015:exon1:c.G769T:p.A257S,ARID1A:NM_139135:exon1:c.G769T:p.A257S	0	0	0	0	0	0	0	0	0	0	0	0	0	0	0	0	0	0	0	0	0	0	0	0	0	0	0	0	0	0	0	0	0	0	0	0	0	0	0	0	0	0	0	0	0
chr1:26697185_C>A	ARID1A	exonic	stopgain	ARID1A:NM_006015:exon1:c.C782A:p.S261X,ARID1A:NM_139135:exon1:c.C782A:p.S261X	1	0	0	0	0	0	0	0	0	0	0	0	0	0	0	0	0	0	0	0	0	0	0	0	0	0	0	0	0	0	0	0	0	0	0	0	0	0	0	0	0	0	0	0	0
chr1:26697208_C>T	ARID1A	exonic	stopgain	ARID1A:NM_006015:exon1:c.C805T:p.Q269X,ARID1A:NM_139135:exon1:c.C805T:p.Q269X	0	0	0	0	0	0	0	0	0	0	0	0	0	0	0	0	0	0	0	0	0	0	0	0	0	0	0	0	0	0	0	0	1	0	0	0	0	0	0	0	0	0	0	0	0
chr1:26697208_C>T	ARID1A	exonic	stopgain	ARID1A:NM_006015:exon1:c.C805T:p.Q269X,ARID1A:NM_139135:exon1:c.C805T:p.Q269X	0	0	0	0	0	0	0	0	0	0	0	0	0	0	0	0	0	0	0	0	0	0	0	0	0	0	0	0	0	0	0	0	0	0	0	0	0	0	0	0	0	0	0	0	0
chr1:26697252_->G	ARID1A	exonic	frameshift insertion	ARID1A:NM_006015:exon1:c.850dupG:p.G283fs,ARID1A:NM_139135:exon1:c.850dupG:p.G283fs	0	0	0	0	0	0	0	0	0	0	0	0	0	0	0	0	0	0	0	0	0	0	0	0	0	0	0	0	0	0	0	0	0	0	0	0	0	0	0	0	0	0	0	0	0
chr1:26697288_CAACCAA>-	ARID1A	exonic	frameshift deletion	ARID1A:NM_006015:exon1:c.885_891del:p.L295fs,ARID1A:NM_139135:exon1:c.885_891del:p.L295fs	0	0	0	0	0	0	0	0	0	0	0	0	0	0	0	0	0	0	0	0	0	0	0	0	0	0	0	0	0	0	0	0	0	0	0	0	0	0	0	0	0	0	0	0	0
chr1:26697364_C>T	ARID1A	exonic	stopgain	ARID1A:NM_006015:exon1:c.C961T:p.Q321X,ARID1A:NM_139135:exon1:c.C961T:p.Q321X	0	0	0	0	0	0	0	0	0	0	0	0	0	0	0	0	0	0	0	0	0	0	0	0	0	0	0	0	0	0	0	0	0	0	0	0	0	0	0	0	0	0	0	0	0
chr1:26697406_C>T	ARID1A	exonic	stopgain	ARID1A:NM_006015:exon1:c.C1003T:p.Q335X,ARID1A:NM_139135:exon1:c.C1003T:p.Q335X	0	0	0	0	0	0	0	0	0	0	0	0	0	0	0	0	0	0	0	0	0	0	0	0	0	0	0	0	0	0	0	0	0	0	0	0	0	0	0	0	0	0	0	0	0
chr1:26697412_->G	ARID1A	exonic	frameshift insertion	ARID1A:NM_006015:exon1:c.1010dupG:p.W337fs,ARID1A:NM_139135:exon1:c.1010dupG:p.W337fs	0	0	0	0	0	0	0	0	0	0	0	0	0	0	0	0	0	0	0	0	0	0	0	0	0	0	0	0	0	0	0	0	0	0	0	0	0	0	0	0	0	0	0	0	0
chr1:26697412_->GG	ARID1A	exonic	frameshift insertion	ARID1A:NM_006015:exon1:c.1009_1010insGG:p.W337fs,ARID1A:NM_139135:exon1:c.1009_1010insGG:p.W337fs	0	0	0	0	0	0	0	0	0	0	0	0	0	0	0	0	0	0	0	0	0	0	0	0	0	0	0	0	0	0	0	0	0	0	0	0	0	0	0	0	0	0	0	0	0
chr1:26697493_C>T	ARID1A	exonic	nonsynonymous SNV	ARID1A:NM_006015:exon1:c.C1090T:p.P364S,ARID1A:NM_139135:exon1:c.C1090T:p.P364S	0	0	0	0	0	0	0	0	0	0	0	0	0	0	0	0	0	0	0	0	0	0	0	0	0	0	0	0	0	0	0	0	0	0	0	0	0	0	0	0	0	0	0	0	0
chr1:26729688_C>A	ARID1A	exonic	nonsynonymous SNV	ARID1A:NM_006015:exon2:c.C1175A:p.P392H,ARID1A:NM_139135:exon2:c.C1175A:p.P392H	0	0	0	0	0	0	0	0	0	0	0	0	0	0	0	0	0	0	0	0	0	0	0	0	0	0	0	0	0	0	0	0	0	0	0	0	0	0	0	0	0	0	0	0	0
chr1:26729702_G>A	ARID1A	exonic	nonsynonymous SNV	ARID1A:NM_006015:exon2:c.G1189A:p.G397R,ARID1A:NM_139135:exon2:c.G1189A:p.G397R	0	0	0	0	0	0	0	0	0	0	0	0	0	0	0	0	0	0	0	0	0	0	0	0	0	0	0	0	0	0	0	0	0	0	0	0	0	0	0	0	0	0	0	0	0
chr1:26729851_TT>-	ARID1A	exonic	frameshift deletion	ARID1A:NM_006015:exon2:c.1338_1339del:p.S446fs,ARID1A:NM_139135:exon2:c.1338_1339del:p.S446fs	0	0	0	0	0	0	0	0	0	0	0	0	0	0	0	0	0	0	0	0	0	0	0	0	0	0	0	0	0	0	0	0	0	0	0	0	0	0	0	0	0	0	0	0	0
chr1:26731231_A>G	ARID1A	exonic	nonsynonymous SNV	ARID1A:NM_006015:exon3:c.A1430G:p.H477R,ARID1A:NM_139135:exon3:c.A1430G:p.H477R	0	0	0	0	0	0	0	0	0	0	0	0	0	0	0	0	0	0	0	0	0	0	0	0	0	0	0	0	0	0	0	0	0	0	0	0	0	0	0	0	0	0	0	0	0
chr1:26731383_C>T	ARID1A	exonic	stopgain	ARID1A:NM006015:exon3:c.C1582T:p.Q528X,ARID1A:NM139135:exon3:c.C1582T:p.Q528X	0	0	0	0	0	0	0	0	0	0	0	0	0	0	0	0	0	0	0	0	0	0	0	0	0	0	0	0	0	0	0	0	0	0	0	0	0	0	0	0	0	0	0	0	0
chr1:26731398_CCATA>-	ARID1A	exonic	frameshift deletion	ARID1A:NM_006015:exon3:c.1597_1601del:p.P533fs,ARID1A:NM_139135:exon3:c.1597_1601del:p.P533fs	0	0	0	0	0	0	0	0	0	0	0	0	0	0	0	0	0	0	0	0	0	0	0	0	0	0	0	0	0	0	0	0	0	0	0	0	0	0	0	0	0	0	0	0	0
chr1:26731425_C>T	ARID1A	exonic	stopgain	ARID1A:NM_006015:exon3:c.C1624T:p.Q542X,ARID1A:NM_139135:exon3:c.C1624T:p.Q542X	0	0	0	0	0	0	0	0	0	0	0	0	0	0	0	0	0	0	0	0	0	0	0	0	0	0	0	0	0	0	0	0	0	0	0	0	0	0	0	0	0	0	0	0	0
chr1:26731554_C>T	ARID1A	exonic	stopgain	ARID1A:NM_006015:exon3:c.C1753T:p.Q585X,ARID1A:NM_139135:exon3:c.C1753T:p.Q585X	0	0	0	0	0	0	0	0	0	0	0	0	0	0	0	0	0	0	0	0	0	0	0	0	0	0	0	0	0	0	0	0	0	0	0	0	0	0	0	0	0	0	0	0	0
chr1:26732715_->C	ARID1A	exonic	frameshift insertion	ARID1A:NM_006015:exon4:c.1844dupC:p.A615fs,ARID1A:NM_139135:exon4:c.1844dupC:p.A615fs	0	0	0	0	0	0	0	0	0	0	0	0	0	0	0	0	0	0	0	0	0	0	0	0	0	0	0	0	0	0	0	0	0	0	0	0	0	0	0	0	0	0	0	0	0
chr1:26732722_C>A	ARID1A	exonic	stopgain	ARID1A:NM_006015:exon4:c.C1850A:p.S617X,ARID1A:NM_139135:exon4:c.C1850A:p.S617X	0	0	0	0	0	0	0	0	0	0	0	0	0	0	0	0	0	0	0	0	0	0	0	0	0	0	0	0	0	0	0	0	0	0	0	0	0	0	0	0	0	0	0	0	0
chr1:26732775_AG>-	ARID1A	exonic	frameshift deletion	ARID1A:NM_006015:exon4:c.1903_1904del:p.R635fs,ARID1A:NM_139135:exon4:c.1903_1904del:p.R635fs	0	0	0	0	0	0	0	0	0	0	0	0	0	0	0	0	0	0	0	0	0	0	0	0	0	0	0	0	0	0	0	0	0	0	0	0	0	0	0	0	0	0	0	0	0
chr1:26760854_A>G	ARID1A	splicing	.	.	0	0	0	0	0	0	0	0	0	0	0	0	0	0	0	0	0	0	0	0	0	0	0	0	0	0	0	0	0	0	0	0	0	0	0	0	0	0	0	0	0	0	0	0	0
chr1:26761420_C>T	ARID1A	exonic	nonsynonymous SNV	ARID1A:NM_006015:exon6:c.C2198T:p.S733L,ARID1A:NM_139135:exon6:c.C2198T:p.S733L	0	0	0	0	0	0	0	0	0	0	0	0	0	0	0	0	0	0	0	0	0	0	0	0	0	0	0	0	0	0	0	0	0	0	0	0	0	0	0	0	0	0	0	0	0
chr1:26761470_C>T	ARID1A	exonic	stopgain	ARID1A:NM_006015:exon6:c.C2248T:p.R750X,ARID1A:NM_139135:exon6:c.C2248T:p.R750X	0	0	0	0	0	0	0	0	0	0	0	0	0	0	0	0	0	0	0	0	0	0	0	0	0	0	0	0	0	0	0	0	0	0	0	0	0	0	0	0	0	0	0	0	0
chr1:26762190_->C	ARID1A	exonic	frameshift insertion	ARID1A:NM_006015:exon7:c.2291dupC:p.S764fs,ARID1A:NM_139135:exon7:c.2291dupC:p.S764fs	0	0	0	0	0	0	0	0	0	0	0	0	0	0	0	0	0	0	0	0	0	0	0	0	0	0	0	0	0	0	0	0	0	0	0	0	0	0	0	0	0	0	0	0	0
chr1:26763071_C>T	ARID1A	exonic	stopgain	ARID1A:NM_006015:exon8:c.C2518T:p.Q840X,ARID1A:NM_139135:exon8:c.C2518T:p.Q840X	0	0	0	0	0	0	0	0	0	0	0	0	0	0	0	0	0	0	0	0	0	0	0	0	0	0	0	0	0	0	0	0	0	0	0	0	0	0	0	0	0	0	0	0	0
chr1:26766334_C>T	ARID1A	exonic	nonsynonymous SNV	ARID1A:NM_006015:exon9:c.C2846T:p.S949F,ARID1A:NM_139135:exon9:c.C2846T:p.S949F	0	0	0	0	0	0	0	0	0	0	0	0	0	0	0	0	0	0	0	0	0	0	0	0	0	0	0	0	0	0	0	0	0	0	0	0	0	0	0	0	0	0	0	0	0
chr1:26767828_->A	ARID1A	exonic	frameshift insertion	ARID1A:NM_006015:exon11:c.3028dupA:p.T1009fs,ARID1A:NM_139135:exon11:c.3028dupA:p.T1009fs	0	0	0	0	0	0	0	0	0	0	0	0	0	0	0	0	0	0	0	0	0	0	0	0	0	0	0	0	0	0	0	0	0	0	0	0	0	0	0	0	0	0	0	0	0
chr1:26771118_G>A	ARID1A	splicing	.	.	0	0	0	0	0	0	0	0	0	0	0	0	0	0	0	0	0	0	0	0	0	0	0	0	0	0	0	0	0	0	0	0	0	0	0	0	0	0	0	0	0	0	0	0	0
chr1:26771311_C>T	ARID1A	exonic	stopgain	ARID1A:NM_006015:exon12:c.C3391T:p.Q1131X,ARID1A:NM_139135:exon12:c.C3391T:p.Q1131X	0	0	0	0	0	0	0	0	0	0	0	0	0	0	0	0	0	0	0	0	0	0	0	0	0	0	0	0	0	0	0	0	0	0	0	0	0	0	0	0	0	0	0	0	0
chr1:26772523_C>T	ARID1A	exonic	nonsynonymous SNV	ARID1A:NM_006015:exon13:c.C3430T:p.P1144S,ARID1A:NM_139135:exon13:c.C3430T:p.P1144S	0	0	0	0	0	0	0	0	0	0	0	0	0	0	0	0	0	0	0	0	0	0	0	0	0	0	0	0	0	0	0	0	0	0	0	0	0	0	0	0	0	0	0	0	0
chr1:26773393_G>A	ARID1A	exonic	nonsynonymous SNV	ARID1A:NM_006015:exon15:c.G3763A:p.G1255R,ARID1A:NM_139135:exon15:c.G3763A:p.G1255R	0	0	0	0	0	0	0	0	0	0	0	0	0	0	0	0	0	0	0	0	0	0	0	0	0	0	0	0	0	0	0	0	0	0	0	0	0	0	0	0	0	0	0	0	0
chr1:26773409_A>G	ARID1A	exonic	nonsynonymous SNV	ARID1A:NM_006015:exon15:c.A3779G:p.Y1260C,ARID1A:NM_139135:exon15:c.A3779G:p.Y1260C	0	0	0	0	0	0	0	0	0	0	0	0	0	0	0	0	0	0	0	0	0	0	0	0	0	0	0	0	0	0	0	0	0	0	0	0	0	0	0	0	0	0	0	0	0
chr1:26773579_G>A	ARID1A	splicing	.	.	0	0	0	0	0	0	0	0	0	0	0	0	0	0	0	0	0	0	0	0	0	0	0	0	0	0	0	0	0	0	0	0	0	0	0	0	0	0	0	0	0	0	0	0	0
chr1:26773619_->G	ARID1A	exonic	frameshift insertion	ARID1A:NM_006015:exon16:c.3907dupG:p.T1302fs,ARID1A:NM_139135:exon16:c.3907dupG:p.T1302fs	0	0	0	0	0	0	0	0	0	0	0	0	0	0	0	0	0	0	0	0	0	0	0	0	0	0	0	0	0	0	0	0	0	0	0	0	0	0	0	0	0	0	0	0	0
chr1:26773691_GCA>-	ARID1A	exonic	nonframeshift deletion	ARID1A:NM_006015:exon16:c.3978_3980del:p.1326_1327del,ARID1A:NM_139135:exon16:c.3978_3980del:p.1326_1327del	0	0	0	0	0	0	0	0	0	0	0	0	0	0	0	0	0	0	0	0	0	0	0	0	0	0	0	0	0	0	0	0	0	0	0	0	0	0	0	0	0	0	0	0	0
chr1:26773716_C>T	ARID1A	exonic	stopgain	ARID1A:NM_006015:exon16:c.C4003T:p.R1335X,ARID1A:NM_139135:exon16:c.C4003T:p.R1335X	0	0	0	0	0	0	0	0	0	0	0	0	0	0	0	0	0	0	0	0	0	0	0	0	0	0	0	0	0	0	0	0	0	0	0	0	0	0	0	0	0	0	0	0	0
chr1:26774454_G>C	ARID1A	exonic	nonsynonymous SNV	ARID1A:NM_006015:exon18:c.G4227C:p.Q1409H	0	0	0	0	0	0	0	0	0	0	0	0	0	0	0	0	0	0	0	0	0	0	0	0	0	0	0	0	0	0	0	0	0	0	0	0	0	0	0	0	0	0	0	0	0
chr1:26774951_C>A	ARID1A	exonic	nonsynonymous SNV	ARID1A:NM_006015:exon18:c.C4724A:p.P1575Q	0	0	0	0	0	0	0	0	0	0	0	0	0	0	0	0	0	0	0	0	0	0	0	0	0	0	0	0	0	0	0	0	0	0	0	0	0	0	0	0	0	0	0	0	0
chr1:26775106_C>G	ARID1A	exonic	nonsynonymous SNV	ARID1A:NM_006015:exon18:c.C4879G:p.P1627A,ARID1A:NM_139135:exon18:c.C4228G:p.P1410A	0	0	0	0	0	0	0	0	0	0	0	0	0	0	0	0	0	0	0	0	0	0	0	0	0	0	0	0	0	0	0	0	0	0	0	0	0	0	0	0	0	0	0	0	0
chr1:26775646_T>A	ARID1A	exonic	stopgain	ARID1A:NM_006015:exon19:c.T5063A:p.L1688X,ARID1A:NM_139135:exon19:c.T4412A:p.L1471X	0	0	0	0	0	0	0	0	0	0	0	0	0	0	0	0	0	0	0	0	0	0	0	0	0	0	0	0	0	0	0	0	0	0	0	0	0	0	0	0	0	0	0	0	0
chr1:26779059_C>T	ARID1A	exonic	stopgain	ARID1A:NM_006015:exon20:c.C5161T:p.R1721X,ARID1A:NM_139135:exon20:c.C4510T:p.R1504X	0	0	0	0	0	0	0	0	0	0	0	0	0	0	0	0	0	0	0	0	0	0	0	0	0	0	0	0	0	0	0	0	0	0	0	0	0	0	0	0	0	0	0	0	0
chr1:26779059_C>T	ARID1A	exonic	stopgain	ARID1A:NM_006015:exon20:c.C5161T:p.R1721X,ARID1A:NM_139135:exon20:c.C4510T:p.R1504X	0	0	0	0	0	0	0	0	0	0	0	0	0	0	0	0	0	0	0	0	0	0	0	0	0	0	0	0	0	0	0	0	0	0	0	0	0	0	0	0	0	0	0	0	0
chr1:26779224_GAA>-	ARID1A	exonic	nonframeshift deletion	ARID1A:NM_006015:exon20:c.5326_5328del:p.1776_1776del,ARID1A:NM_139135:exon20:c.4675_4677del:p.1559_1559del	0	0	0	0	0	0	0	0	0	0	0	0	0	0	0	0	0	0	0	0	0	0	0	0	0	0	0	0	0	0	0	0	0	0	0	0	0	0	0	0	0	0	0	0	0
chr1:26779347_G>A	ARID1A	exonic	nonsynonymous SNV	ARID1A:NM_006015:exon20:c.G5449A:p.V1817I,ARID1A:NM_139135:exon20:c.G4798A:p.V1600I	0	0	0	0	0	0	0	0	0	0	0	0	0	0	0	0	0	0	0	0	0	0	0	0	0	0	0	0	0	0	0	0	0	0	0	0	0	0	0	0	0	0	0	0	0
chr1:26779378_G>T	ARID1A	exonic	nonsynonymous SNV	ARID1A:NM_006015:exon20:c.G5480T:p.C1827F,ARID1A:NM_139135:exon20:c.G4829T:p.C1610F	0	0	0	0	0	0	0	0	0	0	0	0	0	0	0	0	0	0	0	0	0	0	0	0	0	0	0	0	0	0	0	0	0	0	0	0	0	0	0	0	0	0	0	0	0
chr1:26779432_G>A	ARID1A	exonic	nonsynonymous SNV	ARID1A:NM_006015:exon20:c.G5534A:p.R1845Q,ARID1A:NM_139135:exon20:c.G4883A:p.R1628Q	0	0	0	0	0	0	0	0	0	0	0	0	0	0	0	0	0	0	0	0	0	0	0	0	0	0	0	0	0	0	0	0	0	0	0	0	0	0	0	0	0	0	0	0	0
chr1:26779439_->G	ARID1A	exonic	frameshift insertion	ARID1A:NM_006015:exon20:c.5542dupG:p.G1847fs,ARID1A:NM_139135:exon20:c.4891dupG:p.G1630fs	0	0	0	0	0	0	0	0	0	0	0	0	0	0	0	0	0	0	0	0	0	0	0	0	0	0	0	0	0	0	0	0	0	0	0	0	0	0	0	0	0	0	0	0	0
chr1:26779439_->G	ARID1A	exonic	frameshift insertion	ARID1A:NM_006015:exon20:c.5542dupG:p.G1847fs,ARID1A:NM_139135:exon20:c.4891dupG:p.G1630fs	0	0	0	0	0	0	0	0	0	0	0	0	0	0	0	0	0	0	0	0	0	0	0	0	0	0	0	0	0	0	0	0	0	0	0	0	0	0	0	0	0	0	0	0	0
chr1:26779461_A>T	ARID1A	exonic	nonsynonymous SNV	ARID1A:NM_006015:exon20:c.A5563T:p.I1855F,ARID1A:NM_139135:exon20:c.A4912T:p.I1638F	0	0	0	0	0	0	0	0	0	0	0	0	0	0	0	0	0	0	0	0	0	0	0	0	0	0	0	0	0	0	0	0	0	0	0	0	0	0	0	0	0	0	0	0	0
chr1:26779638_AT>-	ARID1A	exonic	frameshift deletion	ARID1A:NM_006015:exon20:c.5740_5741del:p.M1914fs,ARID1A:NM_139135:exon20:c.5089_5090del:p.M1697fs	0	0	0	0	0	0	0	0	0	0	0	0	0	0	0	0	0	0	0	0	0	0	0	0	0	0	0	0	0	0	0	0	0	0	0	1	0	0	0	0	0	0	0	0	0
chr1:26779710_A>G	ARID1A	exonic	nonsynonymous SNV	ARID1A:NM_006015:exon20:c.A5812G:p.K1938E,ARID1A:NM_139135:exon20:c.A5161G:p.K1721E	0	0	0	0	0	0	0	0	0	0	0	0	0	0	0	0	0	0	0	0	0	0	0	0	0	0	0	0	0	0	0	0	0	0	0	0	0	0	0	0	0	0	0	0	0
chr1:26779863_C>T	ARID1A	exonic	stopgain	ARID1A:NM_006015:exon20:c.C5965T:p.R1989X,ARID1A:NM_139135:exon20:c.C5314T:p.R1772X	0	0	0	0	0	0	0	0	0	0	0	0	0	0	0	0	0	0	0	0	0	0	0	0	0	0	0	0	0	0	0	0	0	0	0	0	0	0	0	0	0	0	0	0	0
chr1:26780122_C>A	ARID1A	exonic	nonsynonymous SNV	ARID1A:NM_006015:exon20:c.C6224A:p.P2075Q,ARID1A:NM_139135:exon20:c.C5573A:p.P1858Q	0	0	0	0	0	0	0	0	0	0	0	0	0	0	0	0	0	0	0	0	0	0	0	0	0	0	0	0	0	0	0	0	0	0	0	0	0	0	0	0	0	0	0	0	0
chr1:26780170_G>A	ARID1A	exonic	stopgain	ARID1A:NM_006015:exon20:c.G6272A:p.W2091X,ARID1A:NM_139135:exon20:c.G5621A:p.W1874X	0	0	0	0	0	0	0	0	0	0	0	0	0	0	0	0	0	0	0	0	0	0	0	0	0	0	0	0	0	0	0	0	0	0	0	0	0	0	0	0	0	0	0	0	0
chr1:26780239_->G	ARID1A	exonic	frameshift insertion	ARID1A:NM_006015:exon20:c.6342dupG:p.P2114fs,ARID1A:NM_139135:exon20:c.5691dupG:p.P1897fs	0	0	0	0	0	0	0	0	0	0	0	0	0	0	0	0	0	0	0	0	0	0	0	0	0	0	0	0	0	0	0	0	0	0	0	0	0	0	0	0	0	0	0	0	0
chr1:26780463_A>T	ARID1A	exonic	stopgain	ARID1A:NM_006015:exon20:c.A6565T:p.K2189X,ARID1A:NM_139135:exon20:c.A5914T:p.K1972X	0	0	0	0	0	0	0	0	0	0	0	0	0	0	0	0	0	0	0	0	0	0	0	0	0	0	0	0	0	0	0	0	0	0	0	0	0	0	0	0	0	0	0	0	0
chr1:26780532_C>T	ARID1A	exonic	stopgain	ARID1A:NM_006015:exon20:c.C6634T:p.Q2212X,ARID1A:NM_139135:exon20:c.C5983T:p.Q1995X	0	0	0	0	0	0	0	0	0	0	0	0	0	0	0	0	0	0	0	0	0	0	0	0	0	0	0	0	0	0	0	0	0	0	0	0	0	0	0	0	0	0	0	0	0
chr1:26780661_G>A	ARID1A	exonic	nonsynonymous SNV	ARID1A:NM_006015:exon20:c.G6763A:p.E2255K,ARID1A:NM_139135:exon20:c.G6112A:p.E2038K	0	0	0	0	0	0	0	0	0	0	0	0	0	0	0	0	0	0	0	0	0	0	0	0	0	0	0	0	0	0	0	0	0	0	0	0	0	0	0	0	0	0	0	0	0
chr1:26780665_C>G	ARID1A	exonic	stopgain	ARID1A:NM_006015:exon20:c.C6767G:p.S2256X,ARID1A:NM_139135:exon20:c.C6116G:p.S2039X	0	0	0	0	0	0	0	0	0	0	0	0	0	0	0	0	0	0	0	0	0	0	0	0	0	0	0	0	0	0	0	0	0	0	0	0	0	0	0	0	0	0	0	0	0
chr1:26780713_C>A	ARID1A	exonic	stopgain	ARID1A:NM_006015:exon20:c.C6815A:p.S2272X,ARID1A:NM_139135:exon20:c.C6164A:p.S2055X	0	0	0	0	0	0	0	0	0	0	0	0	0	0	0	0	0	0	0	0	0	0	0	0	0	0	0	0	0	0	0	0	0	0	0	0	0	0	0	0	0	0	0	0	0
chr15:44711529_GACAGCATTCGGGCCGAGATGTCTCGCTCCGTG>-	B2M	exonic	frameshift deletion	B2M:NM_004048:wholegene	0	0	0	0	0	0	0	0	0	0	0	0	0	0	0	0	0	0	0	0	0	0	0	0	0	0	0	0	0	0	0	0	0	0	0	0	0	0	0	0	0	0	0	0	0
chr15:44711534_CATTCGGGCCGAGATGTCT>-	B2M	exonic	frameshift deletion	B2M:NM_004048:wholegene	0	0	0	0	0	0	0	0	0	0	0	0	0	0	0	0	0	0	0	0	0	0	0	0	0	0	0	0	0	0	0	0	0	0	0	0	0	0	0	0	0	0	0	0	0
chr15:44711547_A>G	B2M	exonic	nonsynonymous SNV	B2M:NM_004048:exon1:c.A1G:p.M1V	0	0	0	0	0	0	0	0	0	0	0	0	0	0	0	0	0	0	0	0	0	0	0	0	0	0	0	0	0	0	0	0	0	0	0	0	0	0	0	0	1	0	0	0	0
chr15:44711547_A>G	B2M	exonic	nonsynonymous SNV	B2M:NM_004048:exon1:c.A1G:p.M1V	0	0	0	0	0	0	0	0	0	0	0	0	0	0	0	0	0	0	0	0	0	0	0	0	0	0	0	0	0	0	0	0	0	0	0	0	0	0	0	0	0	0	0	0	0
chr15:44711547_A>G	B2M	exonic	nonsynonymous SNV	B2M:NM_004048:exon1:c.A1G:p.M1V	0	0	0	0	0	0	0	0	0	0	0	0	0	0	0	0	0	0	0	0	0	0	0	0	0	0	0	0	0	0	0	0	0	0	0	0	0	0	0	0	0	0	0	0	0
chr15:44711547_A>G	B2M	exonic	nonsynonymous SNV	B2M:NM_004048:exon1:c.A1G:p.M1V	0	0	0	0	0	0	0	0	0	0	0	0	0	0	0	0	0	0	0	0	0	0	0	0	0	0	0	0	0	0	0	0	0	0	0	0	0	0	0	0	0	0	0	0	0
chr15:44711547_A>G	B2M	exonic	nonsynonymous SNV	B2M:NM_004048:exon1:c.A1G:p.M1V	0	0	0	0	0	0	0	0	0	0	0	0	0	0	0	0	0	0	0	0	0	0	0	0	0	0	0	0	0	0	0	0	0	0	0	0	0	0	0	0	0	0	0	0	0
chr15:44711547_A>T	B2M	exonic	nonsynonymous SNV	B2M:NM_004048:exon1:c.A1T:p.M1L	0	0	0	0	0	0	0	0	0	0	0	0	0	0	0	0	0	0	0	0	0	0	0	0	0	0	0	0	0	0	0	0	0	0	0	0	0	0	0	0	0	0	0	0	0
chr15:44711547_A>T	B2M	exonic	nonsynonymous SNV	B2M:NM_004048:exon1:c.A1T:p.M1L	0	0	0	0	0	0	0	0	0	0	0	0	0	0	0	0	0	0	0	0	0	0	0	0	0	0	0	0	0	0	0	0	0	0	0	0	0	0	0	0	0	0	0	0	0
chr15:44711547_A>T	B2M	exonic	nonsynonymous SNV	B2M:NM_004048:exon1:c.A1T:p.M1L	0	0	0	0	0	0	0	0	0	0	0	0	0	0	0	0	0	0	0	0	0	0	0	0	0	0	0	0	0	0	0	0	0	0	0	0	0	0	0	0	0	0	0	0	0
chr15:44711547_A>T	B2M	exonic	nonsynonymous SNV	B2M:NM_004048:exon1:c.A1T:p.M1L	0	0	0	0	0	0	0	0	0	0	0	0	0	0	0	0	0	0	0	0	0	0	0	0	0	0	0	0	0	0	0	0	0	0	0	0	0	0	0	0	0	0	0	0	0
chr15:44711548_T>A	B2M	exonic	nonsynonymous SNV	B2M:NM_004048:exon1:c.T2A:p.M1K	0	0	0	0	0	0	0	0	0	0	0	0	0	0	0	0	0	0	0	0	0	0	0	0	0	1	0	0	0	0	0	0	0	0	0	0	0	0	0	0	0	0	0	0	0
chr15:44711548_T>A	B2M	exonic	nonsynonymous SNV	B2M:NM_004048:exon1:c.T2A:p.M1K	0	0	0	0	0	0	0	0	0	0	0	0	0	0	0	0	0	0	0	0	0	0	0	0	0	0	0	0	0	0	0	0	0	0	0	0	0	0	0	0	0	0	0	0	0
chr15:44711548_T>A	B2M	exonic	nonsynonymous SNV	B2M:NM_004048:exon1:c.T2A:p.M1K	0	0	0	0	0	0	0	0	0	0	0	0	0	0	0	0	0	0	0	0	0	0	0	0	0	0	0	0	0	0	0	0	0	0	0	0	0	0	0	0	0	0	0	0	0
chr15:44711548_T>A	B2M	exonic	nonsynonymous SNV	B2M:NM_004048:exon1:c.T2A:p.M1K	0	0	0	0	0	0	0	0	0	0	0	0	0	0	0	0	0	0	0	0	0	0	0	0	0	0	0	0	0	0	0	0	0	0	0	0	0	0	0	0	0	0	0	0	0
chr15:44711548_T>A	B2M	exonic	nonsynonymous SNV	B2M:NM_004048:exon1:c.T2A:p.M1K	0	0	0	0	0	0	0	0	0	0	0	0	0	0	0	0	0	0	0	0	0	0	0	0	0	0	0	0	0	0	0	0	0	0	0	0	0	0	0	0	0	0	0	0	0
chr15:44711548_T>A	B2M	exonic	nonsynonymous SNV	B2M:NM_004048:exon1:c.T2A:p.M1K	0	0	0	0	0	0	0	0	0	0	0	0	0	0	0	0	0	0	0	0	0	0	0	0	0	0	0	0	0	0	0	0	0	0	0	0	0	0	0	0	0	0	0	0	0
chr15:44711548_T>A	B2M	exonic	nonsynonymous SNV	B2M:NM_004048:exon1:c.T2A:p.M1K	0	0	0	0	0	0	0	0	0	0	0	0	0	0	0	0	0	0	0	0	0	0	0	0	0	0	0	0	0	0	0	0	0	0	0	0	0	0	0	0	0	0	0	0	0
chr15:44711548_T>A	B2M	exonic	nonsynonymous SNV	B2M:NM_004048:exon1:c.T2A:p.M1K	0	0	0	0	0	0	0	0	0	0	0	0	0	0	0	0	0	0	0	0	0	0	0	0	0	0	0	0	0	0	0	0	0	0	0	0	0	0	0	0	0	0	0	0	0
chr15:44711548_T>A	B2M	exonic	nonsynonymous SNV	B2M:NM_004048:exon1:c.T2A:p.M1K	0	0	0	0	0	0	0	0	0	0	0	0	0	0	0	0	0	0	0	0	0	0	0	0	0	0	0	0	0	0	0	0	0	0	0	0	0	0	0	0	0	0	0	0	0
chr15:44711548_T>A	B2M	exonic	nonsynonymous SNV	B2M:NM_004048:exon1:c.T2A:p.M1K	0	0	0	0	0	0	0	0	0	0	0	0	0	0	0	0	0	0	0	0	0	0	0	0	0	0	0	0	0	0	0	0	0	0	0	0	0	0	0	0	0	0	0	0	0
chr15:44711548_T>A	B2M	exonic	nonsynonymous SNV	B2M:NM_004048:exon1:c.T2A:p.M1K	0	0	0	0	0	0	0	0	0	0	0	0	0	0	0	0	0	0	0	0	0	0	0	0	0	0	0	0	0	0	0	0	0	0	0	0	0	0	0	0	0	0	0	0	0
chr15:44711548_T>C	B2M	exonic	nonsynonymous SNV	B2M:NM_004048:exon1:c.T2C:p.M1T	0	0	0	0	0	0	0	0	0	0	0	0	0	0	0	0	0	0	0	0	0	0	0	0	0	0	0	0	0	0	0	0	0	0	0	0	0	0	0	0	0	0	0	0	0
chr15:44711548_T>C	B2M	exonic	nonsynonymous SNV	B2M:NM_004048:exon1:c.T2C:p.M1T	0	0	0	0	0	0	0	0	0	0	0	0	0	0	0	0	0	0	0	0	0	0	0	0	0	0	0	0	0	0	0	0	0	0	0	0	0	0	0	0	0	0	0	0	0
chr15:44711548_T>C	B2M	exonic	nonsynonymous SNV	B2M:NM_004048:exon1:c.T2C:p.M1T	0	0	0	0	0	0	0	0	0	0	0	0	0	0	0	0	0	0	0	0	0	0	0	0	0	0	0	0	0	0	0	0	0	0	0	0	0	0	0	0	0	0	0	0	0
chr15:44711548_T>C	B2M	exonic	nonsynonymous SNV	B2M:NM_004048:exon1:c.T2C:p.M1T	0	0	0	0	0	0	0	0	0	0	0	0	0	0	0	0	0	0	0	0	0	0	0	0	0	0	0	0	0	0	0	0	0	0	0	0	0	0	0	0	0	0	0	0	0
chr15:44711548_T>C	B2M	exonic	nonsynonymous SNV	B2M:NM_004048:exon1:c.T2C:p.M1T	0	0	0	0	0	0	0	0	0	0	0	0	0	0	0	0	0	0	0	0	0	0	0	0	0	0	0	0	0	0	0	0	0	0	0	0	0	0	0	0	0	0	0	0	0
chr15:44711548_T>C	B2M	exonic	nonsynonymous SNV	B2M:NM_004048:exon1:c.T2C:p.M1T	0	0	0	0	0	0	0	0	0	0	0	0	0	0	0	0	0	0	0	0	0	0	0	0	0	0	0	0	0	0	0	0	0	0	0	0	0	0	0	0	0	0	0	0	0
chr15:44711548_T>G	B2M	exonic	nonsynonymous SNV	B2M:NM_004048:exon1:c.T2G:p.M1R	0	0	0	0	0	0	0	0	0	0	0	0	0	0	0	0	0	0	0	0	0	0	0	0	0	1	0	0	0	0	0	0	0	0	0	0	0	0	0	0	0	0	0	0	0
chr15:44711548_T>G	B2M	exonic	nonsynonymous SNV	B2M:NM_004048:exon1:c.T2G:p.M1R	0	0	0	0	0	0	0	0	0	0	0	0	0	0	0	0	0	0	0	0	0	0	0	0	0	0	0	0	0	0	0	0	0	0	0	0	0	0	0	0	0	0	0	0	0
chr15:44711548_T>G	B2M	exonic	nonsynonymous SNV	B2M:NM_004048:exon1:c.T2G:p.M1R	0	0	0	0	0	0	0	0	0	0	0	0	0	0	0	0	0	0	0	0	0	0	0	0	0	0	0	0	0	0	0	0	0	0	0	0	0	0	0	0	0	0	0	0	0
chr15:44711548_T>G	B2M	exonic	nonsynonymous SNV	B2M:NM_004048:exon1:c.T2G:p.M1R	0	0	0	0	0	0	0	0	0	0	0	0	0	0	0	0	0	0	0	0	0	0	0	0	0	0	0	0	0	0	0	0	0	0	0	0	0	0	0	0	0	0	0	0	0
chr15:44711548_T>G	B2M	exonic	nonsynonymous SNV	B2M:NM_004048:exon1:c.T2G:p.M1R	0	0	0	0	0	0	0	0	0	0	0	0	0	0	0	0	0	0	0	0	0	0	0	0	0	0	0	0	0	0	0	0	0	0	0	0	0	0	0	0	0	0	0	0	0
chr15:44711548_T>G	B2M	exonic	nonsynonymous SNV	B2M:NM_004048:exon1:c.T2G:p.M1R	0	0	0	0	0	0	0	0	0	0	0	0	0	0	0	0	0	0	0	0	0	0	0	0	0	0	0	0	0	0	0	0	0	0	0	0	0	0	0	0	0	0	0	0	0
chr15:44711549_G>A	B2M	exonic	nonsynonymous SNV	B2M:NM_004048:exon1:c.G3A:p.M1I	0	0	0	0	0	0	0	0	0	0	0	0	0	0	0	0	0	0	0	0	0	0	0	0	0	0	0	0	0	0	0	0	0	0	0	0	0	0	0	0	0	0	0	0	0
chr15:44711549_G>C	B2M	exonic	nonsynonymous SNV	B2M:NM_004048:exon1:c.G3C:p.M1I	0	0	0	0	0	0	0	0	0	0	0	0	0	0	0	0	0	0	0	0	0	0	0	0	0	0	0	0	0	0	0	0	0	0	0	0	0	0	0	0	0	0	0	0	0
chr15:44711566_T>C	B2M	exonic	nonsynonymous SNV	B2M:NM_004048:exon1:c.T20C:p.L7S	0	0	0	0	0	0	0	0	0	0	0	0	0	0	0	0	0	0	0	0	0	0	0	0	0	0	0	0	0	0	0	0	0	0	0	0	0	0	0	0	0	0	0	0	0
chr15:44711566_T>C	B2M	exonic	nonsynonymous SNV	B2M:NM_004048:exon1:c.T20C:p.L7S	0	0	0	0	0	0	0	0	0	0	0	0	0	0	0	0	0	0	0	0	0	0	0	0	0	0	0	0	0	0	0	0	0	0	0	0	0	0	0	0	0	0	0	0	0
chr15:44711566_T>C	B2M	exonic	nonsynonymous SNV	B2M:NM_004048:exon1:c.T20C:p.L7S	0	0	0	0	0	0	0	0	0	0	0	0	0	0	0	0	0	0	0	0	0	0	0	0	0	0	0	0	0	0	0	0	0	0	0	0	0	0	0	0	0	0	0	0	0
chr15:44711566_T>C	B2M	exonic	nonsynonymous SNV	B2M:NM_004048:exon1:c.T20C:p.L7S	0	0	0	0	0	0	0	0	0	0	0	0	0	0	0	0	0	0	0	0	0	0	0	0	0	0	0	0	0	0	0	0	0	0	0	0	0	0	0	0	0	0	0	0	0
chr15:44711566_T>G	B2M	exonic	stopgain	B2M:NM_004048:exon1:c.T20G:p.L7X	0	0	0	0	0	0	0	0	0	0	0	0	0	0	0	0	0	0	0	0	0	0	0	0	0	0	0	0	0	0	0	0	0	0	0	0	0	0	0	0	0	0	0	0	0
chr15:44711566_T>G	B2M	exonic	stopgain	B2M:NM_004048:exon1:c.T20G:p.L7X	0	0	0	0	0	0	0	0	0	0	0	0	0	0	0	0	0	0	0	0	0	0	0	0	0	0	0	0	0	0	0	0	0	0	0	0	0	0	0	0	0	0	0	0	0
chr15:44711566_T>G	B2M	exonic	stopgain	B2M:NM_004048:exon1:c.T20G:p.L7X	0	0	0	0	0	0	0	0	0	0	0	0	0	0	0	0	0	0	0	0	0	0	0	0	0	0	0	0	0	0	0	0	0	0	0	0	0	0	0	0	0	0	0	0	0
chr15:44711566_T>G	B2M	exonic	stopgain	B2M:NM_004048:exon1:c.T20G:p.L7X	0	0	0	0	0	0	0	0	0	0	0	0	0	0	0	0	0	0	0	0	0	0	0	0	0	0	0	0	0	0	0	0	0	0	0	0	0	0	0	0	0	0	0	0	0
chr15:44711566_T>G	B2M	exonic	stopgain	B2M:NM_004048:exon1:c.T20G:p.L7X	0	0	0	0	0	0	0	0	0	0	0	0	0	0	0	0	0	0	0	0	0	0	0	0	0	0	0	0	0	0	0	0	0	0	0	0	0	0	0	0	0	0	0	0	0
chr15:44711566_T>G	B2M	exonic	stopgain	B2M:NM_004048:exon1:c.T20G:p.L7X	0	0	0	0	0	0	0	0	0	0	0	0	0	0	0	0	0	0	0	0	0	0	0	0	0	0	0	0	0	0	0	0	0	0	0	0	0	0	0	0	0	0	0	0	0
chr15:44711566_T>G	B2M	exonic	stopgain	B2M:NM_004048:exon1:c.T20G:p.L7X	0	0	0	0	0	0	0	0	0	0	0	0	0	0	0	0	0	0	0	0	0	0	0	0	0	0	0	0	0	0	0	0	0	0	0	0	0	0	0	0	0	0	0	0	0
chr15:44711566_T>G	B2M	exonic	stopgain	B2M:NM_004048:exon1:c.T20G:p.L7X	0	0	0	0	0	0	0	0	0	0	0	0	0	0	0	0	0	0	0	0	0	0	0	0	0	0	0	0	0	0	0	0	0	0	0	0	0	0	0	0	0	0	0	0	0
chr15:44711568_G>A	B2M	exonic	nonsynonymous SNV	B2M:NM_004048:exon1:c.G22A:p.A8T	0	0	0	0	0	0	0	0	0	0	0	0	0	0	0	0	0	0	0	0	0	0	0	0	0	0	0	0	0	0	0	0	0	0	0	0	0	0	0	0	0	0	0	0	0
chr15:44711568_G>A	B2M	exonic	nonsynonymous SNV	B2M:NM_004048:exon1:c.G22A:p.A8T	0	0	0	0	0	0	0	0	0	0	0	0	0	0	0	0	0	0	0	0	0	0	0	0	0	0	0	0	0	0	0	0	0	0	0	0	0	0	0	0	0	0	0	0	0
chr15:44711568_G>C	B2M	exonic	nonsynonymous SNV	B2M:NM_004048:exon1:c.G22C:p.A8P	0	0	0	0	0	0	0	0	0	0	0	0	0	0	0	0	0	0	0	0	0	0	0	0	0	0	0	0	0	0	0	0	0	0	0	0	0	0	0	0	0	0	0	0	0
chr15:44711572_T>A	B2M	exonic	nonsynonymous SNV	B2M:NM_004048:exon1:c.T26A:p.V9E	0	0	0	0	0	0	0	0	0	0	0	0	0	0	0	0	0	0	0	0	0	0	0	0	0	0	0	0	0	0	0	0	0	0	0	0	0	0	0	0	0	0	0	0	0
chr15:44711572_T>G	B2M	exonic	nonsynonymous SNV	B2M:NM_004048:exon1:c.T26G:p.V9G	0	0	0	0	0	0	0	0	0	0	0	0	0	0	0	0	0	0	0	0	0	0	0	0	0	0	0	0	0	0	0	0	0	0	0	0	0	0	0	0	0	0	0	0	0
chr15:44711576_CG>-	B2M	exonic	frameshift deletion	B2M:NM_004048:exon1:c.30_31del:p.L10fs	0	0	0	0	0	0	0	0	0	0	0	0	0	0	0	0	0	0	0	0	0	0	0	0	0	0	0	0	0	0	0	0	0	0	0	0	0	0	0	0	0	0	0	0	0
chr15:44711577_G>-	B2M	exonic	frameshift deletion	B2M:NM_004048:exon1:c.31delG:p.A11fs	0	0	0	0	0	0	0	0	0	0	0	0	0	0	0	0	0	0	0	0	0	0	0	0	0	0	0	0	0	0	0	0	0	0	0	0	0	0	0	0	0	0	0	0	0
chr15:44711579_GCTACTCTCTCTTTCTGGCCTGGAG>-	B2M	exonic	frameshift deletion	B2M:NM_004048:exon1:c.33_57del:p.A11fs	0	0	0	0	0	0	0	0	0	0	0	0	0	0	0	0	0	0	0	0	0	0	0	0	0	0	0	0	0	0	0	0	0	0	0	0	0	0	0	0	0	0	0	0	0
chr15:44711581_T>A	B2M	exonic	nonsynonymous SNV	B2M:NM_004048:exon1:c.T35A:p.L12Q	0	0	0	0	0	0	0	0	0	0	0	0	0	0	0	0	0	0	0	0	0	0	0	0	0	0	0	0	0	0	0	0	0	0	0	0	0	0	0	0	0	0	0	0	0
chr15:44711581_T>A	B2M	exonic	nonsynonymous SNV	B2M:NM_004048:exon1:c.T35A:p.L12Q	0	0	0	0	0	0	0	0	0	0	0	0	0	0	0	0	0	0	0	0	0	0	0	0	0	0	0	0	0	0	0	0	0	0	0	0	0	0	0	0	0	0	0	0	0
chr15:44711581_T>A	B2M	exonic	nonsynonymous SNV	B2M:NM_004048:exon1:c.T35A:p.L12Q	0	0	0	0	0	0	0	0	0	0	0	0	0	0	0	0	0	0	0	0	0	0	0	0	0	0	0	0	0	0	0	0	0	0	0	0	0	0	0	0	0	0	0	0	0
chr15:44711581_T>C	B2M	exonic	nonsynonymous SNV	B2M:NM004048:exon1:c.T35C:p.L12P	0	0	0	0	0	0	0	0	0	0	0	0	0	0	0	0	0	0	0	0	0	0	0	0	0	0	0	0	0	0	0	0	0	0	0	0	0	0	0	0	0	0	0	0	0
chr15:44711581_T>C	B2M	exonic	nonsynonymous SNV	B2M:NM_004048:exon1:c.T35C:p.L12P	0	0	0	0	0	0	0	0	0	0	0	0	0	0	0	0	0	0	0	0	0	0	0	0	0	0	0	0	0	0	0	0	0	0	0	0	0	0	0	0	0	0	0	0	0
chr15:44711581_T>C	B2M	exonic	nonsynonymous SNV	B2M:NM_004048:exon1:c.T35C:p.L12P	0	0	0	0	0	0	0	0	0	0	0	0	0	0	0	0	0	0	0	0	0	0	0	0	0	0	0	0	0	0	0	0	0	0	0	0	0	0	0	0	0	0	0	0	0
chr15:44711583_CT>-	B2M	exonic	frameshift deletion	B2M:NM_004048:exon1:c.37_38del:p.L13fs	0	0	0	0	0	0	0	0	0	0	0	0	0	0	0	0	0	0	0	0	0	0	0	0	0	0	0	0	0	0	0	0	0	0	0	0	0	0	0	0	0	0	0	0	0
chr15:44711583_CT>-	B2M	exonic	frameshift deletion	B2M:NM_004048:exon1:c.37_38del:p.L13fs	0	0	0	0	0	0	0	0	0	0	0	0	0	0	0	0	0	0	0	0	0	0	0	0	0	0	0	0	0	0	0	0	0	0	0	0	0	0	0	0	0	0	0	0	0
chr15:44711583_CT>-	B2M	exonic	frameshift deletion	B2M:NM_004048:exon1:c.37_38del:p.L13fs	0	0	0	0	0	0	0	0	0	0	0	0	0	0	0	0	0	0	0	0	0	0	0	0	0	0	0	0	0	0	0	0	0	0	0	0	0	0	0	0	0	0	0	0	0
chr15:44711583_CT>-	B2M	exonic	frameshift deletion	B2M:NM_004048:exon1:c.37_38del:p.L13fs	0	0	0	0	0	0	0	0	0	0	0	0	0	0	0	0	0	0	0	0	0	0	0	0	0	0	0	0	0	0	0	0	0	0	0	0	0	0	0	0	0	0	0	0	0
chr15:44711583_CT>-	B2M	exonic	frameshift deletion	B2M:NM_004048:exon1:c.37_38del:p.L13fs	0	0	0	0	0	0	0	0	0	0	0	0	0	0	0	0	0	0	0	0	0	0	0	0	0	0	0	0	0	0	0	0	0	0	0	0	0	0	0	0	0	0	0	0	0
chr15:44711583_CT>-	B2M	exonic	frameshift deletion	B2M:NM_004048:exon1:c.37_38del:p.L13fs	0	0	0	0	0	0	0	0	0	0	0	0	0	0	0	0	0	0	0	0	0	0	0	0	0	0	0	0	0	0	0	0	0	0	0	0	0	0	0	0	0	0	0	0	0
chr15:44711583_CT>-	B2M	exonic	frameshift deletion	B2M:NM_004048:exon1:c.37_38del:p.L13fs	0	0	0	0	0	0	0	0	0	0	0	0	0	0	0	0	0	0	0	0	0	0	0	0	0	0	0	0	0	0	0	0	0	0	0	0	0	0	0	0	0	0	0	0	0
chr15:44711583_CT>-	B2M	exonic	frameshift deletion	B2M:NM_004048:exon1:c.37_38del:p.L13fs	0	0	0	0	0	0	0	0	0	0	0	0	0	0	0	0	0	0	0	0	0	0	0	0	0	0	0	0	0	0	0	0	0	0	0	0	0	0	0	0	0	0	0	0	0
chr15:44711583_CT>-	B2M	exonic	frameshift deletion	B2M:NM_004048:exon1:c.37_38del:p.L13fs	0	0	0	0	0	0	0	0	0	0	0	0	0	0	0	0	0	0	0	0	0	0	0	0	0	0	0	0	0	0	0	0	0	0	0	0	0	0	0	0	0	0	0	0	0
chr15:44711583_CT>-	B2M	exonic	frameshift deletion	B2M:NM_004048:exon1:c.37_38del:p.L13fs	0	0	0	0	0	0	0	0	0	0	0	0	0	0	0	0	0	0	0	0	0	0	0	0	0	0	0	0	0	0	0	0	0	0	0	0	0	0	0	0	0	0	0	0	0
chr15:44711583_CT>-	B2M	exonic	frameshift deletion	B2M:NM_004048:exon1:c.37_38del:p.L13fs	0	0	0	0	0	0	0	0	0	0	0	0	0	0	0	0	0	0	0	0	0	0	0	0	0	0	0	0	0	0	0	0	0	0	0	0	0	0	0	0	0	0	0	0	0
chr15:44711583_CT>-	B2M	exonic	frameshift deletion	B2M:NM_004048:exon1:c.37_38del:p.L13fs	0	0	0	0	0	0	0	0	0	0	0	0	0	0	0	0	0	0	0	0	0	0	0	0	0	0	0	0	0	0	0	0	0	0	0	0	0	0	0	0	0	0	0	0	0
chr15:44711583_CT>-	B2M	exonic	frameshift deletion	B2M:NM_004048:exon1:c.37_38del:p.L13fs	0	0	0	0	0	0	0	0	0	0	0	0	0	0	0	0	0	0	0	0	0	0	0	0	0	0	0	0	0	0	0	0	0	0	0	0	0	0	0	0	0	0	0	0	0
chr15:44711583_CT>-	B2M	exonic	frameshift deletion	B2M:NM_004048:exon1:c.37_38del:p.L13fs	0	0	0	0	0	0	0	0	0	0	0	0	0	0	0	0	0	0	0	0	0	0	0	0	0	0	0	0	0	0	0	0	0	0	0	0	0	0	0	0	0	0	0	0	0
chr15:44711583_CT>-	B2M	exonic	frameshift deletion	B2M:NM_004048:exon1:c.37_38del:p.L13fs	0	0	0	0	0	0	0	0	0	0	0	0	0	0	0	0	0	0	0	0	0	0	0	0	0	0	0	0	0	0	0	0	0	0	0	0	0	0	0	0	0	0	0	0	0
chr15:44711583_CT>-	B2M	exonic	frameshift deletion	B2M:NM_004048:exon1:c.37_38del:p.L13fs	0	0	0	0	0	0	0	0	0	0	0	0	0	0	0	0	0	0	0	0	0	0	0	0	0	0	0	0	0	0	0	0	0	0	0	0	0	0	0	0	0	0	0	0	0
chr15:44711583_CT>-	B2M	exonic	frameshift deletion	B2M:NM_004048:exon1:c.37_38del:p.L13fs	0	0	0	0	0	0	0	0	0	0	0	0	0	0	0	0	0	0	0	0	0	0	0	0	0	0	0	0	0	0	0	0	0	0	0	0	0	0	0	0	0	0	0	0	0
chr15:44711584_T>C	B2M	exonic	nonsynonymous SNV	B2M:NM_004048:exon1:c.T38C:p.L13P	0	0	0	0	0	0	0	0	0	0	0	0	0	0	0	0	0	0	0	0	0	0	0	0	0	0	0	0	0	0	0	0	0	0	0	0	0	0	0	0	0	0	0	0	0
chr15:44711584_T>G	B2M	exonic	nonsynonymous SNV	B2M:NM_004048:exon1:c.T38G:p.L13R	0	0	0	0	0	0	0	0	0	0	0	0	0	0	0	0	0	0	0	0	0	0	0	0	0	0	0	0	0	0	0	0	0	0	0	0	0	0	0	0	0	0	0	0	0
chr15:44711588_TCTT>-	B2M	exonic	frameshift deletion	B2M:NM_004048:exon1:c.42_45del:p.S14fs	0	0	0	0	0	0	0	0	0	0	0	0	0	0	0	0	0	0	0	0	0	0	0	0	0	0	0	0	0	0	0	0	0	0	0	0	0	0	0	0	0	0	0	0	0
chr15:44711588_TCTT>-	B2M	exonic	frameshift deletion	B2M:NM_004048:exon1:c.42_45del:p.S14fs	0	0	0	0	0	0	0	0	0	0	0	0	0	0	0	0	0	0	0	0	0	0	0	0	0	0	0	0	0	0	0	0	0	0	0	0	0	0	0	0	0	0	0	0	0
chr15:44711604_GC>-	B2M	exonic	frameshift deletion	B2M:NM_004048:exon1:c.58_59del:p.A20fs	0	0	0	0	0	0	0	0	0	0	0	0	0	0	0	0	0	0	0	0	0	0	0	0	0	0	0	0	0	0	0	0	0	0	0	0	0	0	0	0	0	0	0	0	0
chr15:44711610_C>T	B2M	exonic	stopgain	B2M:NM_004048:exon1:c.C64T:p.Q22X	0	0	0	0	0	0	0	0	0	0	0	0	0	0	0	0	0	0	0	0	0	0	0	0	0	0	0	0	0	0	0	0	0	0	0	0	0	0	0	0	0	0	0	0	0
chr15:44711610_C>T	B2M	exonic	stopgain	B2M:NM004048:exon1:c.C64T:p.Q22X	0	0	0	0	0	0	0	0	0	0	0	0	0	0	0	0	0	0	0	0	0	0	0	0	0	0	0	0	0	0	0	0	0	0	0	0	0	0	0	0	0	0	0	0	0
chr15:44711614_G>A	B2M	splicing	.	.	0	0	0	0	0	0	0	0	0	0	0	0	0	0	0	0	0	0	0	0	0	0	0	0	0	0	0	0	0	0	0	0	0	0	0	0	0	0	0	0	0	0	0	0	0
chr15:44711614_G>A	B2M	splicing	.	.	0	0	0	0	0	0	0	0	0	0	0	0	0	0	0	0	0	0	0	0	0	0	0	0	0	0	0	0	0	0	0	0	0	0	0	0	0	0	0	0	0	0	0	0	0
chr15:44711614_G>A	B2M	splicing	.	.	0	0	0	0	0	0	0	0	0	0	0	0	0	0	0	0	0	0	0	0	0	0	0	0	0	0	0	0	0	0	0	0	0	0	0	0	0	0	0	0	0	0	0	0	0
chr15:44711615_T>G	B2M	splicing	.	.	0	0	0	0	0	0	0	0	0	0	0	0	0	0	0	0	0	0	0	0	0	0	0	0	0	0	0	0	0	0	0	0	0	0	0	0	0	0	0	0	0	0	0	0	0
chr15:44711615_T>G	B2M	splicing	splicing	NM004048:exon1:c.67+2T>G	0	0	0	0	0	0	0	0	0	0	0	0	0	0	0	0	0	0	0	0	0	0	0	0	0	0	0	0	0	0	0	0	0	0	0	0	0	0	0	0	0	0	0	0	0
chr15:44711615_T>G	B2M	splicing	.	.	0	0	0	0	0	0	0	0	0	0	0	0	0	0	0	0	0	0	0	0	0	0	0	0	0	0	0	0	0	0	0	0	0	0	0	0	0	0	0	0	0	0	0	0	0
chr15:44711615_T>G	B2M	splicing	.	.	0	0	0	0	0	0	0	0	0	0	0	0	0	0	0	0	0	0	0	0	0	0	0	0	0	0	0	0	0	0	0	0	0	0	0	0	0	0	0	0	0	0	0	0	0
chr15:44715421_A>G	B2M	splicing	.	.	0	0	0	0	0	0	0	0	0	0	0	0	0	0	0	0	0	0	0	0	0	0	0	0	0	0	0	0	0	0	0	0	0	0	0	0	0	0	0	0	0	0	0	0	0
chr15:44715421_A>G	B2M	splicing	.	.	0	0	0	0	0	0	0	0	0	0	0	0	0	0	0	0	0	0	0	0	0	0	0	0	0	0	0	0	0	0	0	0	0	0	0	0	0	0	0	0	0	0	0	0	0
chr15:44715478_T>A	B2M	exonic	nonsynonymous SNV	B2M:NM_004048:exon2:c.T123A:p.N41K	0	0	0	0	0	0	0	0	0	0	0	0	0	0	0	0	0	0	0	0	0	0	0	0	0	0	0	0	0	0	0	0	0	0	0	0	0	0	0	0	0	0	0	0	0
chr15:44715486_->T	B2M	exonic	frameshift insertion	B2M:NM_004048:exon2:c.132dupT:p.N44fs	0	0	0	0	0	0	0	0	0	0	0	0	0	0	0	0	0	0	0	0	0	0	0	0	0	0	0	0	0	0	0	0	0	0	0	0	0	0	0	0	0	0	0	0	0
chr15:44715488_T>C	B2M	exonic	nonsynonymous SNV	B2M:NM_004048:exon2:c.T133C:p.C45R	0	0	0	0	0	0	0	0	0	0	0	0	0	0	0	0	0	0	0	0	0	0	0	0	0	0	0	0	0	0	0	0	0	0	0	0	0	0	0	0	0	0	0	0	0
chr15:44715490_C>A	B2M	exonic	stopgain	B2M:NM_004048:exon2:c.C135A:p.C45X	0	0	0	0	0	0	0	0	0	0	0	0	0	0	0	0	0	0	0	0	0	0	0	0	0	0	0	0	0	0	0	0	0	0	0	0	0	0	0	0	0	0	0	0	0
chr15:44715490_C>G	B2M	exonic	nonsynonymous SNV	B2M:NM_004048:exon2:c.C135G:p.C45W	0	0	0	0	0	0	0	0	0	0	0	0	0	0	0	0	0	0	0	0	0	0	0	0	0	0	0	0	0	0	0	0	0	0	0	0	0	0	0	0	0	0	0	0	0
chr15:44715491_T>C	B2M	exonic	nonsynonymous SNV	B2M:NM_004048:exon2:c.T136C:p.Y46H	0	0	0	0	0	0	0	0	0	0	0	0	0	0	0	0	0	0	0	0	0	0	0	0	0	0	0	0	0	0	0	0	0	0	0	0	0	0	0	0	0	0	0	0	0
chr15:44715491_TA>-	B2M	exonic	frameshift deletion	B2M:NM_004048:exon2:c.136_137del:p.Y46fs	0	0	0	0	0	0	0	0	0	0	0	0	0	0	0	0	0	0	0	0	0	0	0	0	0	0	0	0	0	0	0	0	0	0	0	0	0	0	0	0	0	0	0	0	0
chr15:44715493_TG>-	B2M	exonic	frameshift deletion	B2M:NM_004048:exon2:c.138_139del:p.Y46fs	0	0	0	0	0	0	0	0	0	0	0	0	0	0	0	0	0	0	0	0	0	0	0	0	0	0	0	0	0	0	0	0	0	0	0	0	0	0	0	0	0	0	0	0	0
chr15:44715519_->A	B2M	exonic	frameshift insertion	B2M:NM_004048:exon2:c.164_165insA:p.I55fs	0	0	0	0	0	0	0	0	0	0	0	0	0	0	0	0	0	0	0	0	0	0	0	0	0	0	0	0	0	0	0	0	0	0	0	0	0	0	0	0	0	0	0	0	0
chr15:44715531_->A	B2M	exonic	frameshift insertion	B2M:NM_004048:exon2:c.177dupA:p.L59fs	0	0	0	0	0	0	0	0	0	0	0	0	0	0	0	0	0	0	0	0	0	0	0	0	0	0	0	0	0	0	0	0	0	0	0	0	0	0	0	0	0	0	0	0	0
chr15:44715531_T>G	B2M	exonic	stopgain	B2M:NM_004048:exon2:c.T176G:p.L59X	0	0	0	0	0	0	0	0	0	0	0	0	0	0	0	0	0	0	0	0	0	0	0	0	0	0	0	0	0	0	0	0	0	0	0	0	0	0	0	0	0	0	0	0	0
chr15:44715543_GA>-	B2M	exonic	frameshift deletion	B2M:NM_004048:exon2:c.188_189del:p.G63fs	0	0	0	0	0	0	0	0	0	0	0	0	0	0	0	0	0	0	0	0	0	0	0	0	0	0	0	0	0	0	0	0	0	0	0	0	0	0	0	0	0	0	0	0	0
chr15:44715574_CTTGT>-	B2M	exonic	frameshift deletion	B2M:NM_004048:exon2:c.219_223del:p.D73fs	0	0	0	0	0	0	0	0	0	0	0	0	0	0	0	0	0	0	0	0	0	0	0	0	0	0	0	0	0	0	0	0	0	0	0	0	0	0	0	0	0	0	0	0	0
chr15:44715574_CTTGT>-	B2M	exonic	frameshift deletion	B2M:NM_004048:exon2:c.219_223del:p.D73fs	0	0	0	0	0	0	0	0	0	0	0	0	0	0	0	0	0	0	0	0	0	0	0	0	0	0	0	0	0	0	0	0	0	0	0	0	0	0	0	0	0	0	0	0	0
chr15:44715577_GTCTTTCAGCAAG>-	B2M	exonic	frameshift deletion	B2M:NM_004048:exon2:c.222_234del:p.L74fs	0	0	0	0	0	0	0	0	0	0	0	0	0	0	0	0	0	0	0	0	0	0	0	0	0	0	0	0	0	0	0	0	0	0	0	0	0	0	0	0	0	0	0	0	0
chr15:44715588_->G	B2M	exonic	frameshift insertion	B2M:NM_004048:exon2:c.234dupG:p.K78fs	0	0	0	0	0	0	0	0	0	0	0	0	0	0	0	0	0	0	0	0	0	0	0	0	0	0	0	0	0	0	0	0	0	0	0	0	0	0	0	0	0	0	0	0	0
chr15:44715592_CTGGT>-	B2M	exonic	frameshift deletion	B2M:NM_004048:exon2:c.237_241del:p.D79fs	0	0	0	0	0	0	0	0	0	0	0	0	0	0	0	0	0	0	0	0	0	0	0	0	0	0	0	0	0	0	0	0	0	0	0	0	0	0	0	0	0	0	0	0	0
chr15:44715596_TCTT>-	B2M	exonic	frameshift deletion	B2M:NM_004048:exon2:c.241_244del:p.S81fs	0	0	0	0	0	0	0	0	0	0	0	0	0	0	0	0	0	1	0	0	0	0	0	0	0	0	0	0	0	0	0	0	0	0	0	0	0	0	0	0	0	0	0	0	0
chr15:44715600_TCTA>-	B2M	exonic	frameshift deletion	B2M:NM_004048:exon2:c.245_248del:p.F82fs	0	0	0	0	0	0	0	0	0	0	0	0	0	0	0	0	0	0	0	0	0	0	0	0	0	0	0	0	0	0	0	0	0	0	0	0	0	0	0	0	0	0	0	0	0
chr15:44715602_TA>-	B2M	exonic	frameshift deletion	B2M:NM_004048:exon2:c.247_248del:p.Y83fs	0	0	0	0	0	0	0	0	0	0	0	0	0	0	0	0	0	0	0	0	0	0	0	0	0	0	0	0	0	0	0	0	0	0	0	0	0	0	0	0	0	0	0	0	0
chr15:44715603_A>T	B2M	exonic	nonsynonymous SNV	B2M:NM_004048:exon2:c.A248T:p.Y83F	0	0	0	0	0	0	0	0	0	0	0	0	0	0	0	0	0	0	0	0	0	0	0	0	0	0	0	0	0	0	0	0	0	0	0	0	0	0	0	0	0	0	0	0	0
chr15:44715604_->C	B2M	exonic	frameshift insertion	B2M:NM_004048:exon2:c.250dupC:p.Y83fs	0	0	0	0	0	0	0	0	0	0	0	0	0	0	0	0	0	0	1	0	0	0	0	0	0	0	0	0	0	0	0	0	0	0	0	0	0	0	0	0	0	0	0	0	0
chr15:44715613_C>G	B2M	exonic	stopgain	B2M:NM_004048:exon2:c.C258G:p.Y86X	0	0	0	0	0	0	0	0	0	0	0	0	0	0	0	0	0	0	0	0	0	0	0	0	0	0	0	0	0	0	0	0	0	0	0	0	0	0	0	0	0	0	0	0	0
chr15:44715625_C>G	B2M	exonic	nonsynonymous SNV	B2M:NM_004048:exon2:c.C270G:p.F90L	0	0	0	0	0	0	0	0	0	0	0	0	0	0	0	0	0	0	0	0	0	0	0	0	0	0	0	0	0	0	0	0	0	0	0	0	0	0	0	0	0	0	0	0	0
chr15:44715647_T>G	B2M	exonic	nonsynonymous SNV	B2M:NM_004048:exon2:c.T292G:p.Y98D	0	0	0	0	0	0	0	0	0	0	0	0	0	0	0	0	0	0	0	0	0	0	0	0	0	0	0	0	0	0	0	0	0	0	0	0	0	0	0	0	0	0	0	0	0
chr15:44715675_T>A	B2M	exonic	stopgain	B2M:NM_004048:exon2:c.T320A:p.L107X	0	0	0	0	0	0	0	0	0	0	0	0	0	0	0	0	0	0	0	0	0	0	0	0	0	0	0	0	0	0	0	0	0	0	0	0	0	0	0	0	0	0	0	0	0
chr15:44715702_G>A	B2M	splicing	.	.	0	0	0	0	0	0	0	0	0	0	0	0	0	0	0	0	0	0	0	0	0	0	0	0	0	0	0	0	0	0	0	0	0	0	0	0	0	0	0	0	0	0	0	0	0
chr15:44715702_G>T	B2M	splicing	.	.	0	0	0	0	0	0	0	0	0	0	0	0	1	0	0	0	0	0	0	0	0	0	0	0	0	0	0	0	0	0	0	0	0	0	0	0	0	0	0	0	0	0	0	0	0
chr15:44715703_T>A	B2M	splicing	.	.	0	0	0	0	0	0	0	0	0	0	0	0	0	0	0	0	0	0	0	0	0	0	0	0	0	0	0	0	0	0	0	0	0	0	0	0	0	0	0	0	0	0	0	0	0
chr15:44715703_T>C	B2M	splicing	.	.	0	0	0	0	0	0	0	0	0	0	0	0	1	0	0	0	0	0	0	0	0	0	0	0	0	0	0	0	0	0	0	0	0	0	0	0	0	0	0	0	0	0	0	0	0
chr15:44715703_T>G	B2M	splicing	.	.	0	0	0	0	0	0	0	0	0	0	0	0	0	0	0	1	0	0	0	0	0	0	0	0	0	0	0	0	0	0	0	0	0	0	0	0	0	0	0	0	0	0	0	0	0
chr15:44716341_A>C	B2M	exonic	stoploss	B2M:NM_004048:exon3:c.A359C:p.X120S	0	0	0	0	0	0	0	0	0	0	0	0	0	0	0	0	0	0	0	0	0	0	0	0	0	0	0	0	0	0	0	0	0	0	0	0	0	0	0	0	0	0	0	0	0
chr15:44716341_A>T	B2M	exonic	stoploss	B2M:NM_004048:exon3:c.A359T:p.X120L	0	0	0	0	0	0	0	0	0	0	0	0	0	0	0	0	0	0	0	0	0	0	0	0	0	0	0	0	0	0	0	0	0	0	0	0	0	0	0	0	0	0	0	0	0
chr1:85267635_G>A	BCL10	exonic	stopgain	BCL10:NM_001320715:exon3:c.C661T:p.R221X,BCL10:NM_003921:exon3:c.C694T:p.R232X	0	0	0	0	0	0	0	0	0	0	0	0	0	0	0	0	0	0	0	0	0	0	0	0	0	0	0	0	0	0	0	0	0	0	0	1	0	0	0	0	0	0	0	0	0
chr1:85267650_A>G	BCL10	exonic	nonsynonymous SNV	BCL10:NM_003921:exon3:c.T679C:p.S227P	0	0	0	0	0	0	0	0	0	0	0	0	0	0	0	0	0	0	0	0	0	0	0	0	0	0	0	0	0	0	0	0	0	0	0	0	0	0	0	0	0	0	0	0	0
chr1:85267653_T>C	BCL10	exonic	nonsynonymous SNV	BCL10:NM_001320715:exon3:c.A643G:p.R215G,BCL10:NM_003921:exon3:c.A676G:p.R226G	0	0	0	0	0	0	0	0	0	0	0	0	0	0	0	0	0	0	0	0	0	0	0	0	0	0	0	0	0	0	0	0	0	0	0	0	0	0	0	0	0	0	0	0	0
chr1:85267655_A>G	BCL10	exonic	nonsynonymous SNV	BCL10:NM_003921:exon3:c.T674C:p.L225S	0	0	0	0	0	0	0	0	0	0	0	0	0	0	0	0	0	0	0	0	0	0	0	0	0	0	0	0	0	0	0	0	0	0	0	0	0	0	0	0	0	0	0	0	0
chr1:85267655_A>T	BCL10	exonic	stopgain	BCL10:NM_003921:exon3:c.T674A:p.L225X	0	0	0	0	0	0	0	0	0	0	0	0	0	0	0	0	0	0	0	0	0	0	0	0	0	0	0	0	0	0	0	0	0	0	0	0	0	0	0	0	0	0	0	0	0
chr1:85267655_A>T	BCL10	exonic	stopgain	BCL10:NM_003921:exon3:c.T674A:p.L225X	0	0	0	0	0	0	0	0	0	0	0	0	0	0	0	0	0	0	0	0	0	0	0	0	0	0	0	0	0	0	0	0	0	0	0	0	0	0	0	0	0	0	0	0	0
chr1:85267677_A>G	BCL10	exonic	nonsynonymous SNV	BCL10:NM_003921:exon3:c.T652C:p.S218P	0	0	0	0	0	0	0	0	0	0	0	0	0	0	0	0	0	0	0	0	0	0	0	0	0	0	0	0	0	0	0	0	0	0	0	0	0	0	0	0	0	0	0	0	0
chr1:85267686_A>G	BCL10	exonic	nonsynonymous SNV	BCL10:NM_001320715:exon3:c.T610C:p.C204R,BCL10:NM_003921:exon3:c.T643C:p.C215R	0	0	0	0	0	0	0	0	0	0	0	0	0	0	0	0	0	0	0	0	0	0	0	0	0	0	0	0	0	0	0	0	0	0	0	0	0	0	0	0	0	0	0	0	0
chr1:85267701_C>A	BCL10	exonic	stopgain	BCL10:NM_003921:exon3:c.G628T:p.E210X	0	0	0	0	0	0	0	0	0	0	0	0	0	0	0	0	0	0	0	0	0	0	0	0	0	0	0	0	0	0	0	0	0	0	0	0	0	0	0	0	0	0	0	0	0
chr1:85267703_A>C	BCL10	exonic	stopgain	BCL10:NM_001320715:exon3:c.T593G:p.L198X,BCL10:NM_003921:exon3:c.T626G:p.L209X	0	0	0	0	0	0	0	0	0	0	0	0	0	0	0	0	0	0	0	0	0	0	0	0	0	0	0	0	0	0	0	0	0	0	0	0	0	0	0	0	0	0	0	0	0
chr1:85267703_A>C	BCL10	exonic	stopgain	BCL10:NM_003921:exon3:c.T626G:p.L209X	0	0	0	0	0	0	0	0	0	0	0	0	0	0	0	0	0	0	0	0	0	0	0	0	0	0	0	0	0	0	0	0	0	0	0	0	0	0	0	0	0	0	0	0	0
chr1:85267703_A>T	BCL10	exonic	stopgain	BCL10:NM_001320715:exon3:c.T593A:p.L198X,BCL10:NM_003921:exon3:c.T626A:p.L209X	0	0	0	0	0	0	0	0	0	0	0	0	0	0	0	0	0	0	0	0	0	0	0	0	0	0	0	0	0	0	0	0	0	0	0	0	0	0	0	0	0	0	0	0	0
chr1:85267703_A>T	BCL10	exonic	stopgain	BCL10:NM_003921:exon3:c.T626A:p.L209X	0	0	0	0	0	0	0	0	0	0	0	0	0	0	0	0	0	0	0	0	0	0	0	0	0	0	0	0	0	0	0	0	0	0	0	0	0	0	0	0	0	0	0	0	0
chr1:85267703_A>T	BCL10	exonic	stopgain	BCL10:NM_003921:exon3:c.T626A:p.L209X	0	0	0	0	0	0	0	0	0	0	0	0	0	0	0	0	0	0	0	0	0	0	0	0	0	0	0	0	0	0	0	0	0	0	0	0	0	0	0	0	0	0	0	0	0
chr1:85267707_G>A	BCL10	exonic	stopgain	BCL10:NM003921:exon3:c.C622T:p.Q208X	0	0	0	0	0	0	0	0	0	0	0	0	0	0	0	0	0	0	0	0	0	0	0	0	0	0	0	0	0	0	0	0	0	0	0	0	0	0	0	0	0	0	0	0	0
chr1:85267707_G>A	BCL10	exonic	stopgain	BCL10:NM_003921:exon3:c.C622T:p.Q208X	0	0	0	0	0	0	0	0	0	0	0	0	0	0	0	0	0	0	0	0	0	0	0	0	0	0	0	0	0	0	0	0	0	0	0	0	0	0	0	0	0	0	0	0	0
chr1:85267808_A>T	BCL10	exonic	stopgain	BCL10:NM_001320715:exon3:c.T488A:p.L163X,BCL10:NM_003921:exon3:c.T521A:p.L174X	0	0	0	0	0	0	0	0	0	0	0	0	0	0	0	0	0	0	0	0	0	0	0	0	0	0	0	0	0	0	0	0	0	0	0	0	0	0	0	0	0	0	0	0	0
chr1:85267808_A>T	BCL10	exonic	stopgain	BCL10:NM_003921:exon3:c.T521A:p.L174X	0	0	0	0	0	0	0	0	0	0	0	0	0	0	0	0	0	0	0	0	0	0	0	0	0	0	0	0	0	0	0	0	0	0	0	0	0	0	0	0	0	0	0	0	0
chr1:85267808_A>T	BCL10	exonic	stopgain	BCL10:NM_003921:exon3:c.T521A:p.L174X	0	0	0	0	0	0	0	0	0	0	0	0	0	0	0	0	0	0	0	0	0	0	0	0	0	0	0	0	0	0	0	0	0	0	0	0	0	0	0	0	0	0	0	0	0
chr1:85267829_->A	BCL10	exonic	frameshift insertion	BCL10:NM_003921:exon3:c.499dupT:p.S167fs	0	0	0	0	0	0	0	0	0	0	0	0	0	0	0	0	0	0	0	0	0	0	0	0	0	0	0	0	0	0	0	0	0	0	0	0	0	0	0	0	0	0	0	0	0
chr1:85267854_C>A	BCL10	exonic	stopgain	BCL10:NM_001320715:exon3:c.G442T:p.E148X,BCL10:NM_003921:exon3:c.G475T:p.E159X	0	0	0	0	0	0	0	0	0	0	0	0	0	0	0	0	0	0	0	0	0	0	0	0	0	0	0	0	0	0	0	0	0	0	0	0	0	0	0	0	0	0	0	0	0
chr1:85267857_C>A	BCL10	exonic	stopgain	BCL10:NM_001320715:exon3:c.G439T:p.G147X,BCL10:NM_003921:exon3:c.G472T:p.G158X	0	0	0	0	0	0	0	0	0	0	0	0	0	0	0	0	0	0	0	0	0	0	0	0	0	0	0	0	0	0	0	0	0	0	0	0	0	0	0	0	0	0	0	0	0
chr1:85267896_C>-	BCL10	exonic	frameshift deletion	BCL10:NM_001320715:exon3:c.400delG:p.E134fs,BCL10:NM_003921:exon3:c.433delG:p.E145fs	0	0	0	0	0	0	0	0	0	0	0	0	0	0	0	0	0	0	0	0	0	0	0	0	0	0	0	0	0	0	0	0	0	0	0	0	0	0	0	0	0	0	0	0	0
chr1:85267901_A>-	BCL10	exonic	frameshift deletion	BCL10:NM_003921:exon3:c.428delT:p.F143fs	0	0	0	0	0	0	0	0	0	0	0	0	0	0	0	0	0	0	0	0	0	0	0	0	0	0	0	0	0	0	0	0	0	0	0	0	0	0	0	0	0	0	0	0	0
chr1:85267907_->T	BCL10	exonic	frameshift insertion	BCL10:NM_001320715:exon3:c.388dupA:p.S130fs,BCL10:NM_003921:exon3:c.421dupA:p.S141fs	0	0	0	0	0	0	0	0	0	0	0	0	0	0	0	0	0	0	0	0	0	0	0	0	0	0	0	0	0	0	0	0	0	0	0	0	0	0	0	0	0	0	0	0	0
chr1:85267907_CT>-	BCL10	exonic	frameshift deletion	BCL10:NM_001320715:exon3:c.388_389del:p.S130fs,BCL10:NM_003921:exon3:c.421_422del:p.S141fs	0	0	0	0	0	0	0	0	0	0	0	0	0	0	0	0	0	0	0	0	0	0	0	0	0	0	0	0	0	0	0	0	0	0	0	0	0	0	0	0	0	0	0	0	0
chr1:85267907_CT>-	BCL10	exonic	frameshift deletion	BCL10:NM_001320715:exon3:c.388_389del:p.S130fs,BCL10:NM_003921:exon3:c.421_422del:p.S141fs	0	0	0	0	0	0	0	0	0	0	0	0	0	0	0	0	0	0	0	0	0	0	0	0	0	0	0	0	0	0	0	0	0	0	0	0	0	0	0	0	0	0	0	0	0
chr1:85267922_G>C	BCL10	exonic	stopgain	BCL10:NM_001320715:exon3:c.C374G:p.S125X,BCL10:NM_003921:exon3:c.C407G:p.S136X	0	0	0	0	0	0	0	0	0	0	0	0	0	0	0	0	0	0	0	0	0	0	0	0	0	0	0	0	0	0	0	0	0	0	0	0	0	0	0	0	0	0	0	0	0
chr1:85267922_G>C	BCL10	exonic	stopgain	BCL10:NM_003921:exon3:c.C407G:p.S136X	0	0	0	0	0	0	0	0	0	0	0	0	0	0	0	0	0	0	0	0	0	0	0	0	0	0	0	0	0	0	0	0	0	0	0	0	0	0	0	0	0	0	0	0	0
chr1:85267922_G>T	BCL10	exonic	stopgain	BCL10:NM_001320715:exon3:c.C374A:p.S125X,BCL10:NM_003921:exon3:c.C407A:p.S136X	0	0	0	0	0	0	0	0	0	0	0	0	0	0	0	0	0	0	0	0	0	0	0	0	0	0	0	0	0	0	0	0	0	0	0	0	0	0	0	0	0	0	0	0	0
chr1:85267947_CATCTGGAAAAGGTTCACAACTGCTA>-	BCL10	exonic	frameshift deletion	BCL10:NM_003921:exon3:c.357_382del:p.C119fs	0	0	0	0	0	0	0	0	0	0	0	0	0	0	0	0	0	0	0	0	0	0	0	0	0	0	0	0	0	0	0	0	0	0	0	0	0	0	0	0	0	0	0	0	0
chr1:85267982_C>A	BCL10	exonic	nonsynonymous SNV	BCL10:NM_003921:exon3:c.G347T:p.G116V	0	0	0	0	0	0	0	0	0	0	0	0	0	0	0	0	0	0	0	0	0	0	0	0	0	0	0	0	0	0	0	0	0	0	0	0	0	0	0	0	0	0	0	0	0
chr1:85270701_C>T	BCL10	exonic	nonsynonymous SNV	BCL10:NM_001320715:exon2:c.G263A:p.R88Q,BCL10:NM_003921:exon2:c.G263A:p.R88Q	0	0	0	0	0	0	0	0	0	0	0	0	0	0	0	0	0	0	0	0	0	0	0	0	0	0	0	0	0	0	0	0	0	0	0	0	0	0	0	0	0	0	0	0	0
chr18:63128684_G>A	BCL2	exonic	nonsynonymous SNV	BCL2:NM_000633:exon3:c.C661T:p.L221F	0	0	0	0	0	0	0	0	0	0	0	0	0	0	0	0	0	0	0	0	0	0	0	0	0	0	0	0	0	0	0	0	0	0	0	0	0	0	0	0	0	0	0	0	0
chr18:63128712_A>T	BCL2	exonic	nonsynonymous SNV	BCL2:NM_000633:exon3:c.T633A:p.D211E	0	0	0	0	0	0	0	0	0	0	0	0	0	0	0	0	0	0	0	0	0	0	0	0	0	0	0	0	0	0	0	0	0	0	0	0	0	0	0	0	0	0	0	0	0
chr18:63128716_A>G	BCL2	exonic	nonsynonymous SNV	BCL2:NM_000633:exon3:c.T629C:p.F210S	0	0	0	0	0	0	0	0	0	0	0	0	0	0	0	0	0	0	0	0	0	0	0	0	0	0	0	0	0	0	0	0	0	0	0	0	0	0	0	0	0	0	0	0	0
chr18:63128738_C>T	BCL2	exonic	nonsynonymous SNV	BCL2:NM_000633:exon3:c.G607A:p.G203S	0	0	0	0	0	0	0	0	1	0	0	0	0	0	0	0	0	0	0	0	0	0	0	0	0	0	0	0	0	0	0	0	0	0	0	0	0	0	0	0	0	0	0	0	0
chr18:63128738_C>T	BCL2	exonic	nonsynonymous SNV	BCL2:NM_000633:exon3:c.G607A:p.G203S	0	0	0	0	0	0	0	0	0	0	0	0	0	0	0	0	0	0	0	0	0	0	0	0	0	0	0	0	0	0	0	0	0	0	0	0	0	0	0	0	0	0	0	0	0
chr18:63318053_C>A	BCL2	exonic	nonsynonymous SNV	BCL2:NM_000657:exon2:c.G614T:p.G205V	0	0	0	0	0	0	0	0	0	0	0	0	0	0	0	0	0	0	0	0	0	0	0	0	0	0	0	0	0	0	0	0	0	0	0	0	0	0	0	0	0	0	0	0	0
chr18:63318053_C>G	BCL2	exonic	nonsynonymous SNV	BCL2:NM_000657:exon2:c.G614C:p.G205A	0	0	0	0	0	0	0	0	0	0	0	0	0	0	0	0	0	0	0	0	0	0	0	0	0	0	0	0	0	0	0	0	0	0	0	0	0	0	0	0	0	0	0	0	0
chr18:63318059_C>G	BCL2	exonic	nonsynonymous SNV	BCL2:NM_000657:exon2:c.G608C:p.S203T	0	0	0	0	0	0	0	0	0	0	0	0	0	0	0	0	0	0	0	0	0	0	0	0	0	0	0	0	0	0	0	0	0	0	0	0	0	0	0	0	0	0	0	0	0
chr18:63318059_C>T	BCL2	exonic	nonsynonymous SNV	BCL2:NM_000657:exon2:c.G608A:p.S203N	0	0	0	0	0	0	0	0	0	0	0	0	0	0	0	0	0	0	0	0	0	0	0	0	0	0	0	0	0	0	0	0	0	0	0	0	0	0	0	0	0	0	0	0	0
chr18:63318060_T>G	BCL2	exonic	nonsynonymous SNV	BCL2:NM_000657:exon2:c.A607C:p.S203R	0	0	0	0	0	0	0	0	0	0	0	0	0	0	0	0	0	0	0	0	0	0	0	0	0	0	0	0	0	0	0	0	0	0	0	0	0	0	0	0	0	0	0	0	0
chr18:63318062_A>C	BCL2	exonic	nonsynonymous SNV	BCL2:NM_000657:exon2:c.T605G:p.V202G	0	0	0	0	0	0	0	0	0	0	0	0	0	0	0	0	0	0	0	0	0	0	0	0	0	0	0	0	0	0	0	0	0	0	0	0	0	0	0	0	0	0	0	0	0
chr18:63318062_A>C	BCL2	exonic	nonsynonymous SNV	BCL2:NM_000657:exon2:c.T605G:p.V202G	0	0	0	0	0	0	0	0	0	0	0	0	0	0	0	0	0	0	0	0	0	0	0	0	0	0	0	0	0	0	0	0	0	0	0	0	0	0	0	0	0	0	0	0	0
chr18:63318065_TC>-	BCL2	exonic	frameshift deletion	BCL2:NM_000657:exon2:c.601_602del:p.D201fs	0	0	0	0	0	0	0	0	0	0	0	0	0	0	0	0	0	0	0	0	0	0	0	0	0	0	0	0	0	0	0	0	0	0	0	0	0	0	0	0	0	0	0	0	0
chr18:63318068_C>A	BCL2	exonic	nonsynonymous SNV	BCL2:NM_000657:exon2:c.G599T:p.G200V	0	0	0	0	0	0	0	0	0	0	0	0	0	0	0	0	0	0	0	0	0	0	0	0	0	0	0	0	0	0	0	0	0	0	0	0	0	0	0	0	0	0	0	0	0
chr18:63318069_C>T	BCL2	exonic	nonsynonymous SNV	BCL2:NM_000657:exon2:c.G598A:p.G200S	0	0	0	0	0	0	0	0	0	0	0	0	0	0	0	0	0	0	0	0	0	0	0	0	0	0	0	0	0	0	0	0	0	0	0	0	0	0	0	0	0	0	0	0	0
chr18:63318074_G>A	BCL2	exonic	nonsynonymous SNV	BCL2:NM_000657:exon2:c.C593T:p.A198V	0	0	0	0	0	0	0	0	0	0	0	0	0	0	0	0	0	0	0	0	0	0	0	0	0	0	0	0	0	0	0	0	0	0	0	0	0	0	0	0	0	0	0	0	0
chr18:63318074_G>A	BCL2	exonic	nonsynonymous SNV	BCL2:NM_000657:exon2:c.C593T:p.A198V	0	0	0	0	0	0	0	0	0	0	0	0	0	0	0	0	0	0	0	0	0	0	0	0	0	0	0	0	0	0	0	0	0	0	0	0	0	0	0	0	0	0	0	0	0
chr18:63318074_G>A	BCL2	exonic	nonsynonymous SNV	BCL2:NM_000657:exon2:c.C593T:p.A198V	0	0	0	0	0	0	0	0	0	0	0	0	0	0	0	0	0	0	0	0	0	0	0	0	0	0	0	0	0	0	0	0	0	0	0	0	0	0	0	0	0	0	0	0	0
chr18:63318075_C>T	BCL2	exonic	nonsynonymous SNV	BCL2:NM_000657:exon2:c.G592A:p.A198T	0	0	0	0	0	0	0	0	0	0	0	0	0	0	0	0	0	0	0	0	0	0	0	0	0	0	0	0	0	0	0	0	0	0	0	0	0	0	0	0	0	0	0	0	0
chr18:63318075_C>T	BCL2	exonic	nonsynonymous SNV	BCL2:NM_000657:exon2:c.G592A:p.A198T	0	0	0	0	0	0	0	0	0	0	0	0	0	0	0	0	0	0	0	0	0	0	0	0	0	0	0	0	0	0	0	0	0	0	0	0	0	0	0	0	0	0	0	0	0
chr18:63318078_C>T	BCL2	exonic	nonsynonymous SNV	BCL2:NM_000657:exon2:c.G589A:p.G197S	0	0	0	0	0	0	0	0	0	0	0	0	0	0	0	0	0	0	0	0	0	0	0	0	0	0	0	0	0	0	0	0	0	0	0	0	0	0	0	0	0	0	0	0	0
chr18:63318078_C>T	BCL2	exonic	nonsynonymous SNV	BCL2:NM_000657:exon2:c.G589A:p.G197S	0	0	0	0	0	0	0	0	0	0	0	0	0	0	0	0	0	0	0	0	0	0	0	0	0	0	0	0	0	0	0	0	0	0	0	0	0	0	0	0	0	0	0	0	0
chr18:63318078_C>T	BCL2	exonic	nonsynonymous SNV	BCL2:NM_000657:exon2:c.G589A:p.G197S	0	0	0	0	0	0	0	0	0	0	0	0	0	0	0	0	0	0	0	0	0	0	0	0	0	0	0	0	0	0	0	0	0	0	0	0	0	0	0	0	0	0	0	0	0
chr18:63318093_T>G	BCL2	exonic	nonsynonymous SNV	BCL2:NM_000633:exon2:c.A574C:p.N192H,BCL2:NM_000657:exon2:c.A574C:p.N192H	0	0	0	0	0	0	0	0	0	0	0	0	0	0	0	0	0	0	0	0	0	0	0	0	0	0	0	0	0	0	0	0	0	0	0	0	0	0	0	0	0	0	0	0	0
chr18:63318093_T>G	BCL2	exonic	nonsynonymous SNV	BCL2:NM_000633:exon2:c.A574C:p.N192H,BCL2:NM_000657:exon2:c.A574C:p.N192H	0	0	0	0	0	0	0	0	0	0	0	0	0	0	0	0	0	0	0	0	0	0	0	0	0	0	0	0	0	0	0	0	0	0	0	0	0	0	0	0	0	0	0	0	0
chr18:63318093_T>G	BCL2	exonic	nonsynonymous SNV	BCL2:NM_000633:exon2:c.A574C:p.N192H,BCL2:NM_000657:exon2:c.A574C:p.N192H	0	0	0	0	0	0	0	0	0	0	0	0	0	0	0	0	0	0	0	0	0	0	0	0	0	0	0	0	0	0	0	0	0	0	0	0	0	0	0	0	0	0	0	0	0
chr18:63318095_T>G	BCL2	exonic	nonsynonymous SNV	BCL2:NM_000633:exon2:c.A572C:p.D191A,BCL2:NM_000657:exon2:c.A572C:p.D191A	0	0	0	0	0	0	0	0	0	0	0	0	0	0	0	0	0	0	0	0	0	0	0	0	0	0	0	0	0	0	0	0	0	0	0	0	0	0	0	0	0	0	0	0	0
chr18:63318096_C>T	BCL2	exonic	nonsynonymous SNV	BCL2:NM_000633:exon2:c.G571A:p.D191N,BCL2:NM_000657:exon2:c.G571A:p.D191N	0	0	0	0	0	0	0	0	0	0	0	0	0	0	0	0	0	0	0	0	0	0	0	0	0	0	0	0	0	0	0	0	0	0	0	0	0	0	0	0	1	0	0	0	0
chr18:63318096_C>T	BCL2	exonic	nonsynonymous SNV	BCL2:NM_000633:exon2:c.G571A:p.D191N,BCL2:NM_000657:exon2:c.G571A:p.D191N	0	0	0	0	0	0	0	0	0	0	0	0	0	0	0	0	0	0	0	0	0	0	0	0	0	0	0	0	0	0	0	0	0	0	0	0	0	0	0	0	0	0	0	0	0
chr18:63318097_C>G	BCL2	exonic	nonsynonymous SNV	BCL2:NM_000633:exon2:c.G570C:p.Q190H,BCL2:NM_000657:exon2:c.G570C:p.Q190H	0	0	0	0	0	0	0	0	0	0	0	0	0	0	0	0	0	0	0	0	0	0	0	0	0	0	0	0	0	0	0	0	0	0	0	0	0	0	0	0	0	0	0	0	0
chr18:63318098_T>C	BCL2	exonic	nonsynonymous SNV	BCL2:NM_000633:exon2:c.A569G:p.Q190R,BCL2:NM_000657:exon2:c.A569G:p.Q190R	0	0	0	0	0	0	0	0	0	0	0	0	0	0	0	0	0	0	0	0	0	0	1	0	0	0	0	0	0	0	0	0	0	0	0	0	0	0	0	0	0	0	0	0	0
chr18:63318098_T>C	BCL2	exonic	nonsynonymous SNV	BCL2:NM_000633:exon2:c.A569G:p.Q190R,BCL2:NM_000657:exon2:c.A569G:p.Q190R	0	0	0	0	0	0	0	0	0	0	0	0	0	0	0	0	0	0	0	0	0	0	0	0	0	0	0	0	0	0	0	0	0	0	0	0	0	0	0	0	0	0	0	0	0
chr18:63318099_G>C	BCL2	exonic	nonsynonymous SNV	BCL2:NM_000633:exon2:c.C568G:p.Q190E,BCL2:NM_000657:exon2:c.C568G:p.Q190E	0	0	0	0	0	0	0	0	0	0	0	0	0	0	0	0	0	0	0	0	0	0	0	0	0	0	0	0	0	0	0	0	0	0	0	0	0	0	0	0	0	0	0	0	0
chr18:63318111_G>A	BCL2	exonic	nonsynonymous SNV	BCL2:NM_000633:exon2:c.C556T:p.H186Y,BCL2:NM_000657:exon2:c.C556T:p.H186Y	0	0	0	0	0	0	0	0	0	0	0	0	0	0	0	0	0	0	0	0	0	0	0	0	0	0	0	0	0	0	0	0	0	0	0	0	0	0	0	0	1	0	0	0	0
chr18:63318111_G>A	BCL2	exonic	nonsynonymous SNV	BCL2:NM_000633:exon2:c.C556T:p.H186Y,BCL2:NM_000657:exon2:c.C556T:p.H186Y	0	0	0	0	0	0	0	0	0	0	0	0	0	0	0	0	0	0	0	0	0	0	0	0	0	0	0	0	0	0	0	0	0	0	0	0	0	0	0	0	0	0	0	0	0
chr18:63318111_G>C	BCL2	exonic	nonsynonymous SNV	BCL2:NM_000633:exon2:c.C556G:p.H186D,BCL2:NM_000657:exon2:c.C556G:p.H186D	0	0	0	0	0	0	0	0	0	0	0	0	0	0	0	0	0	0	0	0	0	0	0	0	0	0	0	0	0	0	0	0	0	0	0	0	0	0	0	0	0	0	0	0	0
chr18:63318111_G>T	BCL2	exonic	nonsynonymous SNV	BCL2:NM_000633:exon2:c.C556A:p.H186N,BCL2:NM_000657:exon2:c.C556A:p.H186N	0	0	0	0	0	0	0	0	0	0	0	0	0	1	0	0	0	0	0	0	0	0	0	0	0	0	0	0	0	0	0	0	0	0	0	0	0	0	0	0	0	0	0	0	0
chr18:63318114_G>C	BCL2	exonic	nonsynonymous SNV	BCL2:NM_000633:exon2:c.C553G:p.L185V,BCL2:NM_000657:exon2:c.C553G:p.L185V	0	0	0	0	0	0	0	0	0	0	0	0	0	0	0	0	0	0	0	0	0	0	0	0	0	0	0	0	0	0	0	0	0	0	0	0	0	0	0	0	0	0	0	0	0
chr18:63318117_G>T	BCL2	exonic	nonsynonymous SNV	BCL2:NM_000633:exon2:c.C550A:p.H184N,BCL2:NM_000657:exon2:c.C550A:p.H184N	0	0	0	0	0	0	0	0	0	0	0	0	0	0	0	0	0	0	0	0	0	0	0	0	0	0	0	0	0	0	0	0	0	0	0	0	0	0	0	0	0	0	0	0	0
chr18:63318126_G>C	BCL2	exonic	nonsynonymous SNV	BCL2:NM_000633:exon2:c.C541G:p.L181V,BCL2:NM_000657:exon2:c.C541G:p.L181V	0	0	0	0	0	0	0	0	0	0	0	0	0	0	0	0	0	0	0	0	0	0	0	0	0	0	0	0	0	0	0	0	0	0	0	0	0	0	0	0	0	0	0	0	0
chr18:63318126_G>T	BCL2	exonic	nonsynonymous SNV	BCL2:NM_000633:exon2:c.C541A:p.L181M,BCL2:NM_000657:exon2:c.C541A:p.L181M	0	0	0	0	0	0	0	0	0	0	0	0	0	0	0	0	0	0	0	0	0	0	0	0	0	0	0	0	0	0	0	0	0	0	0	0	0	0	0	0	0	0	0	0	0
chr18:63318127_G>T	BCL2	exonic	stopgain	BCL2:NM_000633:exon2:c.C540A:p.Y180X,BCL2:NM_000657:exon2:c.C540A:p.Y180X	0	0	0	0	0	0	0	0	0	0	0	0	0	0	0	0	0	0	0	0	0	0	0	0	0	0	0	0	0	0	0	0	0	0	0	0	0	0	0	0	0	0	0	0	0
chr18:63318128_T>A	BCL2	exonic	nonsynonymous SNV	BCL2:NM_000633:exon2:c.A539T:p.Y180F,BCL2:NM_000657:exon2:c.A539T:p.Y180F	0	0	0	0	0	0	0	0	0	0	0	0	0	0	0	0	0	0	0	0	0	0	0	0	0	0	0	0	0	0	0	0	0	0	0	0	0	0	0	0	0	0	0	0	0
chr18:63318151_G>C	BCL2	exonic	nonsynonymous SNV	BCL2:NM_000633:exon2:c.C516G:p.N172K,BCL2:NM_000657:exon2:c.C516G:p.N172K	0	0	0	0	0	0	0	0	0	0	0	0	0	0	0	0	0	0	0	0	0	0	0	0	0	0	0	0	0	0	0	0	0	0	0	0	0	0	0	0	0	0	0	0	0
chr18:63318152_T>C	BCL2	exonic	nonsynonymous SNV	BCL2:NM_000633:exon2:c.A515G:p.N172S,BCL2:NM_000657:exon2:c.A515G:p.N172S	0	0	0	0	0	0	0	0	0	0	0	0	0	0	0	0	0	0	0	0	0	0	0	0	0	0	0	0	0	0	0	0	0	0	0	0	0	0	0	0	0	0	0	0	0
chr18:63318152_T>C	BCL2	exonic	nonsynonymous SNV	BCL2:NM_000633:exon2:c.A515G:p.N172S,BCL2:NM_000657:exon2:c.A515G:p.N172S	0	0	0	0	0	0	0	0	0	0	0	0	0	0	0	0	0	0	0	0	0	0	0	0	0	0	0	0	0	0	0	0	0	0	0	0	0	0	0	0	0	0	0	0	0
chr18:63318154_G>C	BCL2	exonic	nonsynonymous SNV	BCL2:NM_000633:exon2:c.C513G:p.D171E,BCL2:NM_000657:exon2:c.C513G:p.D171E	0	0	0	0	0	0	0	0	0	0	0	0	0	0	0	0	0	0	0	0	0	0	0	0	0	0	0	0	0	0	0	0	0	0	0	0	0	0	0	0	0	0	0	0	0
chr18:63318158_A>G	BCL2	exonic	nonsynonymous SNV	BCL2:NM_000633:exon2:c.T509C:p.V170A,BCL2:NM_000657:exon2:c.T509C:p.V170A	0	0	0	0	0	0	0	0	0	0	0	0	0	0	0	0	0	0	0	0	0	0	0	0	0	0	0	0	0	0	0	0	0	0	0	0	0	0	0	0	0	0	0	0	0
chr18:63318159_C>G	BCL2	exonic	nonsynonymous SNV	BCL2:NM_000633:exon2:c.G508C:p.V170L,BCL2:NM_000657:exon2:c.G508C:p.V170L	0	0	0	0	0	0	0	0	0	0	0	0	0	0	0	0	0	0	0	0	0	0	0	0	0	0	0	0	0	0	0	0	0	0	0	0	0	0	0	0	0	0	0	0	0
chr18:63318168_A>C	BCL2	exonic	nonsynonymous SNV	BCL2:NM_000633:exon2:c.T499G:p.S167A,BCL2:NM_000657:exon2:c.T499G:p.S167A	0	0	0	0	0	0	0	0	0	0	0	0	0	0	0	0	0	0	0	0	0	0	0	0	0	0	0	0	0	0	0	0	0	0	0	0	0	0	0	0	0	0	0	0	0
chr18:63318168_A>T	BCL2	exonic	nonsynonymous SNV	BCL2:NM_000633:exon2:c.T499A:p.S167T,BCL2:NM_000657:exon2:c.T499A:p.S167T	0	0	0	0	0	0	0	0	0	0	0	1	0	0	0	0	0	0	0	0	0	0	0	0	0	0	0	0	0	0	0	0	0	0	0	0	0	0	0	0	0	0	0	0	0
chr18:63318170_A>T	BCL2	exonic	nonsynonymous SNV	BCL2:NM_000633:exon2:c.T497A:p.M166K,BCL2:NM_000657:exon2:c.T497A:p.M166K	0	0	0	0	0	0	0	0	0	0	0	0	0	0	0	0	0	0	0	0	0	0	0	0	0	0	0	0	0	0	0	0	0	0	0	0	0	0	0	0	0	0	0	0	0
chr18:63318172_C>G	BCL2	exonic	nonsynonymous SNV	BCL2:NM_000633:exon2:c.G495C:p.E165D,BCL2:NM_000657:exon2:c.G495C:p.E165D	0	0	0	0	0	0	0	0	0	0	0	0	0	0	0	0	0	0	0	0	0	0	0	0	0	0	0	0	0	0	0	0	0	0	0	0	0	0	0	0	0	0	0	0	0
chr18:63318172_C>G	BCL2	exonic	nonsynonymous SNV	BCL2:NM_000633:exon2:c.G495C:p.E165D,BCL2:NM_000657:exon2:c.G495C:p.E165D	0	0	0	0	0	0	0	0	0	0	0	0	0	0	0	0	0	0	0	0	0	0	0	0	0	0	0	0	0	0	0	0	0	0	0	0	0	0	0	0	0	0	0	0	0
chr18:63318179_T>C	BCL2	exonic	nonsynonymous SNV	BCL2:NM_000633:exon2:c.A488G:p.N163S,BCL2:NM_000657:exon2:c.A488G:p.N163S	0	0	0	0	0	0	0	0	0	0	0	0	0	0	0	0	0	0	0	0	0	0	0	0	0	0	0	0	0	0	0	0	0	0	0	0	0	0	0	0	0	0	0	0	0
chr18:63318179_T>C	BCL2	exonic	nonsynonymous SNV	BCL2:NM_000633:exon2:c.A488G:p.N163S,BCL2:NM_000657:exon2:c.A488G:p.N163S	0	0	0	0	0	0	0	0	0	0	0	0	0	0	0	0	0	0	0	0	0	0	0	0	0	0	0	0	0	0	0	0	0	0	0	0	0	0	0	0	0	0	0	0	0
chr18:63318200_A>G	BCL2	exonic	nonsynonymous SNV	BCL2:NM_000633:exon2:c.T467C:p.V156A,BCL2:NM_000657:exon2:c.T467C:p.V156A	0	0	0	0	0	0	0	0	0	0	0	0	0	0	0	0	0	0	0	0	0	0	0	0	0	0	0	0	0	0	0	0	0	0	0	1	0	0	0	0	0	0	0	0	0
chr18:63318200_A>G	BCL2	exonic	nonsynonymous SNV	BCL2:NM_000633:exon2:c.T467C:p.V156A,BCL2:NM_000657:exon2:c.T467C:p.V156A	0	0	0	0	0	0	0	0	0	0	0	0	0	0	0	0	0	0	0	0	0	0	0	0	0	0	0	0	0	0	0	0	0	0	0	0	0	0	0	0	0	0	0	0	0
chr18:63318203_C>G	BCL2	exonic	nonsynonymous SNV	BCL2:NM_000633:exon2:c.G464C:p.G155A,BCL2:NM_000657:exon2:c.G464C:p.G155A	0	0	0	0	0	0	0	0	0	0	0	0	0	0	0	0	0	0	0	0	0	0	0	0	0	0	0	0	0	0	0	0	0	0	0	0	0	0	0	0	0	1	0	0	0
chr18:63318203_C>G	BCL2	exonic	nonsynonymous SNV	BCL2:NM_000633:exon2:c.G464C:p.G155A,BCL2:NM_000657:exon2:c.G464C:p.G155A	0	0	0	0	0	0	0	0	0	0	0	0	0	0	0	0	0	0	0	0	0	0	0	0	0	0	0	0	0	0	0	0	0	0	0	0	0	0	0	0	0	0	0	0	0
chr18:63318216_A>G	BCL2	exonic	nonsynonymous SNV	BCL2:NM_000633:exon2:c.T451C:p.F151L,BCL2:NM_000657:exon2:c.T451C:p.F151L	0	0	0	0	0	0	0	0	0	0	0	0	0	0	0	0	0	0	0	0	0	0	0	0	0	0	0	0	0	0	0	0	0	0	0	0	0	0	0	0	0	0	0	0	0
chr18:63318228_T>G	BCL2	exonic	nonsynonymous SNV	BCL2:NM_000633:exon2:c.A439C:p.I147L,BCL2:NM_000657:exon2:c.A439C:p.I147L	0	0	0	0	0	0	0	0	0	0	0	0	0	0	0	0	0	0	0	0	0	0	0	0	0	0	0	0	0	0	0	0	0	0	0	0	0	0	0	0	0	0	0	0	0
chr18:63318239_T>C	BCL2	exonic	nonsynonymous SNV	BCL2:NM_000633:exon2:c.A428G:p.N143S,BCL2:NM_000657:exon2:c.A428G:p.N143S	0	0	0	0	0	0	0	0	0	0	0	0	0	0	0	0	0	0	0	0	0	0	0	0	0	0	0	0	0	0	0	0	0	0	0	0	0	0	0	0	0	0	0	0	0
chr18:63318239_T>C	BCL2	exonic	nonsynonymous SNV	BCL2:NM_000633:exon2:c.A428G:p.N143S,BCL2:NM_000657:exon2:c.A428G:p.N143S	0	0	0	0	0	0	0	0	0	0	0	0	0	0	0	0	0	0	0	0	0	0	0	0	0	0	0	0	0	0	0	0	0	0	0	0	0	0	0	0	0	0	0	0	0
chr18:63318239_T>G	BCL2	exonic	nonsynonymous SNV	BCL2:NM_000633:exon2:c.A428C:p.N143T,BCL2:NM_000657:exon2:c.A428C:p.N143T	0	0	0	0	0	0	0	0	0	0	0	0	0	1	0	0	0	0	0	0	0	0	0	0	0	0	0	0	0	0	0	0	0	0	0	0	0	0	0	0	0	0	0	0	0
chr18:63318239_T>G	BCL2	exonic	nonsynonymous SNV	BCL2:NM_000633:exon2:c.A428C:p.N143T,BCL2:NM_000657:exon2:c.A428C:p.N143T	0	0	0	0	0	0	0	0	0	0	0	0	0	0	0	0	0	0	0	0	0	0	0	0	0	0	0	0	0	0	0	0	0	0	0	0	0	0	0	0	0	0	0	0	0
chr18:63318243_C>T	BCL2	exonic	nonsynonymous SNV	BCL2:NM_000633:exon2:c.G424A:p.V142M,BCL2:NM_000657:exon2:c.G424A:p.V142M	0	0	0	0	0	0	0	0	0	0	0	0	0	1	0	0	0	0	0	0	0	0	0	0	0	0	0	0	0	0	0	0	0	0	0	0	0	0	0	0	0	0	0	0	0
chr18:63318259_C>G	BCL2	exonic	nonsynonymous SNV	BCL2:NM_000633:exon2:c.G408C:p.E136D,BCL2:NM_000657:exon2:c.G408C:p.E136D	0	0	0	0	0	0	0	0	0	0	0	0	0	0	0	0	0	0	0	0	0	0	0	0	0	0	0	0	0	0	0	0	0	0	0	0	0	0	0	0	0	0	1	0	0
chr18:63318259_C>G	BCL2	exonic	nonsynonymous SNV	BCL2:NM_000633:exon2:c.G408C:p.E136D,BCL2:NM_000657:exon2:c.G408C:p.E136D	0	0	0	0	0	0	0	0	0	0	0	0	0	0	0	0	0	0	0	0	0	0	0	0	0	0	0	0	0	0	0	0	0	0	0	0	0	0	0	0	0	0	0	0	0
chr18:63318263_T>C	BCL2	exonic	nonsynonymous SNV	BCL2:NM000633:exon2:c.A404G:p.E135G,BCL2:NM000657:exon2:c.A404G:p.E135G	0	0	0	0	0	0	0	0	0	0	0	0	0	0	0	0	0	0	0	0	0	0	0	0	0	0	0	0	0	0	0	0	0	0	0	0	0	0	0	0	0	0	0	0	0
chr18:63318263_T>C	BCL2	exonic	nonsynonymous SNV	BCL2:NM_000633:exon2:c.A404G:p.E135G,BCL2:NM_000657:exon2:c.A404G:p.E135G	0	0	0	0	0	0	0	0	0	0	0	0	0	0	0	0	0	0	0	0	0	0	0	0	0	0	0	0	0	0	0	0	0	0	0	0	0	0	0	0	0	0	0	0	0
chr18:63318267_C>A	BCL2	exonic	nonsynonymous SNV	BCL2:NM_000633:exon2:c.G400T:p.V134L,BCL2:NM_000657:exon2:c.G400T:p.V134L	0	0	0	0	0	0	0	0	0	0	0	0	0	0	0	0	0	0	0	0	0	0	0	0	0	0	0	0	0	0	0	0	0	0	0	0	0	0	0	0	0	0	0	0	0
chr18:63318267_C>T	BCL2	exonic	nonsynonymous SNV	BCL2:NM_000633:exon2:c.G400A:p.V134M,BCL2:NM_000657:exon2:c.G400A:p.V134M	0	0	0	0	0	0	0	0	0	0	0	0	0	0	0	0	0	0	0	0	0	0	0	0	0	0	0	0	0	0	0	0	0	0	0	0	0	0	0	0	1	0	0	0	0
chr18:63318273_T>C	BCL2	exonic	nonsynonymous SNV	BCL2:NM_000633:exon2:c.A394G:p.T132A,BCL2:NM_000657:exon2:c.A394G:p.T132A	0	0	0	0	0	0	0	0	0	0	0	0	0	0	0	0	0	0	0	0	0	0	0	0	0	0	0	0	0	0	0	0	0	0	0	0	0	0	0	0	0	0	0	0	0
chr18:63318275_G>A	BCL2	exonic	nonsynonymous SNV	BCL2:NM_000633:exon2:c.C392T:p.A131V,BCL2:NM_000657:exon2:c.C392T:p.A131V	0	0	0	0	0	0	0	0	0	0	0	0	0	0	0	0	0	0	0	1	0	0	0	0	0	0	0	0	0	0	0	0	0	0	0	0	0	0	0	0	0	0	0	0	0
chr18:63318275_G>A	BCL2	exonic	nonsynonymous SNV	BCL2:NM_000633:exon2:c.C392T:p.A131V,BCL2:NM_000657:exon2:c.C392T:p.A131V	0	0	0	0	0	0	0	0	0	0	0	0	0	0	0	0	0	0	0	0	0	0	0	0	0	0	0	0	0	0	0	0	0	0	0	0	0	0	0	0	0	1	0	0	0
chr18:63318275_G>A	BCL2	exonic	nonsynonymous SNV	BCL2:NM_000633:exon2:c.C392T:p.A131V,BCL2:NM_000657:exon2:c.C392T:p.A131V	0	0	0	0	0	0	0	0	0	0	0	0	0	0	0	0	0	0	0	0	0	0	0	0	0	0	0	0	0	0	0	0	0	0	0	0	0	0	0	0	0	0	0	0	0
chr18:63318275_G>A	BCL2	exonic	nonsynonymous SNV	BCL2:NM_000633:exon2:c.C392T:p.A131V,BCL2:NM_000657:exon2:c.C392T:p.A131V	0	0	0	0	0	0	0	0	0	0	0	0	0	0	0	0	0	0	0	0	0	0	0	0	0	0	0	0	0	0	0	0	0	0	0	0	0	0	0	0	0	0	0	0	0
chr18:63318275_G>A	BCL2	exonic	nonsynonymous SNV	BCL2:NM_000633:exon2:c.C392T:p.A131V,BCL2:NM_000657:exon2:c.C392T:p.A131V	0	0	0	0	0	0	0	0	0	0	0	0	0	0	0	0	0	0	0	0	0	0	0	0	0	0	0	0	0	0	0	0	0	0	0	0	0	0	0	0	0	0	0	0	0
chr18:63318275_G>A	BCL2	exonic	nonsynonymous SNV	BCL2:NM_000633:exon2:c.C392T:p.A131V,BCL2:NM_000657:exon2:c.C392T:p.A131V	0	0	0	0	0	0	0	0	0	0	0	0	0	0	0	0	0	0	0	0	0	0	0	0	0	0	0	0	0	0	0	0	0	0	0	0	0	0	0	0	0	0	0	0	0
chr18:63318275_G>A	BCL2	exonic	nonsynonymous SNV	BCL2:NM_000633:exon2:c.C392T:p.A131V,BCL2:NM_000657:exon2:c.C392T:p.A131V	0	0	0	0	0	0	0	0	0	0	0	0	0	0	0	0	0	0	0	0	0	0	0	0	0	0	0	0	0	0	0	0	0	0	0	0	0	0	0	0	0	0	0	0	0
chr18:63318275_G>A	BCL2	exonic	nonsynonymous SNV	BCL2:NM_000633:exon2:c.C392T:p.A131V,BCL2:NM_000657:exon2:c.C392T:p.A131V	0	0	0	0	0	0	0	0	0	0	0	0	0	0	0	0	0	0	0	0	0	0	0	0	0	0	0	0	0	0	0	0	0	0	0	0	0	0	0	0	0	0	0	0	0
chr18:63318275_G>A	BCL2	exonic	nonsynonymous SNV	BCL2:NM_000633:exon2:c.C392T:p.A131V,BCL2:NM_000657:exon2:c.C392T:p.A131V	0	0	0	0	0	0	0	0	0	0	0	0	0	0	0	0	0	0	0	0	0	0	0	0	0	0	0	0	0	0	0	0	0	0	0	0	0	0	0	0	0	0	0	0	0
chr18:63318275_G>A	BCL2	exonic	nonsynonymous SNV	BCL2:NM_000633:exon2:c.C392T:p.A131V,BCL2:NM_000657:exon2:c.C392T:p.A131V	0	0	0	0	0	0	0	0	0	0	0	0	0	0	0	0	0	0	0	0	0	0	0	0	0	0	0	0	0	0	0	0	0	0	0	0	0	0	0	0	0	0	0	0	0
chr18:63318275_G>C	BCL2	exonic	nonsynonymous SNV	BCL2:NM_000633:exon2:c.C392G:p.A131G,BCL2:NM_000657:exon2:c.C392G:p.A131G	0	0	0	0	0	0	0	0	0	0	0	0	0	0	0	0	0	0	0	0	0	0	0	0	0	0	0	0	0	0	0	0	0	0	0	0	0	0	0	0	0	0	0	0	0
chr18:63318275_G>T	BCL2	exonic	nonsynonymous SNV	BCL2:NM_000633:exon2:c.C392A:p.A131D,BCL2:NM_000657:exon2:c.C392A:p.A131D	0	0	0	0	0	0	0	0	0	0	0	0	0	0	0	0	0	0	0	0	0	0	0	0	0	0	0	0	0	0	0	0	0	0	0	0	0	0	0	0	0	0	0	0	0
chr18:63318275_G>T	BCL2	exonic	nonsynonymous SNV	BCL2:NM_000633:exon2:c.C392A:p.A131D,BCL2:NM_000657:exon2:c.C392A:p.A131D	0	0	0	0	0	0	0	0	0	0	0	0	0	0	0	0	0	0	0	0	0	0	0	0	0	0	0	0	0	0	0	0	0	0	0	0	0	0	0	0	0	0	0	0	0
chr18:63318275_G>T	BCL2	exonic	nonsynonymous SNV	BCL2:NM_000633:exon2:c.C392A:p.A131D,BCL2:NM_000657:exon2:c.C392A:p.A131D	0	0	0	0	0	0	0	0	0	0	0	0	0	0	0	0	0	0	0	0	0	0	0	0	0	0	0	0	0	0	0	0	0	0	0	0	0	0	0	0	0	0	0	0	0
chr18:63318275_G>T	BCL2	exonic	nonsynonymous SNV	BCL2:NM_000633:exon2:c.C392A:p.A131D,BCL2:NM_000657:exon2:c.C392A:p.A131D	0	0	0	0	0	0	0	0	0	0	0	0	0	0	0	0	0	0	0	0	0	0	0	0	0	0	0	0	0	0	0	0	0	0	0	0	0	0	0	0	0	0	0	0	0
chr18:63318275_G>T	BCL2	exonic	nonsynonymous SNV	BCL2:NM_000633:exon2:c.C392A:p.A131D,BCL2:NM_000657:exon2:c.C392A:p.A131D	0	0	0	0	0	0	0	0	0	0	0	0	0	0	0	0	0	0	0	0	0	0	0	0	0	0	0	0	0	0	0	0	0	0	0	0	0	0	0	0	0	0	0	0	0
chr18:63318275_G>T	BCL2	exonic	nonsynonymous SNV	BCL2:NM_000633:exon2:c.C392A:p.A131D,BCL2:NM_000657:exon2:c.C392A:p.A131D	0	0	0	0	0	0	0	0	0	0	0	0	0	0	0	0	0	0	0	0	0	0	0	0	0	0	0	0	0	0	0	0	0	0	0	0	0	0	0	0	0	0	0	0	0
chr18:63318275_G>T	BCL2	exonic	nonsynonymous SNV	BCL2:NM_000633:exon2:c.C392A:p.A131D,BCL2:NM_000657:exon2:c.C392A:p.A131D	0	0	0	0	0	0	0	0	0	0	0	0	0	0	0	0	0	0	0	0	0	0	0	0	0	0	0	0	0	0	0	0	0	0	0	0	0	0	0	0	0	0	0	0	0
chr18:63318275_G>T	BCL2	exonic	nonsynonymous SNV	BCL2:NM_000633:exon2:c.C392A:p.A131D,BCL2:NM_000657:exon2:c.C392A:p.A131D	0	0	0	0	0	0	0	0	0	0	0	0	0	0	0	0	0	0	0	0	0	0	0	0	0	0	0	0	0	0	0	0	0	0	0	0	0	0	0	0	0	0	0	0	0
chr18:63318275_G>T	BCL2	exonic	nonsynonymous SNV	BCL2:NM_000633:exon2:c.C392A:p.A131D,BCL2:NM_000657:exon2:c.C392A:p.A131D	0	0	0	0	0	0	0	0	0	0	0	0	0	0	0	0	0	0	0	0	0	0	0	0	0	0	0	0	0	0	0	0	0	0	0	0	0	0	0	0	0	0	0	0	0
chr18:63318275_G>T	BCL2	exonic	nonsynonymous SNV	BCL2:NM_000633:exon2:c.C392A:p.A131D,BCL2:NM_000657:exon2:c.C392A:p.A131D	0	0	0	0	0	0	0	0	0	0	0	0	0	0	0	0	0	0	0	0	0	0	0	0	0	0	0	0	0	0	0	0	0	0	0	0	0	0	0	0	0	0	0	0	0
chr18:63318275_G>T	BCL2	exonic	nonsynonymous SNV	BCL2:NM_000633:exon2:c.C392A:p.A131D,BCL2:NM_000657:exon2:c.C392A:p.A131D	0	0	0	0	0	0	0	0	0	0	0	0	0	0	0	0	0	0	0	0	0	0	0	0	0	0	0	0	0	0	0	0	0	0	0	0	0	0	0	0	0	0	0	0	0
chr18:63318275_G>T	BCL2	exonic	nonsynonymous SNV	BCL2:NM_000633:exon2:c.C392A:p.A131D,BCL2:NM_000657:exon2:c.C392A:p.A131D	0	0	0	0	0	0	0	0	0	0	0	0	0	0	0	0	0	0	0	0	0	0	0	0	0	0	0	0	0	0	0	0	0	0	0	0	0	0	0	0	0	0	0	0	0
chr18:63318275_G>T	BCL2	exonic	nonsynonymous SNV	BCL2:NM_000633:exon2:c.C392A:p.A131D,BCL2:NM_000657:exon2:c.C392A:p.A131D	0	0	0	0	0	0	0	0	0	0	0	0	0	0	0	0	0	0	0	0	0	0	0	0	0	0	0	0	0	0	0	0	0	0	0	0	0	0	0	0	0	0	0	0	0
chr18:63318276_C>T	BCL2	exonic	nonsynonymous SNV	BCL2:NM_000633:exon2:c.G391A:p.A131T,BCL2:NM_000657:exon2:c.G391A:p.A131T	0	0	0	0	0	0	0	0	0	0	0	0	0	0	0	0	0	0	0	0	0	0	0	0	0	0	0	0	0	0	0	0	0	0	0	0	0	0	0	0	0	1	0	0	0
chr18:63318276_C>T	BCL2	exonic	nonsynonymous SNV	BCL2:NM_000633:exon2:c.G391A:p.A131T,BCL2:NM_000657:exon2:c.G391A:p.A131T	0	0	0	0	0	0	0	0	0	0	0	0	0	0	0	0	0	0	0	0	0	0	0	0	0	0	0	0	0	0	0	0	0	0	0	0	0	0	0	0	0	0	0	0	0
chr18:63318277_A>T	BCL2	exonic	nonsynonymous SNV	BCL2:NM_000633:exon2:c.T390A:p.F130L,BCL2:NM_000657:exon2:c.T390A:p.F130L	0	0	0	0	0	0	0	0	0	0	0	0	0	0	0	0	0	0	0	0	0	0	0	1	0	0	0	0	0	0	0	0	0	0	0	0	0	0	0	0	0	0	0	0	0
chr18:63318281_C>A	BCL2	exonic	nonsynonymous SNV	BCL2:NM_000633:exon2:c.G386T:p.R129L,BCL2:NM_000657:exon2:c.G386T:p.R129L	0	0	0	0	0	0	0	0	0	0	0	0	0	0	0	0	0	0	0	0	0	0	0	0	0	0	0	0	0	0	0	0	0	0	0	0	0	0	0	0	0	0	0	0	0
chr18:63318281_C>T	BCL2	exonic	nonsynonymous SNV	BCL2:NM_000633:exon2:c.G386A:p.R129H,BCL2:NM_000657:exon2:c.G386A:p.R129H	0	0	0	0	0	0	0	0	0	0	0	1	0	0	0	0	0	0	0	0	0	0	0	0	0	0	0	0	0	0	0	0	0	0	0	0	0	0	0	0	0	0	0	0	0
chr18:63318281_C>T	BCL2	exonic	nonsynonymous SNV	BCL2:NM_000633:exon2:c.G386A:p.R129H,BCL2:NM_000657:exon2:c.G386A:p.R129H	0	0	0	0	0	0	0	0	0	0	0	0	0	0	0	0	0	0	0	0	1	0	0	0	0	0	0	0	0	0	0	0	0	0	0	0	0	0	0	0	0	0	0	0	0
chr18:63318281_C>T	BCL2	exonic	nonsynonymous SNV	BCL2:NM_000633:exon2:c.G386A:p.R129H,BCL2:NM_000657:exon2:c.G386A:p.R129H	0	0	0	0	0	0	0	0	0	0	0	0	0	0	0	0	0	0	0	0	0	0	0	0	0	0	0	0	0	0	0	0	0	0	0	0	0	0	0	0	0	0	0	0	0
chr18:63318281_C>T	BCL2	exonic	nonsynonymous SNV	BCL2:NM_000633:exon2:c.G386A:p.R129H,BCL2:NM_000657:exon2:c.G386A:p.R129H	0	0	0	0	0	0	0	0	0	0	0	0	0	0	0	0	0	0	0	0	0	0	0	0	0	0	0	0	0	0	0	0	0	0	0	0	0	0	0	0	0	0	0	0	0
chr18:63318281_C>T	BCL2	exonic	nonsynonymous SNV	BCL2:NM_000633:exon2:c.G386A:p.R129H,BCL2:NM_000657:exon2:c.G386A:p.R129H	0	0	0	0	0	0	0	0	0	0	0	0	0	0	0	0	0	0	0	0	0	0	0	0	0	0	0	0	0	0	0	0	0	0	0	0	0	0	0	0	0	0	0	0	0
chr18:63318281_C>T	BCL2	exonic	nonsynonymous SNV	BCL2:NM_000633:exon2:c.G386A:p.R129H,BCL2:NM_000657:exon2:c.G386A:p.R129H	0	0	0	0	0	0	0	0	0	0	0	0	0	0	0	0	0	0	0	0	0	0	0	0	0	0	0	0	0	0	0	0	0	0	0	0	0	0	0	0	0	0	0	0	0
chr18:63318281_C>T	BCL2	exonic	nonsynonymous SNV	BCL2:NM_000633:exon2:c.G386A:p.R129H,BCL2:NM_000657:exon2:c.G386A:p.R129H	0	0	0	0	0	0	0	0	0	0	0	0	0	0	0	0	0	0	0	0	0	0	0	0	0	0	0	0	0	0	0	0	0	0	0	0	0	0	0	0	0	0	0	0	0
chr18:63318281_C>T	BCL2	exonic	nonsynonymous SNV	BCL2:NM_000633:exon2:c.G386A:p.R129H,BCL2:NM_000657:exon2:c.G386A:p.R129H	0	0	0	0	0	0	0	0	0	0	0	0	0	0	0	0	0	0	0	0	0	0	0	0	0	0	0	0	0	0	0	0	0	0	0	0	0	0	0	0	0	0	0	0	0
chr18:63318281_C>T	BCL2	exonic	nonsynonymous SNV	BCL2:NM_000633:exon2:c.G386A:p.R129H,BCL2:NM_000657:exon2:c.G386A:p.R129H	0	0	0	0	0	0	0	0	0	0	0	0	0	0	0	0	0	0	0	0	0	0	0	0	0	0	0	0	0	0	0	0	0	0	0	0	0	0	0	0	0	0	0	0	0
chr18:63318282_G>A	BCL2	exonic	nonsynonymous SNV	BCL2:NM_000633:exon2:c.C385T:p.R129C,BCL2:NM_000657:exon2:c.C385T:p.R129C	0	0	0	0	0	0	0	0	0	0	0	0	0	0	0	0	0	0	0	0	0	0	0	0	0	0	0	0	0	0	0	0	0	0	0	0	0	0	0	0	0	0	0	0	0
chr18:63318285_C>T	BCL2	exonic	nonsynonymous SNV	BCL2:NM_000633:exon2:c.G382A:p.G128R,BCL2:NM_000657:exon2:c.G382A:p.G128R	0	0	0	0	0	0	0	0	0	0	0	0	0	0	0	0	0	0	0	0	0	0	0	0	0	0	0	0	0	0	0	0	0	0	0	0	0	0	0	0	0	0	0	0	0
chr18:63318293_G>C	BCL2	exonic	nonsynonymous SNV	BCL2:NM_000633:exon2:c.C374G:p.T125S,BCL2:NM_000657:exon2:c.C374G:p.T125S	0	0	0	0	0	0	0	0	0	0	0	0	0	0	0	0	0	0	0	0	0	0	0	0	0	0	0	0	0	0	0	0	0	0	0	0	0	0	0	0	0	0	0	0	0
chr18:63318293_G>C	BCL2	exonic	nonsynonymous SNV	BCL2:NM_000633:exon2:c.C374G:p.T125S,BCL2:NM_000657:exon2:c.C374G:p.T125S	0	0	0	0	0	0	0	0	0	0	0	0	0	0	0	0	0	0	0	0	0	0	0	0	0	0	0	0	0	0	0	0	0	0	0	0	0	0	0	0	0	0	0	0	0
chr18:63318293_G>T	BCL2	exonic	nonsynonymous SNV	BCL2:NM_000633:exon2:c.C374A:p.T125N,BCL2:NM_000657:exon2:c.C374A:p.T125N	0	0	0	0	0	0	0	0	0	0	0	0	0	0	0	0	0	0	0	0	0	0	0	0	0	0	0	0	0	0	0	0	0	0	0	0	0	0	0	0	1	0	0	0	0
chr18:63318296_A>C	BCL2	exonic	nonsynonymous SNV	BCL2:NM_000633:exon2:c.T371G:p.F124C,BCL2:NM_000657:exon2:c.T371G:p.F124C	0	0	0	0	0	0	0	0	0	0	0	0	0	0	0	0	0	0	0	0	0	0	0	0	0	0	0	0	0	0	0	0	0	0	0	0	0	0	0	0	0	0	0	0	0
chr18:63318296_A>G	BCL2	exonic	nonsynonymous SNV	BCL2:NM_000633:exon2:c.T371C:p.F124S,BCL2:NM_000657:exon2:c.T371C:p.F124S	0	0	0	0	0	0	0	0	0	0	0	0	0	0	0	0	0	0	0	0	0	0	0	0	0	0	0	0	0	0	0	0	0	0	0	0	0	0	0	0	0	0	0	0	0
chr18:63318296_A>G	BCL2	exonic	nonsynonymous SNV	BCL2:NM000633:exon2:c.T371C:p.F124S,BCL2:NM000657:exon2:c.T371C:p.F124S	0	0	0	0	0	0	0	0	0	0	0	0	0	0	0	0	0	0	0	0	0	0	0	0	0	0	0	0	0	0	0	0	0	0	0	0	0	0	0	0	0	0	0	0	0
chr18:63318297_A>C	BCL2	exonic	nonsynonymous SNV	BCL2:NM_000633:exon2:c.T370G:p.F124V,BCL2:NM_000657:exon2:c.T370G:p.F124V	0	0	0	0	0	0	0	0	0	0	0	0	0	0	0	0	0	0	0	0	0	0	0	0	0	0	0	0	0	0	0	0	0	0	0	0	0	0	0	0	0	0	0	0	0
chr18:63318297_A>G	BCL2	exonic	nonsynonymous SNV	BCL2:NM_000633:exon2:c.T370C:p.F124L,BCL2:NM_000657:exon2:c.T370C:p.F124L	0	0	0	0	0	0	0	0	0	0	0	0	0	0	0	0	0	0	0	0	0	0	0	0	0	0	0	0	0	0	0	0	0	0	0	0	0	0	0	0	0	0	0	0	0
chr18:63318297_A>G	BCL2	exonic	nonsynonymous SNV	BCL2:NM_000633:exon2:c.T370C:p.F124L,BCL2:NM_000657:exon2:c.T370C:p.F124L	0	0	0	0	0	0	0	0	0	0	0	0	0	0	0	0	0	0	0	0	0	0	0	0	0	0	0	0	0	0	0	0	0	0	0	0	0	0	0	0	0	0	0	0	0
chr18:63318297_A>G	BCL2	exonic	nonsynonymous SNV	BCL2:NM_000633:exon2:c.T370C:p.F124L,BCL2:NM_000657:exon2:c.T370C:p.F124L	0	0	0	0	0	0	0	0	0	0	0	0	0	0	0	0	0	0	0	0	0	0	0	0	0	0	0	0	0	0	0	0	0	0	0	0	0	0	0	0	0	0	0	0	0
chr18:63318307_->TGC	BCL2	exonic	nonframeshift insertion	BCL2:NM_000633:exon2:c.359_360insGCA:p.H120delinsQH,BCL2:NM_000657:exon2:c.359_360insGCA:p.H120delinsQH	0	0	0	0	0	0	0	0	0	0	0	0	0	0	0	0	0	0	0	0	0	0	0	0	0	0	0	0	0	0	0	0	0	0	0	0	0	0	0	0	0	0	0	0	0
chr18:63318309_G>A	BCL2	exonic	nonsynonymous SNV	BCL2:NM_000633:exon2:c.C358T:p.H120Y,BCL2:NM_000657:exon2:c.C358T:p.H120Y	0	0	0	0	0	0	0	0	0	0	0	0	0	0	0	0	0	0	0	0	0	0	0	0	0	0	0	0	0	0	0	0	0	0	0	0	0	0	0	0	0	0	0	0	0
chr18:63318309_G>T	BCL2	exonic	nonsynonymous SNV	BCL2:NM_000633:exon2:c.C358A:p.H120N,BCL2:NM_000657:exon2:c.C358A:p.H120N	0	0	0	0	0	0	0	0	0	0	0	0	0	0	0	0	0	0	0	0	0	0	0	0	0	0	0	0	0	0	0	0	0	0	0	0	0	0	0	0	0	0	0	0	0
chr18:63318309_G>T	BCL2	exonic	nonsynonymous SNV	BCL2:NM_000633:exon2:c.C358A:p.H120N,BCL2:NM_000657:exon2:c.C358A:p.H120N	0	0	0	0	0	0	0	0	0	0	0	0	0	0	0	0	0	0	0	0	0	0	0	0	0	0	0	0	0	0	0	0	0	0	0	0	0	0	0	0	0	0	0	0	0
chr18:63318314_T>A	BCL2	exonic	nonsynonymous SNV	BCL2:NM_000633:exon2:c.A353T:p.Q118L,BCL2:NM_000657:exon2:c.A353T:p.Q118L	0	0	0	0	0	0	0	0	0	0	0	0	0	0	0	0	0	0	0	0	0	0	0	0	0	0	0	0	0	0	0	0	0	0	0	0	0	0	0	0	0	0	0	0	0
chr18:63318316_G>C	BCL2	exonic	nonsynonymous SNV	BCL2:NM_000633:exon2:c.C351G:p.S117R,BCL2:NM_000657:exon2:c.C351G:p.S117R	0	0	0	0	0	0	0	0	0	0	0	0	0	0	0	0	0	0	0	0	0	0	0	0	0	0	0	0	0	0	0	0	0	0	0	0	0	1	0	0	0	0	0	0	0
chr18:63318316_G>C	BCL2	exonic	nonsynonymous SNV	BCL2:NM_000633:exon2:c.C351G:p.S117R,BCL2:NM_000657:exon2:c.C351G:p.S117R	0	0	0	0	0	0	0	0	0	0	0	0	0	0	0	0	0	0	0	0	0	0	0	0	0	0	0	0	0	0	0	0	0	0	0	0	0	0	0	0	0	0	0	0	0
chr18:63318316_G>T	BCL2	exonic	nonsynonymous SNV	BCL2:NM_000633:exon2:c.C351A:p.S117R,BCL2:NM_000657:exon2:c.C351A:p.S117R	0	0	0	0	0	0	0	0	0	0	0	0	0	0	0	0	0	0	0	0	0	0	0	0	0	0	0	0	0	0	0	0	0	0	0	0	0	0	0	0	0	0	0	0	0
chr18:63318316_G>T	BCL2	exonic	nonsynonymous SNV	BCL2:NM_000633:exon2:c.C351A:p.S117R,BCL2:NM_000657:exon2:c.C351A:p.S117R	0	0	0	0	0	0	0	0	0	0	0	0	0	0	0	0	0	0	0	0	0	0	0	0	0	0	0	0	0	0	0	0	0	0	0	0	0	0	0	0	0	0	0	0	0
chr18:63318329_G>A	BCL2	exonic	nonsynonymous SNV	BCL2:NM_000633:exon2:c.C338T:p.A113V,BCL2:NM_000657:exon2:c.C338T:p.A113V	0	0	0	0	0	0	0	1	0	0	0	0	0	0	0	0	0	0	0	0	0	0	0	0	0	0	0	0	0	0	0	0	0	0	0	0	0	0	0	0	0	0	0	0	0
chr18:63318329_G>C	BCL2	exonic	nonsynonymous SNV	BCL2:NM_000633:exon2:c.C338G:p.A113G,BCL2:NM_000657:exon2:c.C338G:p.A113G	0	0	0	0	0	0	0	0	0	0	0	0	0	0	0	0	0	0	0	0	0	0	0	0	0	0	0	0	0	0	0	0	0	0	0	0	0	0	0	0	1	0	0	0	0
chr18:63318329_G>C	BCL2	exonic	nonsynonymous SNV	BCL2:NM_000633:exon2:c.C338G:p.A113G,BCL2:NM_000657:exon2:c.C338G:p.A113G	0	0	0	0	0	0	0	0	0	0	0	0	0	0	0	0	0	0	0	0	0	0	0	0	0	0	0	0	0	0	0	0	0	0	0	0	0	0	0	0	0	0	0	0	0
chr18:63318329_G>C	BCL2	exonic	nonsynonymous SNV	BCL2:NM_000633:exon2:c.C338G:p.A113G,BCL2:NM_000657:exon2:c.C338G:p.A113G	0	0	0	0	0	0	0	0	0	0	0	0	0	0	0	0	0	0	0	0	0	0	0	0	0	0	0	0	0	0	0	0	0	0	0	0	0	0	0	0	0	0	0	0	0
chr18:63318329_G>C	BCL2	exonic	nonsynonymous SNV	BCL2:NM_000633:exon2:c.C338G:p.A113G,BCL2:NM_000657:exon2:c.C338G:p.A113G	0	0	0	0	0	0	0	0	0	0	0	0	0	0	0	0	0	0	0	0	0	0	0	0	0	0	0	0	0	0	0	0	0	0	0	0	0	0	0	0	0	0	0	0	0
chr18:63318329_G>T	BCL2	exonic	nonsynonymous SNV	BCL2:NM_000633:exon2:c.C338A:p.A113D,BCL2:NM_000657:exon2:c.C338A:p.A113D	0	0	0	0	0	0	0	0	0	0	0	0	0	0	0	0	0	0	0	0	0	0	0	0	0	0	0	0	0	0	0	0	0	0	0	0	0	0	0	0	0	0	0	0	0
chr18:63318333_A>C	BCL2	exonic	nonsynonymous SNV	BCL2:NM_000633:exon2:c.T334G:p.F112V,BCL2:NM_000657:exon2:c.T334G:p.F112V	0	0	0	0	0	0	0	0	0	0	0	0	0	0	0	0	0	0	0	0	0	0	0	0	0	0	0	0	0	0	1	0	0	0	0	0	0	0	0	0	0	0	0	0	0
chr18:63318344_T>A	BCL2	exonic	nonsynonymous SNV	BCL2:NM_000633:exon2:c.A323T:p.Y108F,BCL2:NM_000657:exon2:c.A323T:p.Y108F	0	0	0	0	0	0	0	0	0	0	0	0	0	0	0	0	0	0	0	0	0	0	0	0	0	0	0	0	0	0	0	0	0	0	0	0	0	0	0	0	0	0	0	0	0
chr18:63318345_A>G	BCL2	exonic	nonsynonymous SNV	BCL2:NM_000633:exon2:c.T322C:p.Y108H,BCL2:NM_000657:exon2:c.T322C:p.Y108H	0	0	0	0	0	0	0	0	0	0	0	0	0	0	0	0	0	0	0	0	0	0	0	0	0	0	0	0	0	0	0	0	0	0	0	0	0	0	0	0	0	0	0	0	0
chr18:63318347_C>T	BCL2	exonic	nonsynonymous SNV	BCL2:NM_000633:exon2:c.G320A:p.R107H,BCL2:NM_000657:exon2:c.G320A:p.R107H	0	0	0	0	0	0	0	0	0	0	0	0	0	0	0	0	0	0	0	0	0	0	0	0	0	0	0	0	0	0	0	0	0	0	0	0	0	0	0	0	0	0	0	0	0
chr18:63318354_A>C	BCL2	exonic	nonsynonymous SNV	BCL2:NM_000633:exon2:c.T313G:p.S105A,BCL2:NM_000657:exon2:c.T313G:p.S105A	0	0	0	0	0	0	0	0	0	0	0	0	0	1	0	0	0	0	0	0	0	0	0	0	0	0	0	0	0	0	0	0	0	0	0	0	0	0	0	0	0	0	0	0	0
chr18:63318354_A>C	BCL2	exonic	nonsynonymous SNV	BCL2:NM_000633:exon2:c.T313G:p.S105A,BCL2:NM_000657:exon2:c.T313G:p.S105A	0	0	0	0	0	0	0	0	0	0	0	0	0	0	0	0	0	0	0	0	0	0	0	0	0	0	0	0	0	0	0	0	0	0	0	0	0	0	0	0	0	0	0	0	0
chr18:63318355_G>C	BCL2	exonic	nonsynonymous SNV	BCL2:NM_000633:exon2:c.C312G:p.F104L,BCL2:NM_000657:exon2:c.C312G:p.F104L	0	0	0	0	0	0	0	0	0	0	0	0	0	0	0	0	0	0	0	0	0	0	0	0	0	0	0	0	0	0	0	0	0	0	0	0	0	0	0	0	0	0	0	0	0
chr18:63318357_A>G	BCL2	exonic	nonsynonymous SNV	BCL2:NM_000633:exon2:c.T310C:p.F104L,BCL2:NM_000657:exon2:c.T310C:p.F104L	0	0	0	0	0	0	0	0	0	0	0	0	0	0	0	0	0	0	0	0	0	0	0	0	0	0	0	0	0	0	0	0	0	0	0	0	0	0	0	0	0	0	0	0	1
chr18:63318371_T>A	BCL2	exonic	nonsynonymous SNV	BCL2:NM_000633:exon2:c.A296T:p.Q99L,BCL2:NM_000657:exon2:c.A296T:p.Q99L	0	0	0	0	0	0	0	0	0	0	0	0	0	0	0	0	0	0	0	0	0	0	0	0	0	0	0	0	0	0	0	0	0	0	0	0	0	0	0	0	0	0	0	0	0
chr18:63318371_T>A	BCL2	exonic	nonsynonymous SNV	BCL2:NM000633:exon2:c.A296T:p.Q99L,BCL2:NM000657:exon2:c.A296T:p.Q99L	0	0	0	0	0	0	0	0	0	0	0	0	0	0	0	0	0	0	0	0	0	0	0	0	0	0	0	0	0	0	0	0	0	0	0	0	0	0	0	0	0	0	0	0	0
chr18:63318374_C>T	BCL2	exonic	nonsynonymous SNV	BCL2:NM_000633:exon2:c.G293A:p.R98H,BCL2:NM_000657:exon2:c.G293A:p.R98H	0	0	0	0	0	0	0	0	0	0	0	0	0	0	0	0	0	0	0	0	0	0	0	0	0	0	0	0	0	0	0	0	0	0	0	0	0	0	0	0	0	0	0	0	0
chr18:63318380_G>C	BCL2	exonic	nonsynonymous SNV	BCL2:NM_000633:exon2:c.C287G:p.T96S,BCL2:NM_000657:exon2:c.C287G:p.T96S	0	0	0	0	0	0	0	0	0	0	0	0	0	0	0	0	0	0	0	0	0	0	0	0	0	0	0	0	0	0	0	0	0	0	0	0	0	0	0	0	0	0	0	0	0
chr18:63318383_A>T	BCL2	exonic	nonsynonymous SNV	BCL2:NM_000633:exon2:c.T284A:p.L95Q,BCL2:NM_000657:exon2:c.T284A:p.L95Q	0	0	0	0	0	0	0	0	0	0	0	0	0	0	0	0	0	0	0	0	0	0	0	0	0	0	0	0	0	0	0	0	0	0	0	0	0	0	0	0	1	0	0	0	0
chr18:63318383_A>T	BCL2	exonic	nonsynonymous SNV	BCL2:NM_000633:exon2:c.T284A:p.L95Q,BCL2:NM_000657:exon2:c.T284A:p.L95Q	0	0	0	0	0	0	0	0	0	0	0	0	0	0	0	0	0	0	0	0	0	0	0	0	0	0	0	0	0	0	0	0	0	0	0	0	0	0	0	0	0	0	0	0	0
chr18:63318390_C>G	BCL2	exonic	nonsynonymous SNV	BCL2:NM_000633:exon2:c.G277C:p.V93L,BCL2:NM_000657:exon2:c.G277C:p.V93L	0	0	0	0	0	0	0	0	0	0	0	0	0	0	0	0	0	0	0	0	0	0	0	0	0	0	0	0	0	0	0	0	0	0	0	0	0	0	0	0	0	1	0	0	0
chr18:63318392_A>G	BCL2	exonic	nonsynonymous SNV	BCL2:NM_000633:exon2:c.T275C:p.V92A,BCL2:NM_000657:exon2:c.T275C:p.V92A	0	0	0	0	0	0	0	0	0	0	0	0	0	0	0	0	0	0	0	0	0	0	0	0	0	0	0	0	0	0	0	0	0	0	0	0	0	0	0	0	0	0	0	0	0
chr18:63318393_C>T	BCL2	exonic	nonsynonymous SNV	BCL2:NM_000633:exon2:c.G274A:p.V92M,BCL2:NM_000657:exon2:c.G274A:p.V92M	0	0	0	0	0	0	0	0	0	0	0	0	0	0	0	0	0	0	0	0	0	0	0	0	0	0	0	0	0	0	0	0	0	0	0	0	0	0	0	0	0	1	0	0	0
chr18:63318393_C>T	BCL2	exonic	nonsynonymous SNV	BCL2:NM000633:exon2:c.G274A:p.V92M,BCL2:NM000657:exon2:c.G274A:p.V92M	0	0	0	0	0	0	0	0	0	0	0	0	0	0	0	0	0	0	0	0	0	0	0	0	0	0	0	0	0	0	0	0	0	0	0	0	0	0	0	0	0	0	0	0	0
chr18:63318395_G>A	BCL2	exonic	nonsynonymous SNV	BCL2:NM_000633:exon2:c.C272T:p.P91L,BCL2:NM_000657:exon2:c.C272T:p.P91L	0	0	0	0	0	0	0	0	0	0	0	0	0	0	0	0	0	0	0	0	0	0	0	0	0	0	0	0	0	0	0	0	0	0	0	0	0	0	0	0	0	0	0	0	0
chr18:63318395_G>C	BCL2	exonic	nonsynonymous SNV	BCL2:NM_000633:exon2:c.C272G:p.P91R,BCL2:NM_000657:exon2:c.C272G:p.P91R	0	0	0	0	0	0	0	0	0	0	0	0	0	0	0	0	0	0	0	0	0	0	0	0	0	0	0	0	0	0	0	0	0	0	0	0	0	0	0	0	0	1	0	0	0
chr18:63318395_G>C	BCL2	exonic	nonsynonymous SNV	BCL2:NM_000633:exon2:c.C272G:p.P91R,BCL2:NM_000657:exon2:c.C272G:p.P91R	0	0	0	0	0	0	0	0	0	0	0	0	0	0	0	0	0	0	0	0	0	0	0	0	0	0	0	0	0	0	0	0	0	0	0	0	0	0	0	0	0	0	0	0	0
chr18:63318396_G>A	BCL2	exonic	nonsynonymous SNV	BCL2:NM_000633:exon2:c.C271T:p.P91S,BCL2:NM_000657:exon2:c.C271T:p.P91S	0	0	0	0	0	0	0	0	0	0	0	0	0	0	0	0	0	0	0	0	0	0	0	0	0	0	0	0	0	0	0	0	0	0	0	0	0	0	0	0	0	0	0	0	0
chr18:63318396_G>T	BCL2	exonic	nonsynonymous SNV	BCL2:NM_000633:exon2:c.C271A:p.P91T,BCL2:NM_000657:exon2:c.C271A:p.P91T	0	0	0	0	0	0	0	0	0	0	0	0	0	0	0	0	0	0	0	0	0	0	0	0	0	0	0	0	0	0	0	0	0	0	0	0	0	0	0	0	0	0	0	0	0
chr18:63318399_G>A	BCL2	exonic	nonsynonymous SNV	BCL2:NM_000633:exon2:c.C268T:p.P90S,BCL2:NM_000657:exon2:c.C268T:p.P90S	0	0	0	0	0	0	0	0	0	0	0	0	0	1	0	0	0	0	0	0	0	0	0	0	0	0	0	0	0	0	0	0	0	0	0	0	0	0	0	0	0	0	0	0	0
chr18:63318399_G>A	BCL2	exonic	nonsynonymous SNV	BCL2:NM_000633:exon2:c.C268T:p.P90S,BCL2:NM_000657:exon2:c.C268T:p.P90S	0	0	0	0	0	0	0	0	0	0	0	0	0	0	0	0	0	0	0	0	0	0	0	0	0	0	0	0	0	0	0	0	0	0	0	0	0	0	0	0	0	0	0	0	0
chr18:63318399_G>A	BCL2	exonic	nonsynonymous SNV	BCL2:NM_000633:exon2:c.C268T:p.P90S,BCL2:NM_000657:exon2:c.C268T:p.P90S	0	0	0	0	0	0	0	0	0	0	0	0	0	0	0	0	0	0	0	0	0	0	0	0	0	0	0	0	0	0	0	0	0	0	0	0	0	0	0	0	0	0	0	0	0
chr18:63318401_A>G	BCL2	exonic	nonsynonymous SNV	BCL2:NM_000633:exon2:c.T266C:p.V89A,BCL2:NM_000657:exon2:c.T266C:p.V89A	0	0	0	0	0	0	0	0	0	0	0	0	0	0	0	0	0	0	0	0	0	0	0	0	0	0	0	0	0	0	0	0	0	0	0	0	0	0	0	0	0	0	0	0	0
chr18:63318406_G>C	BCL2	exonic	nonsynonymous SNV	BCL2:NM_000633:exon2:c.C261G:p.S87R,BCL2:NM_000657:exon2:c.C261G:p.S87R	0	0	0	0	0	0	0	0	0	0	0	0	0	0	0	0	0	0	0	0	0	0	0	0	0	0	0	0	0	0	0	0	0	0	0	0	0	0	0	0	0	1	0	0	0
chr18:63318407_C>T	BCL2	exonic	nonsynonymous SNV	BCL2:NM000633:exon2:c.G260A:p.S87N,BCL2:NM000657:exon2:c.G260A:p.S87N	0	0	0	0	0	0	0	0	0	0	0	0	0	0	0	0	0	0	0	0	0	0	0	0	0	0	0	0	0	0	0	0	0	0	0	0	0	0	0	0	0	0	0	0	0
chr18:63318408_T>C	BCL2	exonic	nonsynonymous SNV	BCL2:NM_000633:exon2:c.A259G:p.S87G,BCL2:NM_000657:exon2:c.A259G:p.S87G	0	0	0	0	0	0	0	0	0	0	0	0	0	0	0	0	0	0	0	0	0	0	0	0	0	0	0	0	0	0	0	0	0	0	0	0	0	0	0	0	0	1	0	0	0
chr18:63318410_A>G	BCL2	exonic	nonsynonymous SNV	BCL2:NM_000633:exon2:c.T257C:p.L86P,BCL2:NM_000657:exon2:c.T257C:p.L86P	0	0	0	0	0	0	0	0	0	0	0	0	0	0	0	0	0	0	0	0	0	0	1	0	0	0	0	0	0	0	0	0	0	0	0	0	0	0	0	0	0	0	0	0	0
chr18:63318410_A>G	BCL2	exonic	nonsynonymous SNV	BCL2:NM_000633:exon2:c.T257C:p.L86P,BCL2:NM_000657:exon2:c.T257C:p.L86P	0	0	0	0	0	0	0	0	0	0	0	0	0	0	0	0	0	0	0	0	0	0	0	0	0	0	0	0	0	0	0	0	0	0	0	0	0	0	0	0	0	0	0	0	0
chr18:63318410_A>G	BCL2	exonic	nonsynonymous SNV	BCL2:NM_000633:exon2:c.T257C:p.L86P,BCL2:NM_000657:exon2:c.T257C:p.L86P	0	0	0	0	0	0	0	0	0	0	0	0	0	0	0	0	0	0	0	0	0	0	0	0	0	0	0	0	0	0	0	0	0	0	0	0	0	0	0	0	0	0	0	0	0
chr18:63318411_G>A	BCL2	exonic	nonsynonymous SNV	BCL2:NM_000633:exon2:c.C256T:p.L86F,BCL2:NM_000657:exon2:c.C256T:p.L86F	0	0	0	0	0	0	0	0	0	0	0	0	0	0	0	0	0	0	0	0	0	0	0	0	0	0	0	0	0	0	0	0	0	0	0	0	0	0	0	0	0	0	0	0	0
chr18:63318411_G>A	BCL2	exonic	nonsynonymous SNV	BCL2:NM_000633:exon2:c.C256T:p.L86F,BCL2:NM_000657:exon2:c.C256T:p.L86F	0	0	0	0	0	0	0	0	0	0	0	0	0	0	0	0	0	0	0	0	0	0	0	0	0	0	0	0	0	0	0	0	0	0	0	0	0	0	0	0	0	0	0	0	0
chr18:63318411_G>C	BCL2	exonic	nonsynonymous SNV	BCL2:NM_000633:exon2:c.C256G:p.L86V,BCL2:NM_000657:exon2:c.C256G:p.L86V	0	0	0	0	0	0	0	0	0	0	0	0	0	0	0	0	0	0	0	0	0	0	0	0	0	0	0	0	0	0	0	0	0	0	0	0	0	0	0	0	0	0	0	0	0
chr18:63318414_C>G	BCL2	exonic	nonsynonymous SNV	BCL2:NM_000633:exon2:c.G253C:p.A85P,BCL2:NM_000657:exon2:c.G253C:p.A85P	0	0	0	0	0	0	0	0	0	0	0	0	0	0	0	0	0	0	0	0	0	0	0	0	0	0	0	0	0	0	0	0	0	0	0	0	0	0	0	0	0	0	0	0	0
chr18:63318423_C>T	BCL2	exonic	nonsynonymous SNV	BCL2:NM_000633:exon2:c.G244A:p.A82T,BCL2:NM_000657:exon2:c.G244A:p.A82T	0	0	0	0	0	0	0	0	0	0	0	0	0	0	0	0	0	0	0	0	0	0	0	0	0	0	0	0	0	0	0	0	0	0	0	0	0	0	0	0	0	0	0	0	0
chr18:63318437_G>C	BCL2	exonic	nonsynonymous SNV	BCL2:NM_000633:exon2:c.C230G:p.A77G,BCL2:NM_000657:exon2:c.C230G:p.A77G	0	0	0	0	0	0	0	0	0	0	0	0	0	0	0	0	0	0	0	0	0	0	0	0	0	0	0	0	0	0	0	0	0	0	0	0	0	0	0	0	0	0	0	0	0
chr18:63318437_G>T	BCL2	exonic	nonsynonymous SNV	BCL2:NM_000633:exon2:c.C230A:p.A77D,BCL2:NM_000657:exon2:c.C230A:p.A77D	0	0	0	0	0	0	0	0	0	0	0	0	0	0	0	0	0	0	0	0	0	0	0	0	0	0	0	0	0	0	0	0	0	0	0	0	0	0	0	0	0	1	0	0	0
chr18:63318440_G>A	BCL2	exonic	nonsynonymous SNV	BCL2:NM_000633:exon2:c.C227T:p.A76V,BCL2:NM_000657:exon2:c.C227T:p.A76V	0	0	0	0	0	0	0	0	0	0	0	0	0	0	0	0	0	0	0	0	0	0	0	0	0	0	0	0	0	0	0	0	0	0	0	0	0	0	0	0	0	0	0	0	0
chr18:63318441_C>G	BCL2	exonic	nonsynonymous SNV	BCL2:NM_000633:exon2:c.G226C:p.A76P,BCL2:NM_000657:exon2:c.G226C:p.A76P	0	0	0	0	0	0	0	0	0	0	0	0	0	0	0	0	0	0	0	0	0	0	0	0	0	0	0	0	0	0	0	0	0	0	0	0	0	0	0	0	0	0	0	0	0
chr18:63318441_C>T	BCL2	exonic	nonsynonymous SNV	BCL2:NM_000633:exon2:c.G226A:p.A76T,BCL2:NM_000657:exon2:c.G226A:p.A76T	0	0	0	0	0	0	0	0	0	0	0	0	0	0	0	0	0	0	0	0	0	0	1	0	0	0	0	0	0	0	0	0	0	0	0	0	0	0	0	0	0	0	0	0	0
chr18:63318441_C>T	BCL2	exonic	nonsynonymous SNV	BCL2:NM_000633:exon2:c.G226A:p.A76T,BCL2:NM_000657:exon2:c.G226A:p.A76T	0	0	0	0	0	0	0	0	0	0	0	0	0	0	0	0	0	0	0	0	0	0	0	0	0	0	0	0	0	0	0	0	0	0	0	0	0	0	0	0	0	0	0	0	0
chr18:63318441_C>T	BCL2	exonic	nonsynonymous SNV	BCL2:NM_000633:exon2:c.G226A:p.A76T,BCL2:NM_000657:exon2:c.G226A:p.A76T	0	0	0	0	0	0	0	0	0	0	0	0	0	0	0	0	0	0	0	0	0	0	0	0	0	0	0	0	0	0	0	0	0	0	0	0	0	0	0	0	0	0	0	0	0
chr18:63318441_C>T	BCL2	exonic	nonsynonymous SNV	BCL2:NM000633:exon2:c.G226A:p.A76T,BCL2:NM000657:exon2:c.G226A:p.A76T	0	0	0	0	0	0	0	0	0	0	0	0	0	0	0	0	0	0	0	0	0	0	0	0	0	0	0	0	0	0	0	0	0	0	0	0	0	0	0	0	0	0	0	0	0
chr18:63318444_G>C	BCL2	exonic	nonsynonymous SNV	BCL2:NM_000633:exon2:c.C223G:p.P75A,BCL2:NM_000657:exon2:c.C223G:p.P75A	0	0	0	0	0	0	0	0	0	0	0	0	0	0	0	0	0	0	0	0	0	0	0	0	0	0	0	0	0	0	0	0	0	0	0	0	0	0	0	0	0	0	0	0	0
chr18:63318446_G>A	BCL2	exonic	nonsynonymous SNV	BCL2:NM_000633:exon2:c.C221T:p.T74I,BCL2:NM_000657:exon2:c.C221T:p.T74I	0	0	0	0	0	0	0	0	0	0	0	0	0	0	0	0	0	0	0	0	0	0	0	0	0	0	0	0	0	0	0	0	0	0	0	0	0	0	0	0	0	0	0	0	0
chr18:63318449_T>G	BCL2	exonic	nonsynonymous SNV	BCL2:NM_000633:exon2:c.A218C:p.Q73P,BCL2:NM_000657:exon2:c.A218C:p.Q73P	0	0	0	0	0	0	0	0	0	0	0	0	0	0	0	0	0	0	0	0	0	0	0	0	0	0	0	0	0	0	0	0	0	0	0	0	0	0	0	0	0	0	0	0	0
chr18:63318456_G>A	BCL2	exonic	nonsynonymous SNV	BCL2:NM_000633:exon2:c.C211T:p.P71S,BCL2:NM_000657:exon2:c.C211T:p.P71S	0	0	0	0	0	0	0	0	0	0	0	0	0	0	0	0	0	0	0	0	0	0	0	0	0	0	0	0	0	0	0	0	0	0	0	0	0	0	0	0	0	1	0	0	0
chr18:63318456_G>A	BCL2	exonic	nonsynonymous SNV	BCL2:NM_000633:exon2:c.C211T:p.P71S,BCL2:NM_000657:exon2:c.C211T:p.P71S	0	0	0	0	0	0	0	0	0	0	0	0	0	0	0	0	0	0	0	0	0	0	0	0	0	0	0	0	0	0	0	0	0	0	0	0	0	0	0	0	0	0	0	0	0
chr18:63318462_T>C	BCL2	exonic	nonsynonymous SNV	BCL2:NM_000633:exon2:c.A205G:p.T69A,BCL2:NM_000657:exon2:c.A205G:p.T69A	0	0	0	0	0	0	0	0	0	0	0	0	0	0	0	0	0	0	0	0	0	0	0	0	0	0	0	0	0	0	0	0	0	0	0	0	0	0	0	0	0	0	0	0	0
chr18:63318464_C>A	BCL2	exonic	nonsynonymous SNV	BCL2:NM_000633:exon2:c.G203T:p.R68M,BCL2:NM_000657:exon2:c.G203T:p.R68M	0	0	0	0	0	0	0	0	0	0	0	0	0	0	0	0	0	0	0	0	0	0	0	0	0	0	0	0	0	0	0	0	0	0	0	0	0	0	0	0	0	0	0	0	0
chr18:63318467_G>A	BCL2	exonic	nonsynonymous SNV	BCL2:NM_000633:exon2:c.C200T:p.A67V,BCL2:NM_000657:exon2:c.C200T:p.A67V	0	0	0	0	0	0	0	0	0	0	0	0	0	0	0	0	0	0	0	0	0	0	0	0	0	0	0	0	0	0	0	0	0	0	0	0	0	0	0	0	0	0	0	0	0
chr18:63318468_C>T	BCL2	exonic	nonsynonymous SNV	BCL2:NM_000633:exon2:c.G199A:p.A67T,BCL2:NM_000657:exon2:c.G199A:p.A67T	0	0	0	0	0	0	0	0	0	0	0	0	0	0	0	0	0	0	0	0	0	0	0	0	0	0	0	0	0	0	0	0	0	0	0	0	0	0	0	0	0	0	0	0	0
chr18:63318468_C>T	BCL2	exonic	nonsynonymous SNV	BCL2:NM_000633:exon2:c.G199A:p.A67T,BCL2:NM_000657:exon2:c.G199A:p.A67T	0	0	0	0	0	0	0	0	0	0	0	0	0	0	0	0	0	0	0	0	0	0	0	0	0	0	0	0	0	0	0	0	0	0	0	0	0	0	0	0	0	0	0	0	0
chr18:63318471_C>T	BCL2	exonic	nonsynonymous SNV	BCL2:NM_000633:exon2:c.G196A:p.V66I,BCL2:NM_000657:exon2:c.G196A:p.V66I	0	0	0	0	0	0	0	0	0	0	0	0	0	0	0	0	0	0	0	0	0	0	0	0	0	0	0	0	0	0	0	0	0	0	0	0	0	0	0	0	0	0	0	0	0
chr18:63318473_GGGTCCCGG>-	BCL2	exonic	nonframeshift deletion	BCL2:NM_000633:exon2:c.186_194del:p.62_65del,BCL2:NM_000657:exon2:c.186_194del:p.62_65del	0	0	0	0	0	0	0	0	0	0	0	0	0	0	0	0	0	0	0	0	0	0	0	0	0	0	0	0	0	0	0	0	0	0	0	0	0	0	0	0	0	0	0	0	0
chr18:63318474_G>A	BCL2	exonic	nonsynonymous SNV	BCL2:NM_000633:exon2:c.C193T:p.P65S,BCL2:NM_000657:exon2:c.C193T:p.P65S	0	0	0	0	0	0	0	0	0	0	0	0	0	0	0	0	0	0	0	0	0	0	0	0	0	0	0	0	0	0	0	0	0	0	0	0	0	0	0	0	0	0	0	0	0
chr18:63318474_G>A	BCL2	exonic	nonsynonymous SNV	BCL2:NM_000633:exon2:c.C193T:p.P65S,BCL2:NM_000657:exon2:c.C193T:p.P65S	0	0	0	0	0	0	0	0	0	0	0	0	0	0	0	0	0	0	0	0	0	0	0	0	0	0	0	0	0	0	0	0	0	0	0	0	0	0	0	0	0	0	0	0	0
chr18:63318476_T>C	BCL2	exonic	nonsynonymous SNV	BCL2:NM_000633:exon2:c.A191G:p.D64G,BCL2:NM_000657:exon2:c.A191G:p.D64G	0	0	0	0	0	0	0	0	0	0	0	0	0	0	0	0	0	0	0	0	0	0	0	0	0	0	0	0	0	0	0	0	0	0	0	0	0	0	0	0	0	0	0	0	0
chr18:63318477_C>T	BCL2	exonic	nonsynonymous SNV	BCL2:NM_000633:exon2:c.G190A:p.D64N,BCL2:NM_000657:exon2:c.G190A:p.D64N	0	0	0	0	0	0	0	0	0	0	0	0	0	0	0	0	0	0	0	0	0	0	0	0	0	0	0	0	0	0	0	0	0	0	0	0	0	0	0	0	0	0	0	0	0
chr18:63318482_G>A	BCL2	exonic	nonsynonymous SNV	BCL2:NM_000633:exon2:c.C185T:p.S62F,BCL2:NM_000657:exon2:c.C185T:p.S62F	0	0	0	0	0	0	0	0	0	0	0	0	0	0	0	0	0	0	0	0	0	0	0	0	0	0	0	0	0	0	0	0	0	0	0	0	0	0	0	0	0	0	0	0	0
chr18:63318482_G>A	BCL2	exonic	nonsynonymous SNV	BCL2:NM_000633:exon2:c.C185T:p.S62F,BCL2:NM_000657:exon2:c.C185T:p.S62F	0	0	0	0	0	0	0	0	0	0	0	0	0	0	0	0	0	0	0	0	0	0	0	0	0	0	0	0	0	0	0	0	0	0	0	0	0	0	0	0	0	0	0	0	0
chr18:63318483_A>C	BCL2	exonic	nonsynonymous SNV	BCL2:NM_000633:exon2:c.T184G:p.S62A,BCL2:NM_000657:exon2:c.T184G:p.S62A	0	0	0	0	0	0	0	0	0	0	0	0	0	0	0	0	0	0	0	0	0	0	0	0	0	0	0	0	0	0	0	0	0	0	0	0	0	0	0	0	0	0	0	0	0
chr18:63318486_C>A	BCL2	exonic	nonsynonymous SNV	BCL2:NM_000633:exon2:c.G181T:p.A61S,BCL2:NM_000657:exon2:c.G181T:p.A61S	0	0	0	0	0	0	0	0	0	0	0	0	0	0	0	0	0	0	0	0	0	0	0	0	0	0	0	0	0	0	0	0	0	0	0	0	0	0	0	0	0	0	0	0	0
chr18:63318486_C>G	BCL2	exonic	nonsynonymous SNV	BCL2:NM_000633:exon2:c.G181C:p.A61P,BCL2:NM_000657:exon2:c.G181C:p.A61P	0	0	0	0	0	0	0	0	0	0	0	0	0	0	0	0	0	0	0	0	0	0	0	0	0	0	0	0	0	0	0	0	0	0	0	0	0	0	0	0	0	0	0	0	0
chr18:63318486_C>T	BCL2	exonic	nonsynonymous SNV	BCL2:NM_000633:exon2:c.G181A:p.A61T,BCL2:NM_000657:exon2:c.G181A:p.A61T	0	0	0	0	0	0	0	0	0	0	0	0	0	0	0	0	0	0	0	0	0	0	0	0	0	0	0	0	0	0	0	0	0	0	0	0	0	0	0	0	0	0	0	0	0
chr18:63318486_C>T	BCL2	exonic	nonsynonymous SNV	BCL2:NM_000633:exon2:c.G181A:p.A61T,BCL2:NM_000657:exon2:c.G181A:p.A61T	0	0	0	0	0	0	0	0	0	0	0	0	0	0	0	0	0	0	0	0	0	0	0	0	0	0	0	0	0	0	0	0	0	0	0	0	0	0	0	0	0	0	0	0	0
chr18:63318488_G>A	BCL2	exonic	nonsynonymous SNV	BCL2:NM_000633:exon2:c.C179T:p.A60V,BCL2:NM_000657:exon2:c.C179T:p.A60V	0	0	0	0	0	0	0	0	0	0	0	0	0	0	0	0	0	0	0	0	0	0	0	0	0	0	0	0	0	0	0	0	0	0	0	0	0	0	0	0	0	0	0	0	0
chr18:63318488_G>A	BCL2	exonic	nonsynonymous SNV	BCL2:NM_000633:exon2:c.C179T:p.A60V,BCL2:NM_000657:exon2:c.C179T:p.A60V	0	0	0	0	0	0	0	0	0	0	0	0	0	0	0	0	0	0	0	0	0	0	0	0	0	0	0	0	0	0	0	0	0	0	0	0	0	0	0	0	0	0	0	0	0
chr18:63318488_G>T	BCL2	exonic	nonsynonymous SNV	BCL2:NM_000633:exon2:c.C179A:p.A60D,BCL2:NM_000657:exon2:c.C179A:p.A60D	0	0	0	0	0	0	0	0	0	0	0	0	0	0	0	0	0	0	0	0	0	0	0	0	1	0	0	0	0	0	0	0	0	0	0	0	0	0	0	0	0	0	0	0	0
chr18:63318488_G>T	BCL2	exonic	nonsynonymous SNV	BCL2:NM_000633:exon2:c.C179A:p.A60D,BCL2:NM_000657:exon2:c.C179A:p.A60D	0	0	0	0	0	0	0	0	0	0	0	0	0	0	0	0	0	0	0	0	0	0	0	0	0	0	0	0	0	0	0	0	0	0	0	0	0	0	0	0	0	0	0	0	0
chr18:63318489_C>T	BCL2	exonic	nonsynonymous SNV	BCL2:NM_000633:exon2:c.G178A:p.A60T,BCL2:NM_000657:exon2:c.G178A:p.A60T	0	0	0	0	0	0	0	0	0	0	0	0	0	0	0	0	0	0	0	0	0	0	1	0	0	0	0	0	0	0	0	0	0	0	0	0	0	0	0	0	0	0	0	0	0
chr18:63318489_C>T	BCL2	exonic	nonsynonymous SNV	BCL2:NM_000633:exon2:c.G178A:p.A60T,BCL2:NM_000657:exon2:c.G178A:p.A60T	0	0	0	0	0	0	0	0	0	0	0	0	0	0	0	0	0	0	0	0	0	0	0	0	0	0	0	0	0	0	0	0	0	0	0	0	0	0	0	0	0	0	0	0	0
chr18:63318489_C>T	BCL2	exonic	nonsynonymous SNV	BCL2:NM_000633:exon2:c.G178A:p.A60T,BCL2:NM_000657:exon2:c.G178A:p.A60T	0	0	0	0	0	0	0	0	0	0	0	0	0	0	0	0	0	0	0	0	0	0	0	0	0	0	0	0	0	0	0	0	0	0	0	0	0	0	0	0	0	0	0	0	0
chr18:63318489_C>T	BCL2	exonic	nonsynonymous SNV	BCL2:NM_000633:exon2:c.G178A:p.A60T,BCL2:NM_000657:exon2:c.G178A:p.A60T	0	0	0	0	0	0	0	0	0	0	0	0	0	0	0	0	0	0	0	0	0	0	0	0	0	0	0	0	0	0	0	0	0	0	0	0	0	0	0	0	0	0	0	0	0
chr18:63318491_G>A	BCL2	exonic	nonsynonymous SNV	BCL2:NM_000633:exon2:c.C176T:p.P59L,BCL2:NM_000657:exon2:c.C176T:p.P59L	0	0	0	0	0	0	0	0	0	0	0	0	0	0	0	0	0	0	0	0	0	0	0	0	0	0	0	0	0	0	0	0	0	0	0	0	0	0	0	0	0	0	0	0	0
chr18:63318491_G>A	BCL2	exonic	nonsynonymous SNV	BCL2:NM_000633:exon2:c.C176T:p.P59L,BCL2:NM_000657:exon2:c.C176T:p.P59L	0	0	0	0	0	0	0	0	0	0	0	0	0	0	0	0	0	0	0	0	0	0	0	0	0	0	0	0	0	0	0	0	0	0	0	0	0	0	0	0	0	0	0	0	0
chr18:63318491_G>A	BCL2	exonic	nonsynonymous SNV	BCL2:NM000633:exon2:c.C176T:p.P59L,BCL2:NM000657:exon2:c.C176T:p.P59L	0	0	0	0	0	0	0	0	0	0	0	0	0	0	0	0	0	0	0	0	0	0	0	0	0	0	0	0	0	0	0	0	0	0	0	0	0	0	0	0	0	0	0	0	0
chr18:63318491_G>A	BCL2	exonic	nonsynonymous SNV	BCL2:NM_000633:exon2:c.C176T:p.P59L,BCL2:NM_000657:exon2:c.C176T:p.P59L	0	0	0	0	0	0	0	0	0	0	0	0	0	0	0	0	0	0	0	0	0	0	0	0	0	0	0	0	0	0	0	0	0	0	0	0	0	0	0	0	0	0	0	0	0
chr18:63318492_G>A	BCL2	exonic	nonsynonymous SNV	BCL2:NM_000633:exon2:c.C175T:p.P59S,BCL2:NM_000657:exon2:c.C175T:p.P59S	0	0	0	0	0	0	0	0	0	0	0	0	0	0	0	0	0	0	0	0	0	0	1	0	0	0	0	0	0	0	0	0	0	0	0	0	0	0	0	0	0	0	0	0	0
chr18:63318492_G>A	BCL2	exonic	nonsynonymous SNV	BCL2:NM_000633:exon2:c.C175T:p.P59S,BCL2:NM_000657:exon2:c.C175T:p.P59S	0	0	0	0	0	0	0	0	0	0	0	0	0	0	0	0	0	0	0	0	0	0	0	0	0	0	0	0	0	0	0	0	0	0	0	0	0	0	0	0	0	0	0	0	0
chr18:63318492_G>A	BCL2	exonic	nonsynonymous SNV	BCL2:NM_000633:exon2:c.C175T:p.P59S,BCL2:NM_000657:exon2:c.C175T:p.P59S	0	0	0	0	0	0	0	0	0	0	0	0	0	0	0	0	0	0	0	0	0	0	0	0	0	0	0	0	0	0	0	0	0	0	0	0	0	0	0	0	0	0	0	0	0
chr18:63318492_G>A	BCL2	exonic	nonsynonymous SNV	BCL2:NM_000633:exon2:c.C175T:p.P59S,BCL2:NM_000657:exon2:c.C175T:p.P59S	0	0	0	0	0	0	0	0	0	0	0	0	0	0	0	0	0	0	0	0	0	0	0	0	0	0	0	0	0	0	0	0	0	0	0	0	0	0	0	0	0	0	0	0	0
chr18:63318492_G>A	BCL2	exonic	nonsynonymous SNV	BCL2:NM_000633:exon2:c.C175T:p.P59S,BCL2:NM_000657:exon2:c.C175T:p.P59S	0	0	0	0	0	0	0	0	0	0	0	0	0	0	0	0	0	0	0	0	0	0	0	0	0	0	0	0	0	0	0	0	0	0	0	0	0	0	0	0	0	0	0	0	0
chr18:63318492_G>A	BCL2	exonic	nonsynonymous SNV	BCL2:NM_000633:exon2:c.C175T:p.P59S,BCL2:NM_000657:exon2:c.C175T:p.P59S	0	0	0	0	0	0	0	0	0	0	0	0	0	0	0	0	0	0	0	0	0	0	0	0	0	0	0	0	0	0	0	0	0	0	0	0	0	0	0	0	0	0	0	0	0
chr18:63318492_G>A	BCL2	exonic	nonsynonymous SNV	BCL2:NM_000633:exon2:c.C175T:p.P59S,BCL2:NM_000657:exon2:c.C175T:p.P59S	0	0	0	0	0	0	0	0	0	0	0	0	0	0	0	0	0	0	0	0	0	0	0	0	0	0	0	0	0	0	0	0	0	0	0	0	0	0	0	0	0	0	0	0	0
chr18:63318492_G>A	BCL2	exonic	nonsynonymous SNV	BCL2:NM000633:exon2:c.C175T:p.P59S,BCL2:NM000657:exon2:c.C175T:p.P59S	0	0	0	0	0	0	0	0	0	0	0	0	0	0	0	0	0	0	0	0	0	0	0	0	0	0	0	0	0	0	0	0	0	0	0	0	0	0	0	0	0	0	0	0	0
chr18:63318492_G>A	BCL2	exonic	nonsynonymous SNV	BCL2:NM_000633:exon2:c.C175T:p.P59S,BCL2:NM_000657:exon2:c.C175T:p.P59S	0	0	0	0	0	0	0	0	0	0	0	0	0	0	0	0	0	0	0	0	0	0	0	0	0	0	0	0	0	0	0	0	0	0	0	0	0	0	0	0	0	0	0	0	0
chr18:63318492_G>A	BCL2	exonic	nonsynonymous SNV	BCL2:NM_000633:exon2:c.C175T:p.P59S,BCL2:NM_000657:exon2:c.C175T:p.P59S	0	0	0	0	0	0	0	0	0	0	0	0	0	0	0	0	0	0	0	0	0	0	0	0	0	0	0	0	0	0	0	0	0	0	0	0	0	0	0	0	0	0	0	0	0
chr18:63318492_G>A	BCL2	exonic	nonsynonymous SNV	BCL2:NM_000633:exon2:c.C175T:p.P59S,BCL2:NM_000657:exon2:c.C175T:p.P59S	0	0	0	0	0	0	0	0	0	0	0	0	0	0	0	0	0	0	0	0	0	0	0	0	0	0	0	0	0	0	0	0	0	0	0	0	0	0	0	0	0	0	0	0	0
chr18:63318492_G>A	BCL2	exonic	nonsynonymous SNV	BCL2:NM_000633:exon2:c.C175T:p.P59S,BCL2:NM_000657:exon2:c.C175T:p.P59S	0	0	0	0	0	0	0	0	0	0	0	0	0	0	0	0	0	0	0	0	0	0	0	0	0	0	0	0	0	0	0	0	0	0	0	0	0	0	0	0	0	0	0	0	0
chr18:63318492_G>A	BCL2	exonic	nonsynonymous SNV	BCL2:NM_000633:exon2:c.C175T:p.P59S,BCL2:NM_000657:exon2:c.C175T:p.P59S	0	0	0	0	0	0	0	0	0	0	0	0	0	0	0	0	0	0	0	0	0	0	0	0	0	0	0	0	0	0	0	0	0	0	0	0	0	0	0	0	0	0	0	0	0
chr18:63318492_G>C	BCL2	exonic	nonsynonymous SNV	BCL2:NM_000633:exon2:c.C175G:p.P59A,BCL2:NM_000657:exon2:c.C175G:p.P59A	0	0	0	0	0	0	0	0	0	0	0	0	0	0	0	0	0	0	0	0	0	0	0	0	0	0	0	0	0	0	0	0	0	0	0	0	0	0	0	0	0	0	0	0	0
chr18:63318492_G>C	BCL2	exonic	nonsynonymous SNV	BCL2:NM_000633:exon2:c.C175G:p.P59A,BCL2:NM_000657:exon2:c.C175G:p.P59A	0	0	0	0	0	0	0	0	0	0	0	0	0	0	0	0	0	0	0	0	0	0	0	0	0	0	0	0	0	0	0	0	0	0	0	0	0	0	0	0	0	0	0	0	0
chr18:63318492_G>C	BCL2	exonic	nonsynonymous SNV	BCL2:NM_000633:exon2:c.C175G:p.P59A,BCL2:NM_000657:exon2:c.C175G:p.P59A	0	0	0	0	0	0	0	0	0	0	0	0	0	0	0	0	0	0	0	0	0	0	0	0	0	0	0	0	0	0	0	0	0	0	0	0	0	0	0	0	0	0	0	0	0
chr18:63318492_G>C	BCL2	exonic	nonsynonymous SNV	BCL2:NM_000633:exon2:c.C175G:p.P59A,BCL2:NM_000657:exon2:c.C175G:p.P59A	0	0	0	0	0	0	0	0	0	0	0	0	0	0	0	0	0	0	0	0	0	0	0	0	0	0	0	0	0	0	0	0	0	0	0	0	0	0	0	0	0	0	0	0	0
chr18:63318492_G>C	BCL2	exonic	nonsynonymous SNV	BCL2:NM_000633:exon2:c.C175G:p.P59A,BCL2:NM_000657:exon2:c.C175G:p.P59A	0	0	0	0	0	0	0	0	0	0	0	0	0	0	0	0	0	0	0	0	0	0	0	0	0	0	0	0	0	0	0	0	0	0	0	0	0	0	0	0	0	0	0	0	0
chr18:63318492_G>C	BCL2	exonic	nonsynonymous SNV	BCL2:NM_000633:exon2:c.C175G:p.P59A,BCL2:NM_000657:exon2:c.C175G:p.P59A	0	0	0	0	0	0	0	0	0	0	0	0	0	0	0	0	0	0	0	0	0	0	0	0	0	0	0	0	0	0	0	0	0	0	0	0	0	0	0	0	0	0	0	0	0
chr18:63318492_G>C	BCL2	exonic	nonsynonymous SNV	BCL2:NM_000633:exon2:c.C175G:p.P59A,BCL2:NM_000657:exon2:c.C175G:p.P59A	0	0	0	0	0	0	0	0	0	0	0	0	0	0	0	0	0	0	0	0	0	0	0	0	0	0	0	0	0	0	0	0	0	0	0	0	0	0	0	0	0	0	0	0	0
chr18:63318492_G>C	BCL2	exonic	nonsynonymous SNV	BCL2:NM_000633:exon2:c.C175G:p.P59A,BCL2:NM_000657:exon2:c.C175G:p.P59A	0	0	0	0	0	0	0	0	0	0	0	0	0	0	0	0	0	0	0	0	0	0	0	0	0	0	0	0	0	0	0	0	0	0	0	0	0	0	0	0	0	0	0	0	0
chr18:63318493_A>C	BCL2	exonic	nonsynonymous SNV	BCL2:NM_000633:exon2:c.T174G:p.H58Q,BCL2:NM_000657:exon2:c.T174G:p.H58Q	0	0	0	0	0	0	0	0	0	0	0	0	0	0	0	0	0	0	0	0	0	0	0	0	0	0	0	0	0	0	0	0	0	0	0	0	0	0	0	0	0	0	0	0	0
chr18:63318494_T>C	BCL2	exonic	nonsynonymous SNV	BCL2:NM_000633:exon2:c.A173G:p.H58R,BCL2:NM_000657:exon2:c.A173G:p.H58R	0	0	0	0	0	0	0	0	0	0	0	0	0	0	0	0	0	0	0	0	0	0	0	0	0	0	0	0	0	0	0	0	0	0	0	0	0	0	0	0	1	0	0	0	0
chr18:63318494_T>C	BCL2	exonic	nonsynonymous SNV	BCL2:NM_000633:exon2:c.A173G:p.H58R,BCL2:NM_000657:exon2:c.A173G:p.H58R	0	0	0	0	0	0	0	0	0	0	0	0	0	0	0	0	0	0	0	0	0	0	0	0	0	0	0	0	0	0	0	0	0	0	0	0	0	0	0	0	0	0	0	0	0
chr18:63318495_G>T	BCL2	exonic	nonsynonymous SNV	BCL2:NM_000633:exon2:c.C172A:p.H58N,BCL2:NM_000657:exon2:c.C172A:p.H58N	0	0	0	0	0	0	0	0	0	0	0	1	0	0	0	0	0	0	0	0	0	0	0	0	0	0	0	0	0	0	0	0	0	0	0	0	0	0	0	0	0	0	0	0	0
chr18:63318498_G>A	BCL2	exonic	nonsynonymous SNV	BCL2:NM_000633:exon2:c.C169T:p.P57S,BCL2:NM_000657:exon2:c.C169T:p.P57S	0	0	0	0	0	0	0	0	0	0	0	0	0	0	0	0	0	0	0	0	0	0	0	0	0	0	0	0	0	0	0	0	0	0	0	0	0	0	0	0	0	0	0	0	0
chr18:63318498_G>A	BCL2	exonic	nonsynonymous SNV	BCL2:NM000633:exon2:c.C169T:p.P57S,BCL2:NM000657:exon2:c.C169T:p.P57S	0	0	0	0	0	0	0	0	0	0	0	0	0	0	0	0	0	0	0	0	0	0	0	0	0	0	0	0	0	0	0	0	0	0	0	0	0	0	0	0	0	0	0	0	0
chr18:63318498_G>T	BCL2	exonic	nonsynonymous SNV	BCL2:NM_000633:exon2:c.C169A:p.P57T,BCL2:NM_000657:exon2:c.C169A:p.P57T	0	0	0	0	0	0	0	0	0	0	0	0	0	0	0	0	0	0	0	0	0	0	0	0	0	0	0	0	0	0	0	0	0	0	0	0	0	0	0	0	0	0	0	0	0
chr18:63318500_G>A	BCL2	exonic	nonsynonymous SNV	BCL2:NM_000633:exon2:c.C167T:p.T56M,BCL2:NM_000657:exon2:c.C167T:p.T56M	0	0	0	0	0	0	0	0	0	0	0	0	0	1	0	0	0	0	0	0	0	0	0	0	0	0	0	0	0	0	0	0	0	0	0	0	0	0	0	0	0	0	0	0	0
chr18:63318500_G>A	BCL2	exonic	nonsynonymous SNV	BCL2:NM_000633:exon2:c.C167T:p.T56M,BCL2:NM_000657:exon2:c.C167T:p.T56M	0	0	0	0	0	0	0	0	0	0	0	0	0	0	0	0	0	0	0	0	0	0	0	0	0	0	0	0	0	0	0	0	0	0	0	0	0	0	0	0	0	0	0	0	0
chr18:63318500_G>C	BCL2	exonic	nonsynonymous SNV	BCL2:NM_000633:exon2:c.C167G:p.T56R,BCL2:NM_000657:exon2:c.C167G:p.T56R	0	0	0	0	0	0	0	0	0	0	0	0	0	0	0	0	0	0	0	0	0	0	0	0	0	0	0	0	0	0	0	0	0	0	0	0	0	0	0	0	0	0	0	0	0
chr18:63318501_T>A	BCL2	exonic	nonsynonymous SNV	BCL2:NM_000633:exon2:c.A166T:p.T56S,BCL2:NM_000657:exon2:c.A166T:p.T56S	0	0	0	0	1	0	0	0	0	0	0	0	0	0	0	0	0	0	0	0	0	0	0	0	0	0	0	0	0	0	0	0	0	0	0	0	0	0	0	0	0	0	0	0	0
chr18:63318502_G>C	BCL2	exonic	nonsynonymous SNV	BCL2:NM_000633:exon2:c.C165G:p.H55Q,BCL2:NM_000657:exon2:c.C165G:p.H55Q	0	0	0	0	0	0	0	0	0	0	0	0	0	0	0	0	0	0	0	0	0	0	0	0	0	0	0	0	0	0	0	0	0	0	0	0	0	0	0	0	0	1	0	0	0
chr18:63318503_T>A	BCL2	exonic	nonsynonymous SNV	BCL2:NM_000633:exon2:c.A164T:p.H55L,BCL2:NM_000657:exon2:c.A164T:p.H55L	0	0	0	0	0	0	0	0	0	0	0	0	0	0	0	0	0	0	0	0	1	0	0	0	0	0	0	0	0	0	0	0	0	0	0	0	0	0	0	0	0	0	0	0	0
chr18:63318503_T>A	BCL2	exonic	nonsynonymous SNV	BCL2:NM_000633:exon2:c.A164T:p.H55L,BCL2:NM_000657:exon2:c.A164T:p.H55L	0	0	0	0	0	0	0	0	0	0	0	0	0	0	0	0	0	0	0	0	0	0	0	0	0	0	0	0	0	0	0	0	0	0	0	0	0	0	0	0	0	0	0	0	0
chr18:63318504_G>C	BCL2	exonic	nonsynonymous SNV	BCL2:NM_000633:exon2:c.C163G:p.H55D,BCL2:NM_000657:exon2:c.C163G:p.H55D	0	0	0	0	0	0	0	0	0	0	0	0	0	0	0	0	0	0	0	0	0	0	0	0	0	0	0	0	0	0	0	0	0	0	0	0	0	0	0	0	0	0	0	0	0
chr18:63318506_C>T	BCL2	exonic	nonsynonymous SNV	BCL2:NM_000633:exon2:c.G161A:p.G54E,BCL2:NM_000657:exon2:c.G161A:p.G54E	0	0	0	0	0	0	0	0	0	0	0	0	0	0	0	0	0	0	0	0	0	0	0	0	0	0	0	0	0	0	0	0	0	0	0	0	0	0	0	0	0	0	0	0	0
chr18:63318510_G>A	BCL2	exonic	nonsynonymous SNV	BCL2:NM_000633:exon2:c.C157T:p.P53S,BCL2:NM_000657:exon2:c.C157T:p.P53S	0	0	0	0	0	0	0	0	0	0	0	0	0	0	0	0	0	0	0	0	0	0	0	0	0	0	0	0	0	0	0	0	0	0	0	0	0	0	0	0	0	0	0	0	0
chr18:63318510_G>C	BCL2	exonic	nonsynonymous SNV	BCL2:NM_000633:exon2:c.C157G:p.P53A,BCL2:NM_000657:exon2:c.C157G:p.P53A	0	0	0	0	0	0	0	0	0	0	0	0	0	0	0	0	0	0	0	0	0	0	0	0	0	0	0	0	0	0	0	0	0	0	0	0	0	0	0	0	0	0	0	0	0
chr18:63318512_T>G	BCL2	exonic	nonsynonymous SNV	BCL2:NM_000633:exon2:c.A155C:p.Q52P,BCL2:NM_000657:exon2:c.A155C:p.Q52P	0	0	0	0	0	0	0	1	0	0	0	0	0	0	0	0	0	0	0	0	0	0	0	0	0	0	0	0	0	0	0	0	0	0	0	0	0	0	0	0	0	0	0	0	0
chr18:63318512_T>G	BCL2	exonic	nonsynonymous SNV	BCL2:NM_000633:exon2:c.A155C:p.Q52P,BCL2:NM_000657:exon2:c.A155C:p.Q52P	0	0	0	0	0	0	0	0	0	0	0	0	0	0	0	0	0	0	0	0	0	0	0	0	0	0	0	0	0	0	0	0	0	0	0	0	0	0	0	0	0	0	0	0	0
chr18:63318512_T>G	BCL2	exonic	nonsynonymous SNV	BCL2:NM_000633:exon2:c.A155C:p.Q52P,BCL2:NM_000657:exon2:c.A155C:p.Q52P	0	0	0	0	0	0	0	0	0	0	0	0	0	0	0	0	0	0	0	0	0	0	0	0	0	0	0	0	0	0	0	0	0	0	0	0	0	0	0	0	0	0	0	0	0
chr18:63318513_G>C	BCL2	exonic	nonsynonymous SNV	BCL2:NM_000633:exon2:c.C154G:p.Q52E,BCL2:NM_000657:exon2:c.C154G:p.Q52E	0	0	0	0	0	0	0	0	0	0	0	0	0	0	0	0	0	0	0	0	0	0	0	0	0	0	0	0	0	0	0	0	0	0	0	0	0	0	0	0	0	0	0	0	0
chr18:63318516_A>G	BCL2	exonic	nonsynonymous SNV	BCL2:NM_000633:exon2:c.T151C:p.S51P,BCL2:NM_000657:exon2:c.T151C:p.S51P	0	0	0	0	0	0	0	0	0	0	0	0	0	0	0	0	0	0	0	1	0	0	0	0	0	0	0	0	0	0	0	0	0	0	0	0	0	0	0	0	0	0	0	0	0
chr18:63318520_G>C	BCL2	exonic	nonsynonymous SNV	BCL2:NM_000633:exon2:c.C147G:p.F49L,BCL2:NM_000657:exon2:c.C147G:p.F49L	0	0	0	0	0	0	0	0	0	0	0	0	0	0	0	0	0	0	0	0	0	0	0	0	0	0	0	0	0	0	0	0	0	0	0	0	0	0	0	0	0	0	0	0	0
chr18:63318522_A>C	BCL2	exonic	nonsynonymous SNV	BCL2:NM_000633:exon2:c.T145G:p.F49V,BCL2:NM_000657:exon2:c.T145G:p.F49V	0	0	0	0	0	0	0	0	0	0	0	0	0	0	0	0	0	0	0	0	0	0	0	0	0	0	0	0	0	0	0	0	0	0	0	0	0	0	0	0	0	0	0	0	0
chr18:63318522_A>C	BCL2	exonic	nonsynonymous SNV	BCL2:NM_000633:exon2:c.T145G:p.F49V,BCL2:NM_000657:exon2:c.T145G:p.F49V	0	0	0	0	0	0	0	0	0	0	0	0	0	0	0	0	0	0	0	0	0	0	0	0	0	0	0	0	0	0	0	0	0	0	0	0	0	0	0	0	0	0	0	0	0
chr18:63318522_A>G	BCL2	exonic	nonsynonymous SNV	BCL2:NM_000633:exon2:c.T145C:p.F49L,BCL2:NM_000657:exon2:c.T145C:p.F49L	0	0	0	0	0	0	0	0	0	0	0	0	0	0	0	0	0	0	0	0	0	0	0	0	1	0	0	0	0	0	0	0	0	0	0	0	0	0	0	0	0	0	0	0	0
chr18:63318523_G>C	BCL2	exonic	nonsynonymous SNV	BCL2:NM_000633:exon2:c.C144G:p.I48M,BCL2:NM_000657:exon2:c.C144G:p.I48M	0	0	0	0	0	0	0	0	0	0	0	0	0	0	0	0	0	0	0	0	0	0	0	0	0	0	0	0	0	0	0	0	0	0	0	0	0	1	0	0	0	0	0	0	0
chr18:63318523_G>C	BCL2	exonic	nonsynonymous SNV	BCL2:NM_000633:exon2:c.C144G:p.I48M,BCL2:NM_000657:exon2:c.C144G:p.I48M	0	0	0	0	0	0	0	0	0	0	0	0	0	0	0	0	0	0	0	0	0	0	0	0	0	0	0	0	0	0	0	0	0	0	0	0	0	0	0	0	0	0	0	0	0
chr18:63318524_A>C	BCL2	exonic	nonsynonymous SNV	BCL2:NM_000633:exon2:c.T143G:p.I48S,BCL2:NM_000657:exon2:c.T143G:p.I48S	0	0	0	0	0	0	0	0	0	0	0	0	0	0	0	0	0	0	0	0	0	0	0	0	0	0	0	0	0	0	0	0	0	0	0	0	0	0	0	0	0	0	0	0	0
chr18:63318524_A>G	BCL2	exonic	nonsynonymous SNV	BCL2:NM_000633:exon2:c.T143C:p.I48T,BCL2:NM_000657:exon2:c.T143C:p.I48T	0	0	0	0	0	0	0	0	0	0	0	0	0	0	0	0	0	0	0	0	0	0	0	0	0	0	0	0	0	0	0	0	0	0	0	0	0	0	0	0	0	0	0	0	0
chr18:63318524_A>G	BCL2	exonic	nonsynonymous SNV	BCL2:NM_000633:exon2:c.T143C:p.I48T,BCL2:NM_000657:exon2:c.T143C:p.I48T	0	0	0	0	0	0	0	0	0	0	0	0	0	0	0	0	0	0	0	0	0	0	0	0	0	0	0	0	0	0	0	0	0	0	0	0	0	0	0	0	0	0	0	0	0
chr18:63318525_T>A	BCL2	exonic	nonsynonymous SNV	BCL2:NM_000633:exon2:c.A142T:p.I48F,BCL2:NM_000657:exon2:c.A142T:p.I48F	0	0	0	0	0	0	0	0	0	0	0	0	0	0	0	0	0	0	0	0	0	0	0	1	0	0	0	0	0	0	0	0	0	0	0	0	0	0	0	0	0	0	0	0	0
chr18:63318527_C>G	BCL2	exonic	nonsynonymous SNV	BCL2:NM_000633:exon2:c.G140C:p.G47A,BCL2:NM_000657:exon2:c.G140C:p.G47A	0	0	0	0	0	0	0	0	0	0	0	0	0	0	0	0	0	0	0	0	0	0	0	0	0	0	0	0	0	0	0	0	0	0	0	0	0	0	0	0	0	0	0	0	0
chr18:63318527_C>G	BCL2	exonic	nonsynonymous SNV	BCL2:NM_000633:exon2:c.G140C:p.G47A,BCL2:NM_000657:exon2:c.G140C:p.G47A	0	0	0	0	0	0	0	0	0	0	0	0	0	0	0	0	0	0	0	0	0	0	0	0	0	0	0	0	0	0	0	0	0	0	0	0	0	0	0	0	0	0	0	0	0
chr18:63318527_C>G	BCL2	exonic	nonsynonymous SNV	BCL2:NM_000633:exon2:c.G140C:p.G47A,BCL2:NM_000657:exon2:c.G140C:p.G47A	0	0	0	0	0	0	0	0	0	0	0	0	0	0	0	0	0	0	0	0	0	0	0	0	0	0	0	0	0	0	0	0	0	0	0	0	0	0	0	0	0	0	0	0	0
chr18:63318527_C>G	BCL2	exonic	nonsynonymous SNV	BCL2:NM_000633:exon2:c.G140C:p.G47A,BCL2:NM_000657:exon2:c.G140C:p.G47A	0	0	0	0	0	0	0	0	0	0	0	0	0	0	0	0	0	0	0	0	0	0	0	0	0	0	0	0	0	0	0	0	0	0	0	0	0	0	0	0	0	0	0	0	0
chr18:63318527_C>G	BCL2	exonic	nonsynonymous SNV	BCL2:NM_000633:exon2:c.G140C:p.G47A,BCL2:NM_000657:exon2:c.G140C:p.G47A	0	0	0	0	0	0	0	0	0	0	0	0	0	0	0	0	0	0	0	0	0	0	0	0	0	0	0	0	0	0	0	0	0	0	0	0	0	0	0	0	0	0	0	0	0
chr18:63318527_C>T	BCL2	exonic	nonsynonymous SNV	BCL2:NM_000633:exon2:c.G140A:p.G47D,BCL2:NM_000657:exon2:c.G140A:p.G47D	0	0	0	0	0	0	0	0	0	0	0	1	0	0	0	0	0	0	0	0	0	0	0	0	0	0	0	0	0	0	0	0	0	0	0	0	0	0	0	0	0	0	0	0	0
chr18:63318527_C>T	BCL2	exonic	nonsynonymous SNV	BCL2:NM_000633:exon2:c.G140A:p.G47D,BCL2:NM_000657:exon2:c.G140A:p.G47D	0	0	0	0	0	0	0	0	0	0	0	0	0	0	0	0	0	0	0	0	0	0	0	0	0	0	0	0	0	0	0	0	0	0	0	0	0	0	0	0	0	0	0	0	0
chr18:63318527_C>T	BCL2	exonic	nonsynonymous SNV	BCL2:NM_000633:exon2:c.G140A:p.G47D,BCL2:NM_000657:exon2:c.G140A:p.G47D	0	0	0	0	0	0	0	0	0	0	0	0	0	0	0	0	0	0	0	0	0	0	0	0	0	0	0	0	0	0	0	0	0	0	0	0	0	0	0	0	0	0	0	0	0
chr18:63318527_C>T	BCL2	exonic	nonsynonymous SNV	BCL2:NM_000633:exon2:c.G140A:p.G47D,BCL2:NM_000657:exon2:c.G140A:p.G47D	0	0	0	0	0	0	0	0	0	0	0	0	0	0	0	0	0	0	0	0	0	0	0	0	0	0	0	0	0	0	0	0	0	0	0	0	0	0	0	0	0	0	0	0	0
chr18:63318527_C>T	BCL2	exonic	nonsynonymous SNV	BCL2:NM_000633:exon2:c.G140A:p.G47D,BCL2:NM_000657:exon2:c.G140A:p.G47D	0	0	0	0	0	0	0	0	0	0	0	0	0	0	0	0	0	0	0	0	0	0	0	0	0	0	0	0	0	0	0	0	0	0	0	0	0	0	0	0	0	0	0	0	0
chr18:63318527_C>T	BCL2	exonic	nonsynonymous SNV	BCL2:NM_000633:exon2:c.G140A:p.G47D,BCL2:NM_000657:exon2:c.G140A:p.G47D	0	0	0	0	0	0	0	0	0	0	0	0	0	0	0	0	0	0	0	0	0	0	0	0	0	0	0	0	0	0	0	0	0	0	0	0	0	0	0	0	0	0	0	0	0
chr18:63318527_C>T	BCL2	exonic	nonsynonymous SNV	BCL2:NM000633:exon2:c.G140A:p.G47D,BCL2:NM000657:exon2:c.G140A:p.G47D	0	0	0	0	0	0	0	0	0	0	0	0	0	0	0	0	0	0	0	0	0	0	0	0	0	0	0	0	0	0	0	0	0	0	0	0	0	0	0	0	0	0	0	0	0
chr18:63318527_C>T	BCL2	exonic	nonsynonymous SNV	BCL2:NM_000633:exon2:c.G140A:p.G47D,BCL2:NM_000657:exon2:c.G140A:p.G47D	0	0	0	0	0	0	0	0	0	0	0	0	0	0	0	0	0	0	0	0	0	0	0	0	0	0	0	0	0	0	0	0	0	0	0	0	0	0	0	0	0	0	0	0	0
chr18:63318527_C>T	BCL2	exonic	nonsynonymous SNV	BCL2:NM_000633:exon2:c.G140A:p.G47D,BCL2:NM_000657:exon2:c.G140A:p.G47D	0	0	0	0	0	0	0	0	0	0	0	0	0	0	0	0	0	0	0	0	0	0	0	0	0	0	0	0	0	0	0	0	0	0	0	0	0	0	0	0	0	0	0	0	0
chr18:63318527_C>T	BCL2	exonic	nonsynonymous SNV	BCL2:NM_000633:exon2:c.G140A:p.G47D,BCL2:NM_000657:exon2:c.G140A:p.G47D	0	0	0	0	0	0	0	0	0	0	0	0	0	0	0	0	0	0	0	0	0	0	0	0	0	0	0	0	0	0	0	0	0	0	0	0	0	0	0	0	0	0	0	0	0
chr18:63318527_C>T	BCL2	exonic	nonsynonymous SNV	BCL2:NM_000633:exon2:c.G140A:p.G47D,BCL2:NM_000657:exon2:c.G140A:p.G47D	0	0	0	0	0	0	0	0	0	0	0	0	0	0	0	0	0	0	0	0	0	0	0	0	0	0	0	0	0	0	0	0	0	0	0	0	0	0	0	0	0	0	0	0	0
chr18:63318530_G>A	BCL2	exonic	nonsynonymous SNV	BCL2:NM_000633:exon2:c.C137T:p.P46L,BCL2:NM_000657:exon2:c.C137T:p.P46L	0	0	0	0	0	0	0	0	0	0	0	0	0	0	0	0	0	0	0	1	0	0	0	0	0	0	0	0	0	0	0	0	0	0	0	0	0	0	0	0	0	0	0	0	0
chr18:63318530_G>A	BCL2	exonic	nonsynonymous SNV	BCL2:NM_000633:exon2:c.C137T:p.P46L,BCL2:NM_000657:exon2:c.C137T:p.P46L	0	0	0	0	0	0	0	0	0	0	0	0	0	0	0	0	0	0	0	0	0	0	0	0	0	0	0	0	0	0	0	0	0	0	0	0	0	0	0	0	0	0	0	0	0
chr18:63318531_G>A	BCL2	exonic	nonsynonymous SNV	BCL2:NM_000633:exon2:c.C136T:p.P46S,BCL2:NM_000657:exon2:c.C136T:p.P46S	0	0	0	0	0	0	0	0	0	0	0	0	0	0	0	0	0	0	0	0	0	0	0	0	0	0	0	0	0	0	0	0	0	0	0	0	0	0	0	0	0	1	0	0	0
chr18:63318531_G>A	BCL2	exonic	nonsynonymous SNV	BCL2:NM_000633:exon2:c.C136T:p.P46S,BCL2:NM_000657:exon2:c.C136T:p.P46S	0	0	0	0	0	0	0	0	0	0	0	0	0	0	0	0	0	0	0	0	0	0	0	0	0	0	0	0	0	0	0	0	0	0	0	0	0	0	0	0	0	0	0	0	0
chr18:63318531_G>A	BCL2	exonic	nonsynonymous SNV	BCL2:NM_000633:exon2:c.C136T:p.P46S,BCL2:NM_000657:exon2:c.C136T:p.P46S	0	0	0	0	0	0	0	0	0	0	0	0	0	0	0	0	0	0	0	0	0	0	0	0	0	0	0	0	0	0	0	0	0	0	0	0	0	0	0	0	0	0	0	0	0
chr18:63318531_G>A	BCL2	exonic	nonsynonymous SNV	BCL2:NM_000633:exon2:c.C136T:p.P46S,BCL2:NM_000657:exon2:c.C136T:p.P46S	0	0	0	0	0	0	0	0	0	0	0	0	0	0	0	0	0	0	0	0	0	0	0	0	0	0	0	0	0	0	0	0	0	0	0	0	0	0	0	0	0	0	0	0	0
chr18:63318531_G>C	BCL2	exonic	nonsynonymous SNV	BCL2:NM_000633:exon2:c.C136G:p.P46A,BCL2:NM_000657:exon2:c.C136G:p.P46A	0	0	0	0	0	0	0	0	0	0	0	0	0	0	0	0	0	0	0	0	0	0	0	0	0	0	0	0	0	0	0	0	0	0	0	0	0	0	0	0	0	0	0	0	0
chr18:63318533_G>A	BCL2	exonic	nonsynonymous SNV	BCL2:NM_000633:exon2:c.C134T:p.A45V,BCL2:NM_000657:exon2:c.C134T:p.A45V	0	0	0	0	0	0	0	0	0	0	0	0	0	0	0	0	0	0	0	0	0	0	0	0	0	0	0	0	0	0	0	0	0	0	0	0	0	0	0	0	0	1	0	0	0
chr18:63318533_G>A	BCL2	exonic	nonsynonymous SNV	BCL2:NM_000633:exon2:c.C134T:p.A45V,BCL2:NM_000657:exon2:c.C134T:p.A45V	0	0	0	0	0	0	0	0	0	0	0	0	0	0	0	0	0	0	0	0	0	0	0	0	0	0	0	0	0	0	0	0	0	0	0	0	0	0	0	0	0	0	0	0	0
chr18:63318534_C>T	BCL2	exonic	nonsynonymous SNV	BCL2:NM_000633:exon2:c.G133A:p.A45T,BCL2:NM_000657:exon2:c.G133A:p.A45T	0	0	0	0	0	0	0	0	0	0	0	0	0	0	0	0	0	0	0	0	0	0	0	0	0	0	0	0	0	0	0	0	0	0	0	0	0	0	0	0	1	0	0	0	0
chr18:63318534_C>T	BCL2	exonic	nonsynonymous SNV	BCL2:NM_000633:exon2:c.G133A:p.A45T,BCL2:NM_000657:exon2:c.G133A:p.A45T	0	0	0	0	0	0	0	0	0	0	0	0	0	0	0	0	0	0	0	0	0	0	0	0	0	0	0	0	0	0	0	0	0	0	0	0	0	0	0	0	0	0	0	0	0
chr18:63318534_C>T	BCL2	exonic	nonsynonymous SNV	BCL2:NM_000633:exon2:c.G133A:p.A45T,BCL2:NM_000657:exon2:c.G133A:p.A45T	0	0	0	0	0	0	0	0	0	0	0	0	0	0	0	0	0	0	0	0	0	0	0	0	0	0	0	0	0	0	0	0	0	0	0	0	0	0	0	0	0	0	0	0	0
chr18:63318534_C>T	BCL2	exonic	nonsynonymous SNV	BCL2:NM_000633:exon2:c.G133A:p.A45T,BCL2:NM_000657:exon2:c.G133A:p.A45T	0	0	0	0	0	0	0	0	0	0	0	0	0	0	0	0	0	0	0	0	0	0	0	0	0	0	0	0	0	0	0	0	0	0	0	0	0	0	0	0	0	0	0	0	0
chr18:63318539_G>A	BCL2	exonic	nonsynonymous SNV	BCL2:NM_000633:exon2:c.C128T:p.A43V,BCL2:NM_000657:exon2:c.C128T:p.A43V	0	0	0	0	0	0	0	0	0	0	0	0	0	0	0	0	0	0	0	0	0	0	0	0	0	0	0	0	0	0	0	0	0	0	0	0	0	0	0	0	0	0	0	0	0
chr18:63318542_G>A	BCL2	exonic	nonsynonymous SNV	BCL2:NM_000633:exon2:c.C125T:p.A42V,BCL2:NM_000657:exon2:c.C125T:p.A42V	0	0	0	0	0	0	0	0	0	0	0	0	0	0	0	0	0	0	0	0	0	0	0	0	0	0	0	0	0	0	0	0	0	0	0	0	0	0	0	0	0	0	0	0	0
chr18:63318557_G>A	BCL2	exonic	nonsynonymous SNV	BCL2:NM_000633:exon2:c.C110T:p.A37V,BCL2:NM_000657:exon2:c.C110T:p.A37V	0	0	0	0	0	0	0	0	0	0	0	0	0	0	0	0	0	0	0	0	0	0	0	0	0	0	0	0	0	0	0	0	0	0	0	0	0	0	0	0	0	0	0	0	0
chr18:63318557_G>A	BCL2	exonic	nonsynonymous SNV	BCL2:NM_000633:exon2:c.C110T:p.A37V,BCL2:NM_000657:exon2:c.C110T:p.A37V	0	0	0	0	0	0	0	0	0	0	0	0	0	0	0	0	0	0	0	0	0	0	0	0	0	0	0	0	0	0	0	0	0	0	0	0	0	0	0	0	0	0	0	0	0
chr18:63318558_C>T	BCL2	exonic	nonsynonymous SNV	BCL2:NM_000633:exon2:c.G109A:p.A37T,BCL2:NM_000657:exon2:c.G109A:p.A37T	0	0	0	0	0	0	0	0	0	0	0	0	0	0	0	0	0	0	0	0	0	0	0	0	0	0	0	0	0	0	0	0	0	0	0	0	0	0	0	0	0	0	0	0	0
chr18:63318558_C>T	BCL2	exonic	nonsynonymous SNV	BCL2:NM_000633:exon2:c.G109A:p.A37T,BCL2:NM_000657:exon2:c.G109A:p.A37T	0	0	0	0	0	0	0	0	0	0	0	0	0	0	0	0	0	0	0	0	0	0	0	0	0	0	0	0	0	0	0	0	0	0	0	0	0	0	0	0	0	0	0	0	0
chr18:63318560_C>A	BCL2	exonic	nonsynonymous SNV	BCL2:NM_000633:exon2:c.G107T:p.G36V,BCL2:NM_000657:exon2:c.G107T:p.G36V	0	0	0	0	0	0	0	0	0	0	0	0	0	0	0	0	0	0	0	0	0	0	0	0	0	0	0	0	0	0	0	0	0	0	0	0	0	0	0	0	0	0	0	0	0
chr18:63318560_C>T	BCL2	exonic	nonsynonymous SNV	BCL2:NM_000633:exon2:c.G107A:p.G36D,BCL2:NM_000657:exon2:c.G107A:p.G36D	0	0	0	0	0	0	0	0	0	0	0	0	0	0	0	0	0	0	0	0	0	0	0	0	0	0	0	0	0	0	0	0	0	0	0	0	0	0	0	0	0	0	0	0	0
chr18:63318560_C>T	BCL2	exonic	nonsynonymous SNV	BCL2:NM_000633:exon2:c.G107A:p.G36D,BCL2:NM_000657:exon2:c.G107A:p.G36D	0	0	0	0	0	0	0	0	0	0	0	0	0	0	0	0	0	0	0	0	0	0	0	0	0	0	0	0	0	0	0	0	0	0	0	0	0	0	0	0	0	0	0	0	0
chr18:63318560_C>T	BCL2	exonic	nonsynonymous SNV	BCL2:NM_000633:exon2:c.G107A:p.G36D,BCL2:NM_000657:exon2:c.G107A:p.G36D	0	0	0	0	0	0	0	0	0	0	0	0	0	0	0	0	0	0	0	0	0	0	0	0	0	0	0	0	0	0	0	0	0	0	0	0	0	0	0	0	0	0	0	0	0
chr18:63318560_C>T	BCL2	exonic	nonsynonymous SNV	BCL2:NM_000633:exon2:c.G107A:p.G36D,BCL2:NM_000657:exon2:c.G107A:p.G36D	0	0	0	0	0	0	0	0	0	0	0	0	0	0	0	0	0	0	0	0	0	0	0	0	0	0	0	0	0	0	0	0	0	0	0	0	0	0	0	0	0	0	0	0	0
chr18:63318564_C>A	BCL2	exonic	nonsynonymous SNV	BCL2:NM_000633:exon2:c.G103T:p.V35L,BCL2:NM_000657:exon2:c.G103T:p.V35L	0	0	0	0	0	0	0	0	0	0	0	0	0	0	0	0	0	0	0	0	0	0	0	0	0	0	0	0	0	0	0	0	0	0	0	0	0	0	0	0	0	0	0	0	0
chr18:63318564_C>G	BCL2	exonic	nonsynonymous SNV	BCL2:NM_000633:exon2:c.G103C:p.V35L,BCL2:NM_000657:exon2:c.G103C:p.V35L	0	0	0	0	0	0	0	0	0	0	0	0	0	0	0	0	0	0	0	0	0	0	0	0	0	0	0	0	0	0	0	0	0	0	0	0	0	0	0	0	0	0	0	0	0
chr18:63318565_A>T	BCL2	exonic	nonsynonymous SNV	BCL2:NM_000633:exon2:c.T102A:p.D34E,BCL2:NM_000657:exon2:c.T102A:p.D34E	0	0	0	0	0	0	0	0	0	0	0	0	0	0	0	0	0	0	0	0	0	0	0	0	0	0	0	0	0	0	0	0	0	0	0	0	0	0	0	0	0	0	0	0	0
chr18:63318566_T>G	BCL2	exonic	nonsynonymous SNV	BCL2:NM_000633:exon2:c.A101C:p.D34A,BCL2:NM_000657:exon2:c.A101C:p.D34A	0	0	0	0	0	0	0	0	0	0	0	0	0	0	0	0	0	0	0	0	0	0	0	0	0	0	0	0	0	0	0	0	0	0	0	0	0	0	0	0	0	0	0	0	0
chr18:63318567_C>G	BCL2	exonic	nonsynonymous SNV	BCL2:NM_000633:exon2:c.G100C:p.D34H,BCL2:NM_000657:exon2:c.G100C:p.D34H	0	0	0	0	0	0	0	0	0	0	0	0	0	0	0	0	0	0	0	0	0	0	0	0	0	0	0	0	0	0	0	0	0	0	0	0	0	0	0	0	0	0	0	0	0
chr18:63318567_C>G	BCL2	exonic	nonsynonymous SNV	BCL2:NM_000633:exon2:c.G100C:p.D34H,BCL2:NM_000657:exon2:c.G100C:p.D34H	0	0	0	0	0	0	0	0	0	0	0	0	0	0	0	0	0	0	0	0	0	0	0	0	0	0	0	0	0	0	0	0	0	0	0	0	0	0	0	0	0	0	0	0	0
chr18:63318567_C>T	BCL2	exonic	nonsynonymous SNV	BCL2:NM_000633:exon2:c.G100A:p.D34N,BCL2:NM_000657:exon2:c.G100A:p.D34N	0	0	0	0	0	0	0	0	0	0	0	0	0	0	0	0	0	0	0	0	0	0	0	0	0	0	0	0	0	0	0	0	0	0	0	0	0	0	0	0	0	0	0	0	0
chr18:63318569_C>G	BCL2	exonic	nonsynonymous SNV	BCL2:NM_000633:exon2:c.G98C:p.G33A,BCL2:NM_000657:exon2:c.G98C:p.G33A	0	0	0	0	0	0	0	0	0	0	0	0	0	0	0	0	0	0	0	0	0	0	0	0	0	0	0	0	0	0	0	0	0	0	0	0	0	0	0	0	0	0	0	0	0
chr18:63318569_C>T	BCL2	exonic	nonsynonymous SNV	BCL2:NM_000633:exon2:c.G98A:p.G33E,BCL2:NM_000657:exon2:c.G98A:p.G33E	0	0	0	0	0	0	0	0	0	0	0	0	0	0	0	0	0	0	0	0	0	0	0	0	0	0	0	0	0	0	0	0	0	0	0	0	0	1	0	0	0	0	0	0	0
chr18:63318570_C>G	BCL2	exonic	nonsynonymous SNV	BCL2:NM000633:exon2:c.G97C:p.G33R,BCL2:NM000657:exon2:c.G97C:p.G33R	0	0	0	0	0	0	0	0	0	0	0	0	0	0	0	0	0	0	0	0	0	0	0	0	0	0	0	0	0	0	0	0	0	0	0	0	0	0	0	0	0	0	0	0	0
chr18:63318570_C>G	BCL2	exonic	nonsynonymous SNV	BCL2:NM_000633:exon2:c.G97C:p.G33R,BCL2:NM_000657:exon2:c.G97C:p.G33R	0	0	0	0	0	0	0	0	0	0	0	0	0	0	0	0	0	0	0	0	0	0	0	0	0	0	0	0	0	0	0	0	0	0	0	0	0	0	0	0	0	0	0	0	0
chr18:63318570_C>T	BCL2	exonic	nonsynonymous SNV	BCL2:NM_000633:exon2:c.G97A:p.G33R,BCL2:NM_000657:exon2:c.G97A:p.G33R	0	0	0	0	0	0	0	0	0	0	0	0	0	0	0	0	0	0	0	0	0	0	0	0	0	0	0	0	0	0	0	0	0	0	0	0	0	1	0	0	0	0	0	0	0
chr18:63318570_C>T	BCL2	exonic	nonsynonymous SNV	BCL2:NM_000633:exon2:c.G97A:p.G33R,BCL2:NM_000657:exon2:c.G97A:p.G33R	0	0	0	0	0	0	0	0	0	0	0	0	0	0	0	0	0	0	0	0	0	0	0	0	0	0	0	0	0	0	0	0	0	0	0	0	0	0	0	0	0	1	0	0	0
chr18:63318570_C>T	BCL2	exonic	nonsynonymous SNV	BCL2:NM_000633:exon2:c.G97A:p.G33R,BCL2:NM_000657:exon2:c.G97A:p.G33R	0	0	0	0	0	0	0	0	0	0	0	0	0	0	0	0	0	0	0	0	0	0	0	0	0	0	0	0	0	0	0	0	0	0	0	0	0	0	0	0	0	0	0	0	0
chr18:63318570_C>T	BCL2	exonic	nonsynonymous SNV	BCL2:NM_000633:exon2:c.G97A:p.G33R,BCL2:NM_000657:exon2:c.G97A:p.G33R	0	0	0	0	0	0	0	0	0	0	0	0	0	0	0	0	0	0	0	0	0	0	0	0	0	0	0	0	0	0	0	0	0	0	0	0	0	0	0	0	0	0	0	0	0
chr18:63318570_C>T	BCL2	exonic	nonsynonymous SNV	BCL2:NM_000633:exon2:c.G97A:p.G33R,BCL2:NM_000657:exon2:c.G97A:p.G33R	0	0	0	0	0	0	0	0	0	0	0	0	0	0	0	0	0	0	0	0	0	0	0	0	0	0	0	0	0	0	0	0	0	0	0	0	0	0	0	0	0	0	0	0	0
chr18:63318570_C>T	BCL2	exonic	nonsynonymous SNV	BCL2:NM_000633:exon2:c.G97A:p.G33R,BCL2:NM_000657:exon2:c.G97A:p.G33R	0	0	0	0	0	0	0	0	0	0	0	0	0	0	0	0	0	0	0	0	0	0	0	0	0	0	0	0	0	0	0	0	0	0	0	0	0	0	0	0	0	0	0	0	0
chr18:63318570_C>T	BCL2	exonic	nonsynonymous SNV	BCL2:NM_000633:exon2:c.G97A:p.G33R,BCL2:NM_000657:exon2:c.G97A:p.G33R	0	0	0	0	0	0	0	0	0	0	0	0	0	0	0	0	0	0	0	0	0	0	0	0	0	0	0	0	0	0	0	0	0	0	0	0	0	0	0	0	0	0	0	0	0
chr18:63318570_C>T	BCL2	exonic	nonsynonymous SNV	BCL2:NM_000633:exon2:c.G97A:p.G33R,BCL2:NM_000657:exon2:c.G97A:p.G33R	0	0	0	0	0	0	0	0	0	0	0	0	0	0	0	0	0	0	0	0	0	0	0	0	0	0	0	0	0	0	0	0	0	0	0	0	0	0	0	0	0	0	0	0	0
chr18:63318572_G>A	BCL2	exonic	nonsynonymous SNV	BCL2:NM_000633:exon2:c.C95T:p.A32V,BCL2:NM_000657:exon2:c.C95T:p.A32V	0	0	0	0	0	0	0	0	0	0	0	0	0	0	0	0	0	0	0	0	0	0	0	0	0	0	0	0	0	0	0	0	0	0	0	0	0	0	0	0	0	0	0	0	0
chr18:63318572_G>A	BCL2	exonic	nonsynonymous SNV	BCL2:NM_000633:exon2:c.C95T:p.A32V,BCL2:NM_000657:exon2:c.C95T:p.A32V	0	0	0	0	0	0	0	0	0	0	0	0	0	0	0	0	0	0	0	0	0	0	0	0	0	0	0	0	0	0	0	0	0	0	0	0	0	0	0	0	0	0	0	0	0
chr18:63318572_G>T	BCL2	exonic	nonsynonymous SNV	BCL2:NM_000633:exon2:c.C95A:p.A32E,BCL2:NM_000657:exon2:c.C95A:p.A32E	0	0	0	0	0	0	0	0	0	0	0	0	0	0	0	0	0	0	0	0	0	0	0	0	0	0	0	0	0	0	0	0	0	0	0	0	0	0	0	0	0	0	0	0	0
chr18:63318574_A>T	BCL2	exonic	nonsynonymous SNV	BCL2:NM_000633:exon2:c.T93A:p.D31E,BCL2:NM_000657:exon2:c.T93A:p.D31E	0	0	0	0	0	0	0	0	0	0	0	0	0	0	0	0	0	0	0	0	0	0	0	0	0	0	0	0	0	0	0	0	0	0	0	0	0	0	0	0	0	0	0	0	0
chr18:63318575_T>C	BCL2	exonic	nonsynonymous SNV	BCL2:NM_000633:exon2:c.A92G:p.D31G,BCL2:NM_000657:exon2:c.A92G:p.D31G	0	0	0	0	0	0	0	1	0	0	0	0	0	0	0	0	0	0	0	0	0	0	0	0	0	0	0	0	0	0	0	0	0	0	0	0	0	0	0	0	0	0	0	0	0
chr18:63318576_C>G	BCL2	exonic	nonsynonymous SNV	BCL2:NM_000633:exon2:c.G91C:p.D31H,BCL2:NM_000657:exon2:c.G91C:p.D31H	0	0	0	0	0	0	0	0	0	0	0	0	0	0	0	0	0	0	0	0	0	0	0	0	0	0	0	0	0	0	0	0	0	0	0	0	0	0	0	0	0	0	0	0	0
chr18:63318576_C>G	BCL2	exonic	nonsynonymous SNV	BCL2:NM_000633:exon2:c.G91C:p.D31H,BCL2:NM_000657:exon2:c.G91C:p.D31H	0	0	0	0	0	0	0	0	0	0	0	0	0	0	0	0	0	0	0	0	0	0	0	0	0	0	0	0	0	0	0	0	0	0	0	0	0	0	0	0	0	0	0	0	0
chr18:63318576_C>G	BCL2	exonic	nonsynonymous SNV	BCL2:NM_000633:exon2:c.G91C:p.D31H,BCL2:NM_000657:exon2:c.G91C:p.D31H	0	0	0	0	0	0	0	0	0	0	0	0	0	0	0	0	0	0	0	0	0	0	0	0	0	0	0	0	0	0	0	0	0	0	0	0	0	0	0	0	0	0	0	0	0
chr18:63318576_C>T	BCL2	exonic	nonsynonymous SNV	BCL2:NM_000633:exon2:c.G91A:p.D31N,BCL2:NM_000657:exon2:c.G91A:p.D31N	0	0	0	0	0	0	0	0	0	0	0	0	0	0	0	0	0	0	0	0	0	0	0	0	0	0	0	0	0	0	0	0	0	0	0	0	0	0	0	0	0	0	0	0	0
chr18:63318576_C>T	BCL2	exonic	nonsynonymous SNV	BCL2:NM_000633:exon2:c.G91A:p.D31N,BCL2:NM_000657:exon2:c.G91A:p.D31N	0	0	0	0	0	0	0	0	0	0	0	0	0	0	0	0	0	0	0	0	0	0	0	0	0	0	0	0	0	0	0	0	0	0	0	0	0	0	0	0	0	0	0	0	0
chr18:63318580_C>G	BCL2	exonic	nonsynonymous SNV	BCL2:NM_000633:exon2:c.G87C:p.E29D,BCL2:NM_000657:exon2:c.G87C:p.E29D	0	0	0	0	0	0	0	0	0	0	0	0	0	0	0	0	0	0	0	0	0	0	0	0	0	0	0	0	0	0	0	0	0	0	0	0	0	0	0	0	0	0	0	0	0
chr18:63318580_C>G	BCL2	exonic	nonsynonymous SNV	BCL2:NM000633:exon2:c.G87C:p.E29D,BCL2:NM000657:exon2:c.G87C:p.E29D	0	0	0	0	0	0	0	0	0	0	0	0	0	0	0	0	0	0	0	0	0	0	0	0	0	0	0	0	0	0	0	0	0	0	0	0	0	0	0	0	0	0	0	0	0
chr18:63318580_C>G	BCL2	exonic	nonsynonymous SNV	BCL2:NM_000633:exon2:c.G87C:p.E29D,BCL2:NM_000657:exon2:c.G87C:p.E29D	0	0	0	0	0	0	0	0	0	0	0	0	0	0	0	0	0	0	0	0	0	0	0	0	0	0	0	0	0	0	0	0	0	0	0	0	0	0	0	0	0	0	0	0	0
chr18:63318581_T>C	BCL2	exonic	nonsynonymous SNV	BCL2:NM_000633:exon2:c.A86G:p.E29G,BCL2:NM_000657:exon2:c.A86G:p.E29G	0	0	0	0	0	0	0	0	0	0	0	0	0	0	0	0	0	0	0	0	0	0	0	0	0	0	0	0	0	0	0	0	0	0	0	0	0	0	0	0	0	0	0	0	0
chr18:63318582_C>T	BCL2	exonic	nonsynonymous SNV	BCL2:NM_000633:exon2:c.G85A:p.E29K,BCL2:NM_000657:exon2:c.G85A:p.E29K	0	0	0	0	0	0	0	0	0	0	0	0	0	0	0	0	0	0	0	0	0	0	0	0	0	0	0	0	0	0	0	0	0	0	0	0	0	0	0	0	0	0	0	0	0
chr18:63318585_A>G	BCL2	exonic	nonsynonymous SNV	BCL2:NM_000633:exon2:c.T82C:p.Y28H,BCL2:NM_000657:exon2:c.T82C:p.Y28H	0	0	0	0	0	0	0	0	0	0	0	0	0	0	0	0	0	0	0	0	0	0	0	0	0	0	0	0	0	0	0	0	0	0	0	0	0	0	0	0	0	0	0	0	0
chr18:63318585_A>T	BCL2	exonic	nonsynonymous SNV	BCL2:NM_000633:exon2:c.T82A:p.Y28N,BCL2:NM_000657:exon2:c.T82A:p.Y28N	0	0	0	0	0	0	0	0	0	0	0	0	0	0	0	0	0	0	0	0	0	0	0	0	0	0	0	0	0	0	0	0	0	0	0	0	0	0	0	0	0	0	0	0	0
chr18:63318587_C>T	BCL2	exonic	nonsynonymous SNV	BCL2:NM_000633:exon2:c.G80A:p.G27D,BCL2:NM_000657:exon2:c.G80A:p.G27D	0	0	0	0	0	0	0	0	0	0	0	0	0	0	0	0	0	0	0	0	0	0	0	0	0	0	0	0	0	0	0	0	0	0	0	0	0	0	0	0	0	0	0	0	0
chr18:63318589_C>G	BCL2	exonic	nonsynonymous SNV	BCL2:NM_000633:exon2:c.G78C:p.R26S,BCL2:NM_000657:exon2:c.G78C:p.R26S	0	0	0	0	0	0	0	0	0	0	0	0	0	0	0	0	0	0	0	0	0	0	0	0	0	0	0	0	0	0	0	0	0	0	0	0	0	0	0	0	0	0	0	0	0
chr18:63318590_C>G	BCL2	exonic	nonsynonymous SNV	BCL2:NM_000633:exon2:c.G77C:p.R26T,BCL2:NM_000657:exon2:c.G77C:p.R26T	0	0	0	0	0	0	0	0	0	0	0	0	0	0	0	0	0	0	0	0	0	0	0	0	0	0	0	0	0	0	0	0	0	0	0	0	0	0	0	0	0	0	0	0	0
chr18:63318594_G>A	BCL2	exonic	stopgain	BCL2:NM_000633:exon2:c.C73T:p.Q25X,BCL2:NM_000657:exon2:c.C73T:p.Q25X	0	0	0	0	0	0	0	0	0	0	0	0	0	0	0	0	0	0	0	0	0	0	0	0	0	0	0	0	0	0	0	0	0	0	0	0	0	0	0	0	0	0	0	0	0
chr18:63318594_G>T	BCL2	exonic	nonsynonymous SNV	BCL2:NM_000633:exon2:c.C73A:p.Q25K,BCL2:NM_000657:exon2:c.C73A:p.Q25K	0	0	0	0	0	0	0	0	0	0	0	0	0	0	0	0	0	0	0	0	0	0	0	0	0	0	0	0	0	0	0	0	0	0	0	0	0	0	0	0	0	0	0	0	0
chr18:63318600_G>T	BCL2	exonic	nonsynonymous SNV	BCL2:NM_000633:exon2:c.C67A:p.L23M,BCL2:NM_000657:exon2:c.C67A:p.L23M	0	0	0	0	0	0	0	0	0	0	0	0	0	0	0	0	0	0	0	0	0	0	0	0	0	0	0	0	0	0	0	0	0	0	0	0	0	0	0	0	0	0	0	0	0
chr18:63318600_G>T	BCL2	exonic	nonsynonymous SNV	BCL2:NM_000633:exon2:c.C67A:p.L23M,BCL2:NM_000657:exon2:c.C67A:p.L23M	0	0	0	0	0	0	0	0	0	0	0	0	0	0	0	0	0	0	0	0	0	0	0	0	0	0	0	0	0	0	0	0	0	0	0	0	0	0	0	0	0	0	0	0	0
chr18:63318600_G>T	BCL2	exonic	nonsynonymous SNV	BCL2:NM_000633:exon2:c.C67A:p.L23M,BCL2:NM_000657:exon2:c.C67A:p.L23M	0	0	0	0	0	0	0	0	0	0	0	0	0	0	0	0	0	0	0	0	0	0	0	0	0	0	0	0	0	0	0	0	0	0	0	0	0	0	0	0	0	0	0	0	0
chr18:63318606_A>C	BCL2	exonic	nonsynonymous SNV	BCL2:NM_000633:exon2:c.T61G:p.Y21D,BCL2:NM_000657:exon2:c.T61G:p.Y21D	0	0	0	0	0	0	0	0	0	0	0	0	0	0	0	0	0	0	0	0	0	0	0	0	0	0	0	0	0	0	0	0	0	0	0	0	0	0	0	0	0	0	0	0	0
chr18:63318606_A>G	BCL2	exonic	nonsynonymous SNV	BCL2:NM_000633:exon2:c.T61C:p.Y21H,BCL2:NM_000657:exon2:c.T61C:p.Y21H	0	0	0	0	0	0	0	0	0	0	0	0	0	0	0	0	0	0	0	0	0	0	0	0	0	0	0	0	0	0	0	0	0	0	0	0	0	0	0	0	0	0	0	0	0
chr18:63318606_A>G	BCL2	exonic	nonsynonymous SNV	BCL2:NM_000633:exon2:c.T61C:p.Y21H,BCL2:NM_000657:exon2:c.T61C:p.Y21H	0	0	0	0	0	0	0	0	0	0	0	0	0	0	0	0	0	0	0	0	0	0	0	0	0	0	0	0	0	0	0	0	0	0	0	0	0	0	0	0	0	0	0	0	0
chr18:63318607_A>C	BCL2	exonic	nonsynonymous SNV	BCL2:NM_000633:exon2:c.T60G:p.H20Q,BCL2:NM_000657:exon2:c.T60G:p.H20Q	0	0	0	0	0	0	0	0	0	0	0	0	0	0	0	0	0	0	0	0	0	0	0	0	0	0	0	0	0	0	0	0	0	0	0	0	0	0	0	0	0	0	0	0	0
chr18:63318607_A>C	BCL2	exonic	nonsynonymous SNV	BCL2:NM_000633:exon2:c.T60G:p.H20Q,BCL2:NM_000657:exon2:c.T60G:p.H20Q	0	0	0	0	0	0	0	0	0	0	0	0	0	0	0	0	0	0	0	0	0	0	0	0	0	0	0	0	0	0	0	0	0	0	0	0	0	0	0	0	0	0	0	0	0
chr18:63318607_A>T	BCL2	exonic	nonsynonymous SNV	BCL2:NM_000633:exon2:c.T60A:p.H20Q,BCL2:NM_000657:exon2:c.T60A:p.H20Q	0	0	0	0	0	0	0	0	0	0	0	0	0	0	0	0	0	0	0	0	0	0	0	0	0	0	0	0	0	0	0	0	0	0	0	0	0	0	0	0	0	0	0	0	0
chr18:63318607_A>T	BCL2	exonic	nonsynonymous SNV	BCL2:NM_000633:exon2:c.T60A:p.H20Q,BCL2:NM_000657:exon2:c.T60A:p.H20Q	0	0	0	0	0	0	0	0	0	0	0	0	0	0	0	0	0	0	0	0	0	0	0	0	0	0	0	0	0	0	0	0	0	0	0	0	0	0	0	0	0	0	0	0	0
chr18:63318607_A>T	BCL2	exonic	nonsynonymous SNV	BCL2:NM_000633:exon2:c.T60A:p.H20Q,BCL2:NM_000657:exon2:c.T60A:p.H20Q	0	0	0	0	0	0	0	0	0	0	0	0	0	0	0	0	0	0	0	0	0	0	0	0	0	0	0	0	0	0	0	0	0	0	0	0	0	0	0	0	0	0	0	0	0
chr18:63318607_A>T	BCL2	exonic	nonsynonymous SNV	BCL2:NM_000633:exon2:c.T60A:p.H20Q,BCL2:NM_000657:exon2:c.T60A:p.H20Q	0	0	0	0	0	0	0	0	0	0	0	0	0	0	0	0	0	0	0	0	0	0	0	0	0	0	0	0	0	0	0	0	0	0	0	0	0	0	0	0	0	0	0	0	0
chr18:63318608_T>C	BCL2	exonic	nonsynonymous SNV	BCL2:NM_000633:exon2:c.A59G:p.H20R,BCL2:NM_000657:exon2:c.A59G:p.H20R	0	0	0	0	0	0	0	0	0	0	0	0	0	0	0	0	0	0	0	0	0	0	0	0	0	0	0	0	0	0	0	0	0	0	0	0	0	0	0	0	0	0	0	0	0
chr18:63318608_T>C	BCL2	exonic	nonsynonymous SNV	BCL2:NM_000633:exon2:c.A59G:p.H20R,BCL2:NM_000657:exon2:c.A59G:p.H20R	0	0	0	0	0	0	0	0	0	0	0	0	0	0	0	0	0	0	0	0	0	0	0	0	0	0	0	0	0	0	0	0	0	0	0	0	0	0	0	0	0	0	0	0	0
chr18:63318614_T>A	BCL2	exonic	nonsynonymous SNV	BCL2:NM_000633:exon2:c.A53T:p.Y18F,BCL2:NM_000657:exon2:c.A53T:p.Y18F	0	0	0	0	0	0	0	0	0	0	0	0	0	0	0	0	0	0	0	0	0	0	0	0	0	0	0	0	0	0	0	0	0	0	0	0	0	0	0	0	0	0	0	0	0
chr18:63318614_T>A	BCL2	exonic	nonsynonymous SNV	BCL2:NM_000633:exon2:c.A53T:p.Y18F,BCL2:NM_000657:exon2:c.A53T:p.Y18F	0	0	0	0	0	0	0	0	0	0	0	0	0	0	0	0	0	0	0	0	0	0	0	0	0	0	0	0	0	0	0	0	0	0	0	0	0	0	0	0	0	0	0	0	0
chr18:63318616_C>G	BCL2	exonic	nonsynonymous SNV	BCL2:NM_000633:exon2:c.G51C:p.K17N,BCL2:NM_000657:exon2:c.G51C:p.K17N	0	0	0	0	0	0	0	0	0	0	0	0	0	0	0	0	0	0	0	0	0	0	0	0	0	0	0	0	0	0	0	0	0	0	0	0	0	0	0	0	0	0	0	0	0
chr18:63318616_C>G	BCL2	exonic	nonsynonymous SNV	BCL2:NM_000633:exon2:c.G51C:p.K17N,BCL2:NM_000657:exon2:c.G51C:p.K17N	0	0	0	0	0	0	0	0	0	0	0	0	0	0	0	0	0	0	0	0	0	0	0	0	0	0	0	0	0	0	0	0	0	0	0	0	0	0	0	0	0	0	0	0	0
chr18:63318616_C>G	BCL2	exonic	nonsynonymous SNV	BCL2:NM_000633:exon2:c.G51C:p.K17N,BCL2:NM_000657:exon2:c.G51C:p.K17N	0	0	0	0	0	0	0	0	0	0	0	0	0	0	0	0	0	0	0	0	0	0	0	0	0	0	0	0	0	0	0	0	0	0	0	0	0	0	0	0	0	0	0	0	0
chr18:63318617_T>G	BCL2	exonic	nonsynonymous SNV	BCL2:NM_000633:exon2:c.A50C:p.K17T,BCL2:NM_000657:exon2:c.A50C:p.K17T	0	0	0	0	0	0	0	0	0	0	0	0	0	0	0	0	0	0	0	0	0	0	0	0	0	0	0	0	0	0	0	0	0	0	0	0	0	0	0	0	0	0	0	0	0
chr18:63318617_T>G	BCL2	exonic	nonsynonymous SNV	BCL2:NM_000633:exon2:c.A50C:p.K17T,BCL2:NM_000657:exon2:c.A50C:p.K17T	0	0	0	0	0	0	0	0	0	0	0	0	0	0	0	0	0	0	0	0	0	0	0	0	0	0	0	0	0	0	0	0	0	0	0	0	0	0	0	0	0	0	0	0	0
chr18:63318619_C>A	BCL2	exonic	nonsynonymous SNV	BCL2:NM_000633:exon2:c.G48T:p.M16I,BCL2:NM_000657:exon2:c.G48T:p.M16I	0	0	0	0	0	0	0	0	0	0	0	0	0	0	0	0	0	0	0	0	0	0	0	0	0	0	0	0	0	0	0	0	0	0	0	0	0	0	0	0	0	0	0	0	0
chr18:63318620_A>G	BCL2	exonic	nonsynonymous SNV	BCL2:NM_000633:exon2:c.T47C:p.M16T,BCL2:NM_000657:exon2:c.T47C:p.M16T	0	0	0	0	0	0	0	0	0	0	0	0	0	0	0	0	0	0	0	0	0	0	0	0	0	0	0	0	0	0	0	0	0	0	0	0	0	0	0	0	0	0	0	0	0
chr18:63318628_C>G	BCL2	exonic	nonsynonymous SNV	BCL2:NM_000633:exon2:c.G39C:p.E13D,BCL2:NM_000657:exon2:c.G39C:p.E13D	0	0	0	0	0	0	0	0	0	0	0	0	0	0	0	0	0	0	0	0	0	0	0	0	0	0	0	0	0	0	0	0	0	0	0	0	0	0	0	0	0	0	0	0	0
chr18:63318628_C>G	BCL2	exonic	nonsynonymous SNV	BCL2:NM_000633:exon2:c.G39C:p.E13D,BCL2:NM_000657:exon2:c.G39C:p.E13D	0	0	0	0	0	0	0	0	0	0	0	0	0	0	0	0	0	0	0	0	0	0	0	0	0	0	0	0	0	0	0	0	0	0	0	0	0	0	0	0	0	0	0	0	0
chr18:63318633_G>A	BCL2	exonic	nonsynonymous SNV	BCL2:NM_000633:exon2:c.C34T:p.R12W,BCL2:NM_000657:exon2:c.C34T:p.R12W	0	0	0	0	1	0	0	0	0	0	0	0	0	0	0	0	0	0	0	0	0	0	0	0	0	0	0	0	0	0	0	0	0	0	0	0	0	0	0	0	0	0	0	0	0
chr18:63318633_G>A	BCL2	exonic	nonsynonymous SNV	BCL2:NM_000633:exon2:c.C34T:p.R12W,BCL2:NM_000657:exon2:c.C34T:p.R12W	0	0	0	0	0	0	0	0	0	0	0	0	0	0	0	0	0	0	0	0	0	0	0	0	1	0	0	0	0	0	0	0	0	0	0	0	0	0	0	0	0	0	0	0	0
chr18:63318635_T>C	BCL2	exonic	nonsynonymous SNV	BCL2:NM_000633:exon2:c.A32G:p.N11S,BCL2:NM_000657:exon2:c.A32G:p.N11S	0	0	0	0	0	0	0	0	0	0	0	0	0	0	0	0	0	0	0	0	0	0	0	0	0	0	0	0	0	0	0	0	0	0	0	0	0	0	0	0	0	0	0	0	0
chr18:63318641_T>A	BCL2	exonic	nonsynonymous SNV	BCL2:NM_000633:exon2:c.A26T:p.Y9F,BCL2:NM_000657:exon2:c.A26T:p.Y9F	0	0	0	0	0	0	0	0	0	0	0	0	0	0	0	0	0	0	0	0	0	0	0	0	0	0	0	0	0	0	0	0	0	0	0	0	0	0	0	0	0	0	0	0	0
chr18:63318642_A>G	BCL2	exonic	nonsynonymous SNV	BCL2:NM_000633:exon2:c.T25C:p.Y9H,BCL2:NM_000657:exon2:c.T25C:p.Y9H	0	0	0	0	0	0	0	0	0	0	0	0	0	0	0	0	0	0	0	0	0	0	0	0	0	0	0	0	0	0	0	0	0	0	0	0	0	0	0	0	0	0	0	0	0
chr18:63318642_A>T	BCL2	exonic	nonsynonymous SNV	BCL2:NM_000633:exon2:c.T25A:p.Y9N,BCL2:NM_000657:exon2:c.T25A:p.Y9N	0	0	0	0	0	0	0	0	0	0	0	0	0	0	0	0	0	0	0	0	0	0	0	1	0	0	0	0	0	0	0	0	0	0	0	0	0	0	0	0	0	0	0	0	0
chr18:63318644_C>G	BCL2	exonic	nonsynonymous SNV	BCL2:NM_000633:exon2:c.G23C:p.G8A,BCL2:NM_000657:exon2:c.G23C:p.G8A	0	0	0	0	0	0	0	0	0	0	0	0	0	0	0	0	0	0	0	0	0	0	0	0	0	0	0	0	0	0	0	0	0	0	0	0	0	0	0	0	0	0	0	0	0
chr18:63318644_C>T	BCL2	exonic	nonsynonymous SNV	BCL2:NM_000633:exon2:c.G23A:p.G8E,BCL2:NM_000657:exon2:c.G23A:p.G8E	0	0	0	0	0	0	0	1	0	0	0	0	0	0	0	0	0	0	0	0	0	0	0	0	0	0	0	0	0	0	0	0	0	0	0	0	0	0	0	0	0	0	0	0	0
chr18:63318644_C>T	BCL2	exonic	nonsynonymous SNV	BCL2:NM_000633:exon2:c.G23A:p.G8E,BCL2:NM_000657:exon2:c.G23A:p.G8E	0	0	0	0	0	0	0	0	0	0	0	0	0	0	0	0	0	0	0	0	0	0	0	0	0	0	0	0	0	0	0	0	0	0	0	0	0	0	0	0	0	0	0	0	0
chr18:63318644_C>T	BCL2	exonic	nonsynonymous SNV	BCL2:NM_000633:exon2:c.G23A:p.G8E,BCL2:NM_000657:exon2:c.G23A:p.G8E	0	0	0	0	0	0	0	0	0	0	0	0	0	0	0	0	0	0	0	0	0	0	0	0	0	0	0	0	0	0	0	0	0	0	0	0	0	0	0	0	0	0	0	0	0
chr18:63318644_C>T	BCL2	exonic	nonsynonymous SNV	BCL2:NM_000633:exon2:c.G23A:p.G8E,BCL2:NM_000657:exon2:c.G23A:p.G8E	0	0	0	0	0	0	0	0	0	0	0	0	0	0	0	0	0	0	0	0	0	0	0	0	0	0	0	0	0	0	0	0	0	0	0	0	0	0	0	0	0	0	0	0	0
chr18:63318644_C>T	BCL2	exonic	nonsynonymous SNV	BCL2:NM_000633:exon2:c.G23A:p.G8E,BCL2:NM_000657:exon2:c.G23A:p.G8E	0	0	0	0	0	0	0	0	0	0	0	0	0	0	0	0	0	0	0	0	0	0	0	0	0	0	0	0	0	0	0	0	0	0	0	0	0	0	0	0	0	0	0	0	0
chr18:63318644_C>T	BCL2	exonic	nonsynonymous SNV	BCL2:NM_000633:exon2:c.G23A:p.G8E,BCL2:NM_000657:exon2:c.G23A:p.G8E	0	0	0	0	0	0	0	0	0	0	0	0	0	0	0	0	0	0	0	0	0	0	0	0	0	0	0	0	0	0	0	0	0	0	0	0	0	0	0	0	0	0	0	0	0
chr18:63318645_C>G	BCL2	exonic	nonsynonymous SNV	BCL2:NM_000633:exon2:c.G22C:p.G8R,BCL2:NM_000657:exon2:c.G22C:p.G8R	0	0	0	0	0	0	0	0	0	0	0	0	0	0	0	0	0	0	0	0	0	0	0	0	0	0	0	0	0	0	0	0	0	0	0	0	0	0	0	0	0	0	0	0	0
chr18:63318645_C>T	BCL2	exonic	nonsynonymous SNV	BCL2:NM_000633:exon2:c.G22A:p.G8R,BCL2:NM_000657:exon2:c.G22A:p.G8R	0	0	0	0	0	0	0	0	0	0	0	0	0	0	0	0	0	0	0	0	0	0	0	0	0	0	0	0	0	0	0	0	0	0	0	0	0	0	0	0	0	0	0	0	0
chr18:63318647_G>A	BCL2	exonic	nonsynonymous SNV	BCL2:NM_000633:exon2:c.C20T:p.T7I,BCL2:NM_000657:exon2:c.C20T:p.T7I	0	0	0	0	0	0	0	0	0	0	0	0	0	0	0	0	0	0	0	0	0	0	0	0	0	0	0	0	0	0	0	0	0	0	0	0	0	0	0	0	0	0	0	0	0
chr18:63318647_G>A	BCL2	exonic	nonsynonymous SNV	BCL2:NM_000633:exon2:c.C20T:p.T7I,BCL2:NM_000657:exon2:c.C20T:p.T7I	0	0	0	0	0	0	0	0	0	0	0	0	0	0	0	0	0	0	0	0	0	0	0	0	0	0	0	0	0	0	0	0	0	0	0	0	0	0	0	0	0	0	0	0	0
chr18:63318647_G>A	BCL2	exonic	nonsynonymous SNV	BCL2:NM_000633:exon2:c.C20T:p.T7I,BCL2:NM_000657:exon2:c.C20T:p.T7I	0	0	0	0	0	0	0	0	0	0	0	0	0	0	0	0	0	0	0	0	0	0	0	0	0	0	0	0	0	0	0	0	0	0	0	0	0	0	0	0	0	0	0	0	0
chr18:63318647_G>A	BCL2	exonic	nonsynonymous SNV	BCL2:NM_000633:exon2:c.C20T:p.T7I,BCL2:NM_000657:exon2:c.C20T:p.T7I	0	0	0	0	0	0	0	0	0	0	0	0	0	0	0	0	0	0	0	0	0	0	0	0	0	0	0	0	0	0	0	0	0	0	0	0	0	0	0	0	0	0	0	0	0
chr18:63318647_G>C	BCL2	exonic	nonsynonymous SNV	BCL2:NM_000633:exon2:c.C20G:p.T7R,BCL2:NM_000657:exon2:c.C20G:p.T7R	0	0	0	0	0	0	0	0	0	0	0	0	0	0	0	0	0	0	0	0	0	0	0	0	0	0	0	0	0	0	0	0	0	0	0	0	0	0	0	0	0	0	0	0	0
chr18:63318647_G>C	BCL2	exonic	nonsynonymous SNV	BCL2:NM_000633:exon2:c.C20G:p.T7R,BCL2:NM_000657:exon2:c.C20G:p.T7R	0	0	0	0	0	0	0	0	0	0	0	0	0	0	0	0	0	0	0	0	0	0	0	0	0	0	0	0	0	0	0	0	0	0	0	0	0	0	0	0	0	0	0	0	0
chr18:63318647_G>C	BCL2	exonic	nonsynonymous SNV	BCL2:NM_000633:exon2:c.C20G:p.T7R,BCL2:NM_000657:exon2:c.C20G:p.T7R	0	0	0	0	0	0	0	0	0	0	0	0	0	0	0	0	0	0	0	0	0	0	0	0	0	0	0	0	0	0	0	0	0	0	0	0	0	0	0	0	0	0	0	0	0
chr18:63318647_G>C	BCL2	exonic	nonsynonymous SNV	BCL2:NM_000633:exon2:c.C20G:p.T7R,BCL2:NM_000657:exon2:c.C20G:p.T7R	0	0	0	0	0	0	0	0	0	0	0	0	0	0	0	0	0	0	0	0	0	0	0	0	0	0	0	0	0	0	0	0	0	0	0	0	0	0	0	0	0	0	0	0	0
chr18:63318647_G>T	BCL2	exonic	nonsynonymous SNV	BCL2:NM_000633:exon2:c.C20A:p.T7K,BCL2:NM_000657:exon2:c.C20A:p.T7K	0	0	0	0	0	0	0	0	0	0	0	0	0	0	0	0	0	0	0	0	0	0	0	0	0	0	0	0	0	0	0	0	0	0	0	0	0	0	0	0	0	0	0	0	0
chr18:63318648_T>C	BCL2	exonic	nonsynonymous SNV	BCL2:NM_000633:exon2:c.A19G:p.T7A,BCL2:NM_000657:exon2:c.A19G:p.T7A	0	0	0	0	0	0	0	0	0	0	0	0	0	0	0	0	0	0	0	0	0	0	0	0	0	0	0	0	0	0	0	0	0	0	0	0	0	0	0	0	0	0	0	0	0
chr18:63318648_T>C	BCL2	exonic	nonsynonymous SNV	BCL2:NM_000633:exon2:c.A19G:p.T7A,BCL2:NM_000657:exon2:c.A19G:p.T7A	0	0	0	0	0	0	0	0	0	0	0	0	0	0	0	0	0	0	0	0	0	0	0	0	0	0	0	0	0	0	0	0	0	0	0	0	0	0	0	0	0	0	0	0	0
chr18:63318648_T>C	BCL2	exonic	nonsynonymous SNV	BCL2:NM_000633:exon2:c.A19G:p.T7A,BCL2:NM_000657:exon2:c.A19G:p.T7A	0	0	0	0	0	0	0	0	0	0	0	0	0	0	0	0	0	0	0	0	0	0	0	0	0	0	0	0	0	0	0	0	0	0	0	0	0	0	0	0	0	0	0	0	0
chr18:63318648_T>C	BCL2	exonic	nonsynonymous SNV	BCL2:NM_000633:exon2:c.A19G:p.T7A,BCL2:NM_000657:exon2:c.A19G:p.T7A	0	0	0	0	0	0	0	0	0	0	0	0	0	0	0	0	0	0	0	0	0	0	0	0	0	0	0	0	0	0	0	0	0	0	0	0	0	0	0	0	0	0	0	0	0
chr18:63318648_T>G	BCL2	exonic	nonsynonymous SNV	BCL2:NM_000633:exon2:c.A19C:p.T7P,BCL2:NM_000657:exon2:c.A19C:p.T7P	0	0	0	0	0	0	0	0	0	0	0	0	0	0	0	0	0	0	0	0	0	0	0	0	0	0	0	0	0	0	0	0	0	0	0	0	0	0	0	0	0	0	0	0	0
chr18:63318649_T>G	BCL2	exonic	nonsynonymous SNV	BCL2:NM_000633:exon2:c.A18C:p.R6S,BCL2:NM_000657:exon2:c.A18C:p.R6S	0	0	0	0	0	0	0	0	0	0	0	0	0	0	0	0	0	0	0	0	0	0	0	0	0	0	0	0	0	0	0	0	0	0	0	0	0	0	0	0	0	0	0	0	0
chr18:63318649_T>G	BCL2	exonic	nonsynonymous SNV	BCL2:NM000633:exon2:c.A18C:p.R6S,BCL2:NM000657:exon2:c.A18C:p.R6S	0	0	0	0	0	0	0	0	0	0	0	0	0	0	0	0	0	0	0	0	0	0	0	0	0	0	0	0	0	0	0	0	0	0	0	0	0	0	0	0	0	0	0	0	0
chr18:63318650_C>G	BCL2	exonic	nonsynonymous SNV	BCL2:NM_000633:exon2:c.G17C:p.R6T,BCL2:NM_000657:exon2:c.G17C:p.R6T	0	0	0	0	0	0	0	0	0	0	0	1	0	0	0	0	0	0	0	0	0	0	0	0	0	0	0	0	0	0	0	0	0	0	0	0	0	0	0	0	0	0	0	0	0
chr18:63318650_C>G	BCL2	exonic	nonsynonymous SNV	BCL2:NM_000633:exon2:c.G17C:p.R6T,BCL2:NM_000657:exon2:c.G17C:p.R6T	0	0	0	0	0	0	0	0	0	0	0	0	0	0	0	0	0	0	0	0	0	0	0	0	0	0	0	0	0	0	0	0	0	0	0	0	0	0	0	0	0	0	0	0	0
chr18:63318650_C>G	BCL2	exonic	nonsynonymous SNV	BCL2:NM_000633:exon2:c.G17C:p.R6T,BCL2:NM_000657:exon2:c.G17C:p.R6T	0	0	0	0	0	0	0	0	0	0	0	0	0	0	0	0	0	0	0	0	0	0	0	0	0	0	0	0	0	0	0	0	0	0	0	0	0	0	0	0	0	0	0	0	0
chr18:63318650_C>G	BCL2	exonic	nonsynonymous SNV	BCL2:NM_000633:exon2:c.G17C:p.R6T,BCL2:NM_000657:exon2:c.G17C:p.R6T	0	0	0	0	0	0	0	0	0	0	0	0	0	0	0	0	0	0	0	0	0	0	0	0	0	0	0	0	0	0	0	0	0	0	0	0	0	0	0	0	0	0	0	0	0
chr18:63318650_C>G	BCL2	exonic	nonsynonymous SNV	BCL2:NM_000633:exon2:c.G17C:p.R6T,BCL2:NM_000657:exon2:c.G17C:p.R6T	0	0	0	0	0	0	0	0	0	0	0	0	0	0	0	0	0	0	0	0	0	0	0	0	0	0	0	0	0	0	0	0	0	0	0	0	0	0	0	0	0	0	0	0	0
chr18:63318650_C>G	BCL2	exonic	nonsynonymous SNV	BCL2:NM_000633:exon2:c.G17C:p.R6T,BCL2:NM_000657:exon2:c.G17C:p.R6T	0	0	0	0	0	0	0	0	0	0	0	0	0	0	0	0	0	0	0	0	0	0	0	0	0	0	0	0	0	0	0	0	0	0	0	0	0	0	0	0	0	0	0	0	0
chr18:63318650_C>G	BCL2	exonic	nonsynonymous SNV	BCL2:NM_000633:exon2:c.G17C:p.R6T,BCL2:NM_000657:exon2:c.G17C:p.R6T	0	0	0	0	0	0	0	0	0	0	0	0	0	0	0	0	0	0	0	0	0	0	0	0	0	0	0	0	0	0	0	0	0	0	0	0	0	0	0	0	0	0	0	0	0
chr18:63318650_C>G	BCL2	exonic	nonsynonymous SNV	BCL2:NM_000633:exon2:c.G17C:p.R6T,BCL2:NM_000657:exon2:c.G17C:p.R6T	0	0	0	0	0	0	0	0	0	0	0	0	0	0	0	0	0	0	0	0	0	0	0	0	0	0	0	0	0	0	0	0	0	0	0	0	0	0	0	0	0	0	0	0	0
chr18:63318650_C>G	BCL2	exonic	nonsynonymous SNV	BCL2:NM_000633:exon2:c.G17C:p.R6T,BCL2:NM_000657:exon2:c.G17C:p.R6T	0	0	0	0	0	0	0	0	0	0	0	0	0	0	0	0	0	0	0	0	0	0	0	0	0	0	0	0	0	0	0	0	0	0	0	0	0	0	0	0	0	0	0	0	0
chr18:63318650_C>G	BCL2	exonic	nonsynonymous SNV	BCL2:NM_000633:exon2:c.G17C:p.R6T,BCL2:NM_000657:exon2:c.G17C:p.R6T	0	0	0	0	0	0	0	0	0	0	0	0	0	0	0	0	0	0	0	0	0	0	0	0	0	0	0	0	0	0	0	0	0	0	0	0	0	0	0	0	0	0	0	0	0
chr18:63318653_C>G	BCL2	exonic	nonsynonymous SNV	BCL2:NM_000633:exon2:c.G14C:p.G5A,BCL2:NM_000657:exon2:c.G14C:p.G5A	0	0	0	0	0	0	0	0	0	0	0	0	0	0	0	0	0	0	0	0	0	0	0	0	0	0	0	0	0	0	0	0	0	0	0	0	0	0	0	0	0	0	0	0	0
chr18:63318653_C>T	BCL2	exonic	nonsynonymous SNV	BCL2:NM_000633:exon2:c.G14A:p.G5E,BCL2:NM_000657:exon2:c.G14A:p.G5E	0	0	0	0	0	0	0	0	0	0	0	0	0	0	0	0	0	0	0	0	0	0	0	0	0	0	0	0	0	0	0	0	0	0	0	0	0	0	0	0	0	0	0	0	0
chr18:63318656_G>A	BCL2	exonic	nonsynonymous SNV	BCL2:NM_000633:exon2:c.C11T:p.A4V,BCL2:NM_000657:exon2:c.C11T:p.A4V	0	0	0	0	0	0	0	0	0	0	0	0	0	0	0	0	0	0	0	0	0	0	0	0	0	0	0	0	0	0	0	0	0	0	0	0	0	0	0	0	0	0	0	0	0
chr18:63318656_G>A	BCL2	exonic	nonsynonymous SNV	BCL2:NM_000633:exon2:c.C11T:p.A4V,BCL2:NM_000657:exon2:c.C11T:p.A4V	0	0	0	0	0	0	0	0	0	0	0	0	0	0	0	0	0	0	0	0	0	0	0	0	0	0	0	0	0	0	0	0	0	0	0	0	0	0	0	0	0	0	0	0	0
chr18:63318657_C>A	BCL2	exonic	nonsynonymous SNV	BCL2:NM_000633:exon2:c.G10T:p.A4S,BCL2:NM_000657:exon2:c.G10T:p.A4S	0	0	0	0	0	0	0	0	0	0	0	0	0	0	0	0	0	0	0	0	0	0	0	0	0	0	0	0	0	0	0	0	0	0	0	0	0	0	0	0	0	0	0	0	0
chr18:63318657_C>A	BCL2	exonic	nonsynonymous SNV	BCL2:NM_000633:exon2:c.G10T:p.A4S,BCL2:NM_000657:exon2:c.G10T:p.A4S	0	0	0	0	0	0	0	0	0	0	0	0	0	0	0	0	0	0	0	0	0	0	0	0	0	0	0	0	0	0	0	0	0	0	0	0	0	0	0	0	0	0	0	0	0
chr18:63318657_C>G	BCL2	exonic	nonsynonymous SNV	BCL2:NM_000633:exon2:c.G10C:p.A4P,BCL2:NM_000657:exon2:c.G10C:p.A4P	0	0	0	0	0	0	0	0	0	0	0	0	0	0	0	0	0	0	0	0	0	0	0	0	0	0	0	0	0	0	0	0	0	0	0	0	0	0	0	0	0	0	0	0	0
chr18:63318657_C>T	BCL2	exonic	nonsynonymous SNV	BCL2:NM_000633:exon2:c.G10A:p.A4T,BCL2:NM_000657:exon2:c.G10A:p.A4T	0	0	0	0	0	0	0	0	0	0	0	0	0	0	0	0	0	0	0	0	0	0	0	0	0	0	0	0	0	0	0	0	0	0	0	0	0	0	0	0	0	0	0	0	0
chr18:63318657_C>T	BCL2	exonic	nonsynonymous SNV	BCL2:NM_000633:exon2:c.G10A:p.A4T,BCL2:NM_000657:exon2:c.G10A:p.A4T	0	0	0	0	0	0	0	0	0	0	0	0	0	0	0	0	0	0	0	0	0	0	0	0	0	0	0	0	0	0	0	0	0	0	0	0	0	0	0	0	0	0	0	0	0
chr18:63318657_C>T	BCL2	exonic	nonsynonymous SNV	BCL2:NM_000633:exon2:c.G10A:p.A4T,BCL2:NM_000657:exon2:c.G10A:p.A4T	0	0	0	0	0	0	0	0	0	0	0	0	0	0	0	0	0	0	0	0	0	0	0	0	0	0	0	0	0	0	0	0	0	0	0	0	0	0	0	0	0	0	0	0	0
chr18:63318658_G>T	BCL2	exonic	nonsynonymous SNV	BCL2:NM_000633:exon2:c.C9A:p.H3Q,BCL2:NM_000657:exon2:c.C9A:p.H3Q	0	0	0	0	0	0	0	0	0	0	0	0	0	0	0	0	0	0	0	0	0	0	0	0	0	0	0	0	0	0	0	0	0	0	0	0	0	0	0	0	0	0	0	0	0
chr18:63318659_T>C	BCL2	exonic	nonsynonymous SNV	BCL2:NM_000633:exon2:c.A8G:p.H3R,BCL2:NM_000657:exon2:c.A8G:p.H3R	0	0	0	0	0	0	0	0	0	0	0	0	0	0	0	0	0	0	0	0	0	0	0	0	0	0	0	0	0	0	0	0	0	0	0	0	0	0	0	0	0	0	0	0	0
chr18:63318659_T>C	BCL2	exonic	nonsynonymous SNV	BCL2:NM_000633:exon2:c.A8G:p.H3R,BCL2:NM_000657:exon2:c.A8G:p.H3R	0	0	0	0	0	0	0	0	0	0	0	0	0	0	0	0	0	0	0	0	0	0	0	0	0	0	0	0	0	0	0	0	0	0	0	0	0	0	0	0	0	0	0	0	0
chr18:63318660_G>A	BCL2	exonic	nonsynonymous SNV	BCL2:NM_000633:exon2:c.C7T:p.H3Y,BCL2:NM_000657:exon2:c.C7T:p.H3Y	0	0	0	0	0	0	0	0	0	0	0	0	0	0	0	0	0	0	0	0	0	0	0	0	0	0	0	0	0	0	0	0	0	0	0	0	0	0	0	0	0	0	0	0	0
chr18:63318660_G>A	BCL2	exonic	nonsynonymous SNV	BCL2:NM_000633:exon2:c.C7T:p.H3Y,BCL2:NM_000657:exon2:c.C7T:p.H3Y	0	0	0	0	0	0	0	0	0	0	0	0	0	0	0	0	0	0	0	0	0	0	0	0	0	0	0	0	0	0	0	0	0	0	0	0	0	0	0	0	0	0	0	0	0
chr18:63318660_G>A	BCL2	exonic	nonsynonymous SNV	BCL2:NM_000633:exon2:c.C7T:p.H3Y,BCL2:NM_000657:exon2:c.C7T:p.H3Y	0	0	0	0	0	0	0	0	0	0	0	0	0	0	0	0	0	0	0	0	0	0	0	0	0	0	0	0	0	0	0	0	0	0	0	0	0	0	0	0	0	0	0	0	0
chr18:63318660_G>C	BCL2	exonic	nonsynonymous SNV	BCL2:NM_000633:exon2:c.C7G:p.H3D,BCL2:NM_000657:exon2:c.C7G:p.H3D	0	0	0	0	0	0	0	0	0	0	0	0	0	0	0	0	0	0	0	0	0	0	0	0	0	0	0	0	0	0	0	0	0	0	0	0	0	0	0	0	0	0	0	0	0
chr18:63318663_C>T	BCL2	exonic	nonsynonymous SNV	BCL2:NM_000633:exon2:c.G4A:p.A2T,BCL2:NM_000657:exon2:c.G4A:p.A2T	0	0	0	0	0	0	0	0	0	0	0	0	0	0	0	0	0	0	0	0	0	0	0	0	0	0	0	0	0	0	0	0	0	0	0	0	0	0	0	0	0	0	0	0	0
chr18:63318663_C>T	BCL2	exonic	nonsynonymous SNV	BCL2:NM_000633:exon2:c.G4A:p.A2T,BCL2:NM_000657:exon2:c.G4A:p.A2T	0	0	0	0	0	0	0	0	0	0	0	0	0	0	0	0	0	0	0	0	0	0	0	0	0	0	0	0	0	0	0	0	0	0	0	0	0	0	0	0	0	0	0	0	0
chr18:63318663_C>T	BCL2	exonic	nonsynonymous SNV	BCL2:NM_000633:exon2:c.G4A:p.A2T,BCL2:NM_000657:exon2:c.G4A:p.A2T	0	0	0	0	0	0	0	0	0	0	0	0	0	0	0	0	0	0	0	0	0	0	0	0	0	0	0	0	0	0	0	0	0	0	0	0	0	0	0	0	0	0	0	0	0
chr18:63318666_T>C	BCL2	exonic	nonsynonymous SNV	BCL2:NM_000633:exon2:c.A1G:p.M1V,BCL2:NM_000657:exon2:c.A1G:p.M1V	0	0	0	0	0	0	0	0	0	0	0	0	0	0	0	0	0	0	0	0	0	0	0	0	0	0	0	0	0	0	0	0	0	0	0	0	0	0	0	0	0	0	0	0	0
chr6:32972928_G>A	BRD2	splicing	.	.	0	0	0	0	0	0	0	0	0	0	0	0	0	0	0	0	0	0	0	0	0	0	0	0	0	0	0	0	0	0	0	0	0	0	0	0	0	0	0	0	0	0	0	0	0
chr6:32972928_G>A	BRD2	splicing	.	.	0	0	0	0	0	0	0	0	0	0	0	0	0	0	0	0	0	0	0	0	0	0	0	0	0	0	0	0	0	0	0	0	0	0	0	0	0	0	0	0	0	0	0	0	0
chr6:32972928_G>C	BRD2	splicing	.	.	0	0	0	0	0	0	0	0	0	0	0	0	0	0	0	0	0	0	0	0	0	0	0	0	0	0	0	0	0	0	0	0	0	0	0	0	0	0	0	0	0	0	0	0	0
chr6:32972929_T>G	BRD2	splicing	.	.	0	0	0	0	0	0	0	0	0	0	0	0	0	0	0	0	0	0	0	0	0	0	0	0	0	0	0	0	0	0	0	0	0	0	0	0	0	0	0	0	0	0	0	0	0
chr6:32974659_C>T	BRD2	exonic	nonsynonymous SNV	BRD2:NM_001199455:exon2:c.C227T:p.T76I,BRD2:NM_001199456:exon2:c.C86T:p.T29I,BRD2:NM_001113182:exon3:c.C227T:p.T76I,BRD2:NM_005104:exon3:c.C227T:p.T76I	0	0	0	0	0	0	0	0	0	0	0	0	0	0	0	0	0	0	0	0	0	0	0	0	0	0	0	0	0	0	0	0	0	0	0	0	0	0	0	0	0	0	0	0	0
chr6:32974745_G>C	BRD2	exonic	nonsynonymous SNV	BRD2:NM_001199455:exon2:c.G313C:p.A105P,BRD2:NM_001199456:exon2:c.G172C:p.A58P,BRD2:NM_001113182:exon3:c.G313C:p.A105P,BRD2:NM_005104:exon3:c.G313C:p.A105P	0	0	0	0	0	0	0	0	0	0	0	0	0	0	0	0	0	0	0	0	0	0	0	0	0	0	0	0	0	0	0	0	0	0	0	0	0	0	0	0	0	0	0	0	0
chr6:32974766_G>A	BRD2	splicing	.	.	0	0	0	0	0	0	0	0	0	0	0	0	0	0	0	0	0	0	0	0	0	0	0	0	0	0	0	0	0	0	0	0	0	0	0	0	0	0	0	0	0	0	0	0	0
chr6:32975430_A>C	BRD2	exonic	nonsynonymous SNV	BRD2:NM_001199455:exon3:c.A380C:p.K127T,BRD2:NM_001199456:exon3:c.A239C:p.K80T,BRD2:NM_001113182:exon4:c.A380C:p.K127T,BRD2:NM_005104:exon4:c.A380C:p.K127T,BRD2:NM_001291986:exon5:c.A20C:p.K7T	0	0	0	0	0	0	0	0	0	0	0	0	0	0	0	0	0	0	0	0	0	0	0	0	0	0	0	0	0	0	0	0	0	0	0	0	0	0	0	0	0	0	0	0	0
chr6:32975447_AATT>-	BRD2	exonic	frameshift deletion	BRD2:NM_001199455:exon3:c.397_400del:p.N133fs,BRD2:NM_001199456:exon3:c.256_259del:p.N86fs,BRD2:NM_001113182:exon4:c.397_400del:p.N133fs,BRD2:NM_005104:exon4:c.397_400del:p.N133fs,BRD2:NM_001291986:exon5:c.37_40del:p.N13fs	0	0	0	0	0	0	0	0	0	0	0	0	0	0	0	0	0	0	0	0	0	0	0	0	0	0	0	0	0	0	0	0	0	0	0	0	0	0	0	0	0	0	0	0	0
chr6:32976305_ACACACAGCCCTGTAT>-	BRD2	exonic	frameshift deletion	BRD2:NM_001199455:exon5:c.666_681del:p.S222fs,BRD2:NM_001199456:exon5:c.525_540del:p.S175fs,BRD2:NM_001113182:exon6:c.666_681del:p.S222fs,BRD2:NM_005104:exon6:c.666_681del:p.S222fs,BRD2:NM_001291986:exon7:c.306_321del:p.S102fs	0	0	0	0	0	0	0	0	0	0	0	0	0	0	0	0	0	0	0	0	0	0	0	0	0	0	0	0	0	0	0	0	0	0	0	0	0	0	0	0	0	0	0	0	0
chr6:32976379_C>T	BRD2	exonic	nonsynonymous SNV	BRD2:NM_001199455:exon5:c.C740T:p.S247F,BRD2:NM_001199456:exon5:c.C599T:p.S200F,BRD2:NM_001113182:exon6:c.C740T:p.S247F,BRD2:NM_005104:exon6:c.C740T:p.S247F,BRD2:NM_001291986:exon7:c.C380T:p.S127F	0	0	0	0	0	0	0	0	0	0	0	0	0	0	0	0	0	0	0	0	0	0	0	0	0	0	0	0	0	0	0	0	0	0	0	0	0	0	0	0	0	0	0	0	0
chr6:32976869_C>T	BRD2	exonic	nonsynonymous SNV	BRD2:NM_001199455:exon6:c.C1133T:p.A378V,BRD2:NM_001199456:exon6:c.C992T:p.A331V,BRD2:NM_001113182:exon7:c.C1133T:p.A378V,BRD2:NM_005104:exon7:c.C1133T:p.A378V,BRD2:NM_001291986:exon8:c.C773T:p.A258V	0	0	0	0	0	0	0	0	0	0	0	0	0	0	0	0	0	0	0	0	0	0	0	0	0	0	0	0	0	0	0	0	0	0	0	0	0	0	0	0	0	0	0	0	0
chr6:32977442_C>T	BRD2	exonic	nonsynonymous SNV	BRD2:NM_001199455:exon7:c.C1201T:p.R401W,BRD2:NM_001199456:exon7:c.C1060T:p.R354W,BRD2:NM_001113182:exon8:c.C1201T:p.R401W,BRD2:NM_005104:exon8:c.C1201T:p.R401W,BRD2:NM_001291986:exon9:c.C841T:p.R281W	0	0	0	0	0	0	0	0	0	0	0	0	0	0	0	0	0	0	0	0	0	0	0	0	0	0	0	0	0	0	0	0	0	0	0	0	0	0	0	0	0	0	0	0	0
chr6:32977532_C>G	BRD2	exonic	nonsynonymous SNV	BRD2:NM_001199455:exon7:c.C1291G:p.P431A,BRD2:NM_001199456:exon7:c.C1150G:p.P384A,BRD2:NM_001113182:exon8:c.C1291G:p.P431A,BRD2:NM_005104:exon8:c.C1291G:p.P431A,BRD2:NM_001291986:exon9:c.C931G:p.P311A	0	0	0	0	0	0	0	0	0	0	0	0	0	0	0	0	0	0	0	0	0	0	0	0	0	0	0	0	0	0	0	0	0	0	0	0	0	0	0	0	0	0	0	0	0
chr6:32977779_C>A	BRD2	exonic	nonsynonymous SNV	BRD2:NM_001199455:exon8:c.C1352A:p.A451D,BRD2:NM_001199456:exon8:c.C1211A:p.A404D,BRD2:NM_001113182:exon9:c.C1352A:p.A451D,BRD2:NM_005104:exon9:c.C1352A:p.A451D,BRD2:NM_001291986:exon10:c.C992A:p.A331D	0	0	0	0	0	0	0	0	0	0	0	0	0	0	0	0	0	0	0	0	0	0	0	0	0	0	0	0	0	0	0	0	0	0	0	0	0	0	0	0	0	0	0	0	0
chr6:32977907_GAG>-	BRD2	exonic	nonframeshift deletion	BRD2:NM_001199455:exon8:c.1480_1482del:p.494_494del,BRD2:NM_001199456:exon8:c.1339_1341del:p.447_447del,BRD2:NM_001113182:exon9:c.1480_1482del:p.494_494del,BRD2:NM_005104:exon9:c.1480_1482del:p.494_494del,BRD2:NM_001291986:exon10:c.1120_1122del:p.374_374del	0	0	0	0	0	0	0	0	0	0	0	0	0	0	0	0	0	0	0	0	0	0	0	0	0	0	0	0	0	0	0	0	0	0	0	0	0	0	0	0	0	0	0	0	0
chr6:32977907_GAG>-	BRD2	exonic	nonframeshift deletion	BRD2:NM_001199455:exon8:c.1480_1482del:p.494_494del,BRD2:NM_001199456:exon8:c.1339_1341del:p.447_447del,BRD2:NM_001113182:exon9:c.1480_1482del:p.494_494del,BRD2:NM_005104:exon9:c.1480_1482del:p.494_494del,BRD2:NM_001291986:exon10:c.1120_1122del:p.374_374del	0	0	0	0	0	0	0	0	0	0	0	0	0	0	0	0	0	0	0	0	0	0	0	0	0	0	0	0	0	0	0	0	0	0	0	0	0	0	0	0	0	0	0	0	0
chr6:32979090_A>T	BRD2	exonic	nonsynonymous SNV	BRD2:NM_001199455:exon10:c.A1842T:p.K614N	0	0	0	0	0	0	0	0	0	0	0	0	0	0	0	0	0	0	0	0	0	0	0	0	0	0	0	0	0	0	0	0	0	0	0	0	0	0	0	0	0	0	0	0	0
chr6:32979928_C>T	BRD2	exonic	nonsynonymous SNV	BRD2:NM_001199456:exon10:c.C1801T:p.R601W,BRD2:NM_001113182:exon11:c.C1942T:p.R648W,BRD2:NM_001199455:exon11:c.C2047T:p.R683W,BRD2:NM_005104:exon11:c.C1942T:p.R648W,BRD2:NM_001291986:exon12:c.C1582T:p.R528W	0	0	0	0	0	0	0	0	0	0	0	0	0	0	0	0	0	0	0	0	0	0	0	0	0	0	0	0	0	0	0	0	0	0	0	0	0	0	0	0	0	0	0	0	0
chr6:32980109_G>A	BRD2	exonic	nonsynonymous SNV	BRD2:NM_001199456:exon10:c.G1982A:p.R661H,BRD2:NM_001113182:exon11:c.G2123A:p.R708H,BRD2:NM_001199455:exon11:c.G2228A:p.R743H,BRD2:NM_005104:exon11:c.G2123A:p.R708H,BRD2:NM_001291986:exon12:c.G1763A:p.R588H	0	0	0	0	0	0	0	0	0	0	0	0	0	0	0	0	0	0	0	0	0	0	0	0	0	0	0	0	0	0	0	0	0	0	0	0	0	0	0	0	0	0	0	0	0
chr6:32980602_TCC>-	BRD2	exonic	nonframeshift deletion	BRD2:NM_001199456:exon12:c.2149_2151del:p.717_717del,BRD2:NM_001113182:exon13:c.2290_2292del:p.764_764del,BRD2:NM_001199455:exon13:c.2395_2397del:p.799_799del,BRD2:NM_005104:exon13:c.2290_2292del:p.764_764del,BRD2:NM_001291986:exon14:c.1930_1932del:p.644_644del	0	0	0	0	0	0	0	0	0	0	0	0	0	0	0	0	0	0	0	0	0	0	0	0	0	0	0	0	0	0	0	0	0	0	0	0	0	0	0	0	0	0	0	0	0
chr12:92144091_C>A	BTG1	exonic	nonsynonymous SNV	BTG1:NM_001731:exon2:c.G505T:p.V169L	0	0	0	0	0	0	0	0	0	0	0	0	0	0	0	0	0	0	0	0	0	0	0	0	0	0	0	0	0	0	0	0	0	0	0	0	0	0	0	0	0	0	0	0	0
chr12:92144123_G>A	BTG1	exonic	nonsynonymous SNV	BTG1:NM_001731:exon2:c.C473T:p.T158M	0	0	0	0	0	0	0	0	0	0	0	0	0	0	0	0	0	0	0	0	0	0	0	0	0	0	0	0	0	0	0	0	0	0	0	0	0	0	0	0	0	0	0	0	0
chr12:92144146_CTTACAGCTGATTCGGCTGTCTACCATTTGCACGTT>-	BTG1	exonic	nonframeshift deletion	BTG1:NM_001731:exon2:c.415_450del:p.139_150del	0	0	0	0	0	0	0	0	0	0	0	0	0	0	0	0	0	0	0	0	0	0	0	0	0	0	0	0	0	0	0	0	0	0	0	0	0	0	0	0	0	0	0	0	0
chr12:92144156_A>T	BTG1	exonic	nonsynonymous SNV	BTG1:NM_001731:exon2:c.T440A:p.I147N	0	0	0	0	0	0	0	0	0	0	0	0	0	0	0	0	0	0	0	0	0	0	0	0	0	0	0	0	0	0	0	0	0	0	0	0	0	0	0	0	0	0	0	0	0
chr12:92144157_T>A	BTG1	exonic	nonsynonymous SNV	BTG1:NM_001731:exon2:c.A439T:p.I147F	0	0	0	0	0	0	0	0	0	0	0	0	0	0	0	0	0	0	0	0	0	0	0	0	0	0	0	0	0	0	0	0	0	0	0	0	0	0	0	0	0	0	0	0	0
chr12:92144181_T>A	BTG1	exonic	nonsynonymous SNV	BTG1:NM_001731:exon2:c.A415T:p.N139Y	0	0	0	0	0	0	0	0	0	0	0	0	0	0	0	0	0	0	0	0	0	0	0	0	0	0	0	0	0	0	0	0	0	0	0	0	0	0	0	0	0	0	0	0	0
chr12:92144193_G>A	BTG1	exonic	stopgain	BTG1:NM001731:exon2:c.C403T:p.Q135X	0	0	0	0	0	0	0	0	0	0	0	0	0	0	0	0	0	0	0	0	0	0	0	0	0	0	0	0	0	0	0	0	0	0	0	0	0	0	0	0	0	0	0	0	0
chr12:92144197_G>T	BTG1	exonic	nonsynonymous SNV	BTG1:NM_001731:exon2:c.C399A:p.S133R	0	0	0	0	0	0	0	0	0	0	0	0	0	0	0	0	0	0	0	0	0	0	0	0	0	0	0	0	0	0	0	0	0	0	0	0	0	0	0	0	0	0	0	0	0
chr12:92144198_C>T	BTG1	exonic	nonsynonymous SNV	BTG1:NM_001731:exon2:c.G398A:p.S133N	0	0	0	0	0	0	0	0	0	0	0	0	0	0	0	0	0	0	0	0	0	0	0	0	0	0	0	0	0	0	0	0	0	0	0	0	0	0	0	0	0	0	0	0	0
chr12:92144240_C>A	BTG1	exonic	nonsynonymous SNV	BTG1:NM001731:exon2:c.G356T:p.G119V	0	0	0	0	0	0	0	0	0	0	0	0	0	0	0	0	0	0	0	0	0	0	0	0	0	0	0	0	0	0	0	0	0	0	0	0	0	0	0	0	0	0	0	0	0
chr12:92144245_C>G	BTG1	exonic	nonsynonymous SNV	BTG1:NM_001731:exon2:c.G351C:p.E117D	0	0	0	0	0	0	0	0	0	0	0	0	0	0	0	0	0	0	0	0	0	0	0	0	0	0	0	0	0	0	0	0	0	0	0	0	0	0	0	0	0	0	0	0	0
chr12:92144249_C>T	BTG1	exonic	nonsynonymous SNV	BTG1:NM_001731:exon2:c.G347A:p.G116E	0	0	0	0	0	0	0	0	0	0	0	0	0	0	0	0	0	0	0	0	0	0	0	0	0	0	0	0	0	0	0	0	0	0	0	0	0	0	0	0	0	0	0	0	0
chr12:92144253_T>A	BTG1	exonic	nonsynonymous SNV	BTG1:NM_001731:exon2:c.A343T:p.I115F	0	0	0	0	0	0	0	0	0	0	0	0	0	0	0	0	0	0	0	0	0	0	0	0	0	0	0	0	0	0	0	0	0	0	0	0	0	0	0	0	0	0	0	0	0
chr12:92144255_C>T	BTG1	exonic	nonsynonymous SNV	BTG1:NM_001731:exon2:c.G341A:p.R114K	0	0	0	0	0	0	0	0	0	0	0	0	0	0	0	0	0	0	0	0	0	0	0	0	0	0	0	0	0	0	0	0	0	0	0	0	0	0	0	0	0	0	0	0	0
chr12:92144301_G>A	BTG1	exonic	nonsynonymous SNV	BTG1:NM_001731:exon2:c.C295T:p.P99S	0	0	0	0	0	0	0	0	0	0	0	0	0	0	0	0	0	0	0	0	0	0	0	0	0	0	0	0	0	0	0	0	0	0	0	0	0	0	0	0	0	0	0	0	0
chr12:92144346_C>A	BTG1	exonic	nonsynonymous SNV	BTG1:NM_001731:exon2:c.G250T:p.A84S	0	0	0	0	0	0	0	0	0	0	0	0	0	0	0	0	0	0	0	0	0	0	0	0	0	0	0	0	0	0	0	0	0	0	0	0	0	0	0	0	0	0	0	0	0
chr12:92144346_C>T	BTG1	exonic	nonsynonymous SNV	BTG1:NM_001731:exon2:c.G250A:p.A84T	0	0	0	0	0	0	0	0	0	0	0	0	0	0	0	0	0	0	0	0	0	0	0	0	0	0	0	0	0	0	0	0	0	0	0	0	0	0	0	0	0	0	0	0	0
chr12:92144363_G>A	BTG1	exonic	nonsynonymous SNV	BTG1:NM_001731:exon2:c.C233T:p.P78L	0	0	0	0	0	0	0	0	0	0	0	0	0	0	0	0	0	0	0	0	0	0	0	0	0	0	0	0	0	0	0	0	0	0	0	0	0	0	0	0	0	0	0	0	0
chr12:92144374_A>C	BTG1	exonic	nonsynonymous SNV	BTG1:NM_001731:exon2:c.T222G:p.H74Q	0	0	0	0	0	0	0	0	0	0	0	0	0	0	0	0	0	0	0	0	0	0	0	0	0	0	0	0	0	0	0	0	0	0	0	0	0	0	0	0	0	0	0	0	0
chr12:92144377_G>C	BTG1	exonic	nonsynonymous SNV	BTG1:NM_001731:exon2:c.C219G:p.N73K	0	0	0	0	0	0	0	0	0	0	0	0	0	0	0	0	0	0	0	0	0	0	0	0	0	0	0	0	0	0	0	0	0	0	0	0	0	0	0	0	0	0	0	0	0
chr12:92144381_A>C	BTG1	exonic	nonsynonymous SNV	BTG1:NM_001731:exon2:c.T215G:p.I72S	0	0	0	0	0	0	0	0	0	0	0	0	0	0	0	0	0	0	0	0	0	0	0	0	0	0	0	0	0	0	0	0	0	0	0	0	0	0	0	0	0	0	0	0	0
chr12:92144388_T>A	BTG1	exonic	nonsynonymous SNV	BTG1:NM_001731:exon2:c.A208T:p.I70F	0	0	0	0	0	0	0	0	0	0	0	0	0	0	0	0	0	0	0	0	0	0	0	0	0	0	0	0	0	0	0	0	0	0	0	0	0	0	0	0	0	0	0	0	0
chr12:92144395_G>C	BTG1	exonic	stopgain	BTG1:NM_001731:exon2:c.C201G:p.Y67X	0	0	0	0	0	0	0	0	0	0	0	0	0	0	0	0	0	0	0	0	0	0	0	0	0	0	0	0	0	0	0	0	0	0	0	0	0	0	0	0	0	0	0	0	0
chr12:92144395_G>T	BTG1	exonic	stopgain	BTG1:NM_001731:exon2:c.C201A:p.Y67X	0	0	0	0	0	0	0	0	0	0	0	0	0	0	0	0	0	0	0	0	0	0	0	0	0	0	0	0	0	0	0	0	0	0	0	0	0	0	0	0	0	0	0	0	0
chr12:92144410_G>C	BTG1	exonic	nonsynonymous SNV	BTG1:NM_001731:exon2:c.C186G:p.C62W	0	0	0	0	0	0	0	0	0	0	0	0	0	0	0	0	0	0	0	0	0	0	0	0	0	0	0	0	0	0	0	0	0	0	0	0	0	0	0	0	0	0	0	0	0
chr12:92144411_C>T	BTG1	exonic	nonsynonymous SNV	BTG1:NM_001731:exon2:c.G185A:p.C62Y	0	0	0	0	0	0	0	0	0	0	0	0	0	0	0	0	0	0	0	0	0	0	0	0	0	0	0	1	0	0	0	0	0	0	0	0	0	0	0	0	0	0	0	0	0
chr12:92144411_C>T	BTG1	exonic	nonsynonymous SNV	BTG1:NM_001731:exon2:c.G185A:p.C62Y	0	0	0	0	0	0	0	0	0	0	0	0	0	0	0	0	0	0	0	0	0	0	0	0	0	0	0	0	0	0	0	0	0	0	0	0	0	0	0	0	0	0	0	0	0
chr12:92144428_C>G	BTG1	exonic	nonsynonymous SNV	BTG1:NM_001731:exon2:c.G168C:p.W56C	0	0	0	0	0	0	0	0	0	0	0	0	0	0	0	0	0	0	0	0	0	0	0	0	0	0	0	0	0	0	0	0	0	0	0	0	0	0	0	0	0	0	0	0	0
chr12:92144428_C>G	BTG1	exonic	nonsynonymous SNV	BTG1:NM_001731:exon2:c.G168C:p.W56C	0	0	0	0	0	0	0	0	0	0	0	0	0	0	0	0	0	0	0	0	0	0	0	0	0	0	0	0	0	0	0	0	0	0	0	0	0	0	0	0	0	0	0	0	0
chr12:92144428_C>T	BTG1	exonic	stopgain	BTG1:NM_001731:exon2:c.G168A:p.W56X	0	0	0	0	0	0	0	0	0	0	0	0	0	0	0	0	0	0	0	0	0	0	0	0	0	0	0	0	0	0	0	0	0	0	0	0	0	0	0	0	0	0	0	0	0
chr12:92144431_G>C	BTG1	exonic	nonsynonymous SNV	BTG1:NM_001731:exon2:c.C165G:p.H55Q	0	0	0	0	0	0	0	0	0	0	0	0	0	0	0	0	0	0	0	0	0	0	0	0	0	0	0	0	0	0	0	0	0	0	0	0	0	0	0	0	0	0	0	0	0
chr12:92144433_G>A	BTG1	exonic	nonsynonymous SNV	BTG1:NM_001731:exon2:c.C163T:p.H55Y	0	0	0	0	0	0	0	0	0	0	0	0	0	0	0	0	0	0	0	0	0	0	0	0	0	1	0	0	0	0	0	0	0	0	0	0	0	0	0	0	0	0	0	0	0
chr12:92144441_T>G	BTG1	exonic	nonsynonymous SNV	BTG1:NM_001731:exon2:c.A155C:p.Y52S	0	0	0	0	0	0	0	0	0	0	0	0	0	0	0	0	0	0	0	0	0	0	0	0	0	0	0	0	0	0	0	0	0	0	0	0	0	0	0	0	0	0	0	0	0
chr12:92144442_A>C	BTG1	exonic	nonsynonymous SNV	BTG1:NM_001731:exon2:c.T154G:p.Y52D	0	0	0	0	0	0	0	0	0	0	0	0	0	0	0	0	0	0	0	0	0	0	0	0	0	0	0	0	0	0	0	0	0	0	0	0	0	0	0	0	0	0	0	0	0
chr12:92145380_CTGCTCACCTGCCAG>-	BTG1	exonic	frameshift deletion	BTG1:NM_001731:exon1:c.142_148del:p.L48fs	0	0	0	0	0	0	0	0	0	0	0	0	0	0	0	0	0	0	0	0	0	0	0	0	0	0	0	0	0	0	0	0	0	0	0	0	0	0	0	0	0	0	0	0	0
chr12:92145387_C>G	BTG1	splicing	.	.	0	0	0	0	0	0	0	0	0	0	0	0	0	0	0	0	0	0	0	0	0	0	0	0	0	0	0	0	0	0	0	0	0	0	0	0	0	0	0	0	0	0	0	0	0
chr12:92145388_C>T	BTG1	exonic	nonsynonymous SNV	BTG1:NM_001731:exon1:c.G148A:p.E50K	0	0	0	0	0	0	0	0	0	0	0	0	0	0	0	0	0	0	0	0	0	0	0	0	0	0	0	0	0	0	0	0	0	0	0	0	0	0	0	0	0	0	0	0	0
chr12:92145390_G>A	BTG1	exonic	nonsynonymous SNV	BTG1:NM_001731:exon1:c.C146T:p.A49V	0	0	0	0	0	0	0	0	0	0	0	0	0	0	0	0	0	0	0	0	0	0	0	0	0	0	0	0	0	0	0	0	0	0	0	0	0	0	0	0	0	0	0	0	0
chr12:92145391_C>A	BTG1	exonic	nonsynonymous SNV	BTG1:NM001731:exon1:c.G145T:p.A49S	0	0	0	0	0	0	0	0	0	0	0	0	0	0	0	0	0	0	0	0	0	0	0	0	0	0	0	0	0	0	0	0	0	0	0	0	0	0	0	0	0	0	0	0	0
chr12:92145391_C>T	BTG1	exonic	nonsynonymous SNV	BTG1:NM_001731:exon1:c.G145A:p.A49T	0	0	0	0	0	0	0	0	0	0	0	0	0	0	0	0	0	0	0	0	0	0	0	0	0	0	0	0	0	0	0	0	0	0	0	0	0	0	0	0	0	0	0	0	0
chr12:92145392_CAGCAGCTCCTG>-	BTG1	exonic	nonframeshift deletion	BTG1:NM_001731:exon1:c.133_144del:p.45_48del	0	0	0	0	0	0	0	0	0	0	0	0	0	0	0	0	0	0	0	0	0	0	0	0	0	0	0	0	0	0	0	0	0	0	0	0	0	0	0	0	0	0	0	0	0
chr12:92145394_GCAGCTCCT>-	BTG1	exonic	nonframeshift deletion	BTG1:NM_001731:exon1:c.134_142del:p.45_48del	0	0	0	0	0	0	0	0	0	0	0	0	0	0	0	0	0	0	0	0	0	0	0	0	0	0	0	0	0	0	0	0	0	0	0	0	0	0	0	0	0	0	0	0	0
chr12:92145397_G>C	BTG1	exonic	nonsynonymous SNV	BTG1:NM_001731:exon1:c.C139G:p.L47V	0	0	0	0	0	0	0	0	0	0	0	0	0	0	0	0	0	0	0	0	0	0	0	0	0	0	0	0	0	0	0	0	0	0	0	0	0	0	0	0	0	0	0	0	0
chr12:92145397_GCTCCTGCAGGCTCTGGCTG>-	BTG1	exonic	frameshift deletion	BTG1:NM_001731:exon1:c.120_139del:p.F40fs	0	0	0	0	0	0	0	0	0	0	0	0	0	0	0	0	0	0	0	0	0	0	0	0	0	0	0	0	0	0	0	0	0	0	0	0	0	0	0	0	0	0	0	0	0
chr12:92145398_C>G	BTG1	exonic	nonsynonymous SNV	BTG1:NM_001731:exon1:c.G138C:p.E46D	0	0	0	0	0	0	0	0	0	0	0	0	0	0	0	0	0	0	0	0	0	0	0	0	0	0	0	0	0	0	0	0	0	0	0	0	0	0	0	0	0	0	0	0	0
chr12:92145398_C>G	BTG1	exonic	nonsynonymous SNV	BTG1:NM001731:exon1:c.G138C:p.E46D	0	0	0	0	0	0	0	0	0	0	0	0	0	0	0	0	0	0	0	0	0	0	0	0	0	0	0	0	0	0	0	0	0	0	0	0	0	0	0	0	0	0	0	0	0
chr12:92145398_C>G	BTG1	exonic	nonsynonymous SNV	BTG1:NM_001731:exon1:c.G138C:p.E46D	0	0	0	0	0	0	0	0	0	0	0	0	0	0	0	0	0	0	0	0	0	0	0	0	0	0	0	0	0	0	0	0	0	0	0	0	0	0	0	0	0	0	0	0	0
chr12:92145400_C>A	BTG1	exonic	stopgain	BTG1:NM_001731:exon1:c.G136T:p.E46X	0	0	0	0	0	0	0	0	0	0	0	0	0	0	0	0	0	0	0	0	0	0	0	0	0	0	0	0	0	0	0	0	0	0	0	0	0	0	0	0	0	0	0	0	0
chr12:92145400_C>G	BTG1	exonic	nonsynonymous SNV	BTG1:NM001731:exon1:c.G136C:p.E46Q	0	0	0	0	0	0	0	0	0	0	0	0	0	0	0	0	0	0	0	0	0	0	0	0	0	0	0	0	0	0	0	0	0	0	0	0	0	0	0	0	0	0	0	0	0
chr12:92145400_C>T	BTG1	exonic	nonsynonymous SNV	BTG1:NM_001731:exon1:c.G136A:p.E46K	0	0	0	0	0	0	0	0	0	0	0	0	0	0	0	0	0	0	0	0	0	0	0	0	0	0	0	0	0	0	0	0	0	0	0	0	0	0	0	0	0	0	0	0	0
chr12:92145400_C>T	BTG1	exonic	nonsynonymous SNV	BTG1:NM_001731:exon1:c.G136A:p.E46K	0	0	0	0	0	0	0	0	0	0	0	0	0	0	0	0	0	0	0	0	0	0	0	0	0	0	0	0	0	0	0	0	0	0	0	0	0	0	0	0	0	0	0	0	0
chr12:92145400_C>T	BTG1	exonic	nonsynonymous SNV	BTG1:NM_001731:exon1:c.G136A:p.E46K	0	0	0	0	0	0	0	0	0	0	0	0	0	0	0	0	0	0	0	0	0	0	0	0	0	0	0	0	0	0	0	0	0	0	0	0	0	0	0	0	0	0	0	0	0
chr12:92145401_C>A	BTG1	exonic	nonsynonymous SNV	BTG1:NM_001731:exon1:c.G135T:p.Q45H	0	0	0	0	0	0	0	0	0	0	0	0	0	0	0	0	0	0	0	0	0	0	0	0	0	0	0	0	0	0	0	0	0	0	0	0	0	0	0	0	0	0	0	0	0
chr12:92145403_G>A	BTG1	exonic	stopgain	BTG1:NM_001731:exon1:c.C133T:p.Q45X	0	0	0	0	0	0	0	0	0	0	0	1	0	0	0	0	0	0	0	0	0	0	0	0	0	0	0	0	0	0	0	0	0	0	0	0	0	0	0	0	0	0	0	0	0
chr12:92145407_G>T	BTG1	exonic	nonsynonymous SNV	BTG1:NM_001731:exon1:c.C129A:p.S43R	0	0	0	0	0	0	0	0	0	0	0	0	0	0	0	0	0	0	0	0	0	0	0	0	0	0	0	0	0	0	0	0	0	0	0	0	0	0	0	0	0	0	0	0	0
chr12:92145407_G>T	BTG1	exonic	nonsynonymous SNV	BTG1:NM_001731:exon1:c.C129A:p.S43R	0	0	0	0	0	0	0	0	0	0	0	0	0	0	0	0	0	0	0	0	0	0	0	0	0	0	0	0	0	0	0	0	0	0	0	0	0	0	0	0	0	0	0	0	0
chr12:92145408_C>G	BTG1	exonic	nonsynonymous SNV	BTG1:NM_001731:exon1:c.G128C:p.S43T	0	0	0	0	0	0	0	0	0	0	0	0	0	0	0	0	0	0	0	0	0	0	0	0	0	0	0	0	0	0	0	0	0	0	0	0	0	0	0	0	0	0	0	0	0
chr12:92145408_C>G	BTG1	exonic	nonsynonymous SNV	BTG1:NM_001731:exon1:c.G128C:p.S43T	0	0	0	0	0	0	0	0	0	0	0	0	0	0	0	0	0	0	0	0	0	0	0	0	0	0	0	0	0	0	0	0	0	0	0	0	0	0	0	0	0	0	0	0	0
chr12:92145408_C>T	BTG1	exonic	nonsynonymous SNV	BTG1:NM_001731:exon1:c.G128A:p.S43N	0	0	0	0	0	0	0	0	0	0	0	0	0	0	0	0	0	0	0	0	0	0	0	0	0	0	0	0	0	0	0	0	0	0	0	0	0	0	0	0	0	0	0	0	0
chr12:92145408_C>T	BTG1	exonic	nonsynonymous SNV	BTG1:NM_001731:exon1:c.G128A:p.S43N	0	0	0	0	0	0	0	0	0	0	0	0	0	0	0	0	0	0	0	0	0	0	0	0	0	0	0	0	0	0	0	0	0	0	0	0	0	0	0	0	0	0	0	0	0
chr12:92145408_C>T	BTG1	exonic	nonsynonymous SNV	BTG1:NM_001731:exon1:c.G128A:p.S43N	0	0	0	0	0	0	0	0	0	0	0	0	0	0	0	0	0	0	0	0	0	0	0	0	0	0	0	0	0	0	0	0	0	0	0	0	0	0	0	0	0	0	0	0	0
chr12:92145408_C>T	BTG1	exonic	nonsynonymous SNV	BTG1:NM_001731:exon1:c.G128A:p.S43N	0	0	0	0	0	0	0	0	0	0	0	0	0	0	0	0	0	0	0	0	0	0	0	0	0	0	0	0	0	0	0	0	0	0	0	0	0	0	0	0	0	0	0	0	0
chr12:92145408_C>T	BTG1	exonic	nonsynonymous SNV	BTG1:NM_001731:exon1:c.G128A:p.S43N	0	0	0	0	0	0	0	0	0	0	0	0	0	0	0	0	0	0	0	0	0	0	0	0	0	0	0	0	0	0	0	0	0	0	0	0	0	0	0	0	0	0	0	0	0
chr12:92145408_CT>-	BTG1	exonic	frameshift deletion	BTG1:NM_001731:exon1:c.127_128del:p.S43fs	0	0	0	0	0	0	0	0	0	0	0	0	0	0	0	0	0	0	0	0	0	0	0	0	0	0	0	0	0	0	0	0	0	0	0	0	0	0	0	0	0	0	0	0	0
chr12:92145409_T>A	BTG1	exonic	nonsynonymous SNV	BTG1:NM_001731:exon1:c.A127T:p.S43C	0	0	0	0	0	0	0	0	0	0	0	0	0	0	0	0	0	0	0	0	0	0	0	0	0	0	0	0	0	0	0	0	0	0	0	0	0	0	0	0	0	0	0	0	0
chr12:92145411_T>A	BTG1	exonic	nonsynonymous SNV	BTG1:NM_001731:exon1:c.A125T:p.Q42L	0	0	0	0	0	0	0	0	0	0	0	0	0	0	0	0	0	0	0	0	0	0	0	0	0	0	0	0	0	0	0	0	0	0	0	0	0	0	0	0	0	0	0	0	0
chr12:92145413_G>T	BTG1	exonic	nonsynonymous SNV	BTG1:NM_001731:exon1:c.C123A:p.S41R	0	0	0	0	0	0	0	0	0	0	0	0	0	0	0	0	0	0	0	0	0	0	0	0	0	0	0	0	0	0	0	0	0	0	0	0	0	0	0	0	0	0	0	0	0
chr12:92145418_A>G	BTG1	exonic	nonsynonymous SNV	BTG1:NM_001731:exon1:c.T118C:p.F40L	0	0	0	0	0	0	0	0	0	0	0	0	0	0	0	0	0	0	0	0	0	0	0	0	0	0	0	0	0	0	0	0	0	0	0	0	0	0	0	0	0	0	0	0	0
chr12:92145420_G>C	BTG1	exonic	nonsynonymous SNV	BTG1:NM_001731:exon1:c.C116G:p.T39S	0	0	0	0	0	0	0	0	0	0	0	0	0	0	0	0	0	0	0	0	0	0	0	0	0	0	0	0	0	0	0	0	0	0	0	0	0	0	0	0	0	0	0	0	0
chr12:92145424_G>A	BTG1	exonic	stopgain	BTG1:NM_001731:exon1:c.C112T:p.Q38X	0	0	0	0	0	0	0	0	0	0	0	0	0	0	0	0	0	0	0	0	0	0	0	0	0	0	0	0	0	0	0	0	0	0	0	0	0	0	0	0	0	0	0	0	0
chr12:92145424_G>A	BTG1	exonic	stopgain	BTG1:NM_001731:exon1:c.C112T:p.Q38X	0	0	0	0	0	0	0	0	0	0	0	0	0	0	0	0	0	0	0	0	0	0	0	0	0	0	0	0	0	0	0	0	0	0	0	0	0	0	0	0	0	0	0	0	0
chr12:92145424_G>A	BTG1	exonic	stopgain	BTG1:NM_001731:exon1:c.C112T:p.Q38X	0	0	0	0	0	0	0	0	0	0	0	0	0	0	0	0	0	0	0	0	0	0	0	0	0	0	0	0	0	0	0	0	0	0	0	0	0	0	0	0	0	0	0	0	0
chr12:92145424_G>C	BTG1	exonic	nonsynonymous SNV	BTG1:NM_001731:exon1:c.C112G:p.Q38E	0	0	0	0	0	0	0	0	0	0	0	0	0	0	0	0	0	0	0	0	0	0	0	0	0	0	0	0	0	0	0	0	0	0	0	0	0	0	0	0	0	0	0	0	0
chr12:92145426_A>G	BTG1	exonic	nonsynonymous SNV	BTG1:NM_001731:exon1:c.T110C:p.L37P	0	0	0	0	0	0	0	0	0	0	0	0	0	0	0	0	0	0	0	0	0	0	0	0	0	0	0	0	0	0	0	0	0	0	0	0	0	0	0	0	0	0	0	0	0
chr12:92145427_G>-	BTG1	exonic	frameshift deletion	BTG1:NM_001731:exon1:c.109delC:p.L37fs	0	0	0	0	0	0	0	0	0	0	0	0	0	0	0	0	0	0	0	0	0	0	0	0	0	0	0	0	0	0	0	0	0	0	0	0	0	0	0	0	0	0	0	0	0
chr12:92145427_G>C	BTG1	exonic	nonsynonymous SNV	BTG1:NM_001731:exon1:c.C109G:p.L37V	0	0	0	0	0	0	0	0	0	0	0	0	0	0	0	0	0	0	0	0	0	0	0	0	0	0	0	0	0	0	0	0	0	0	0	0	0	0	0	0	0	0	0	0	0
chr12:92145427_G>C	BTG1	exonic	nonsynonymous SNV	BTG1:NM_001731:exon1:c.C109G:p.L37V	0	0	0	0	0	0	0	0	0	0	0	0	0	0	0	0	0	0	0	0	0	0	0	0	0	0	0	0	0	0	0	0	0	0	0	0	0	0	0	0	0	0	0	0	0
chr12:92145427_G>C	BTG1	exonic	nonsynonymous SNV	BTG1:NM_001731:exon1:c.C109G:p.L37V	0	0	0	0	0	0	0	0	0	0	0	0	0	0	0	0	0	0	0	0	0	0	0	0	0	0	0	0	0	0	0	0	0	0	0	0	0	0	0	0	0	0	0	0	0
chr12:92145427_G>C	BTG1	exonic	nonsynonymous SNV	BTG1:NM_001731:exon1:c.C109G:p.L37V	0	0	0	0	0	0	0	0	0	0	0	0	0	0	0	0	0	0	0	0	0	0	0	0	0	0	0	0	0	0	0	0	0	0	0	0	0	0	0	0	0	0	0	0	0
chr12:92145428_C>G	BTG1	exonic	nonsynonymous SNV	BTG1:NM_001731:exon1:c.G108C:p.Q36H	0	0	0	0	0	0	0	0	0	0	0	0	0	0	0	0	0	0	0	1	0	0	0	0	0	0	0	0	0	0	0	0	0	0	0	0	0	0	0	0	0	0	0	0	0
chr12:92145428_C>G	BTG1	exonic	nonsynonymous SNV	BTG1:NM_001731:exon1:c.G108C:p.Q36H	0	0	0	0	0	0	0	0	0	0	0	0	0	0	0	0	0	0	0	0	0	0	0	0	0	0	0	0	0	0	0	0	0	0	0	0	0	0	0	0	0	0	0	0	0
chr12:92145428_C>G	BTG1	exonic	nonsynonymous SNV	BTG1:NM_001731:exon1:c.G108C:p.Q36H	0	0	0	0	0	0	0	0	0	0	0	0	0	0	0	0	0	0	0	0	0	0	0	0	0	0	0	0	0	0	0	0	0	0	0	0	0	0	0	0	0	0	0	0	0
chr12:92145428_C>G	BTG1	exonic	nonsynonymous SNV	BTG1:NM_001731:exon1:c.G108C:p.Q36H	0	0	0	0	0	0	0	0	0	0	0	0	0	0	0	0	0	0	0	0	0	0	0	0	0	0	0	0	0	0	0	0	0	0	0	0	0	0	0	0	0	0	0	0	0
chr12:92145428_C>G	BTG1	exonic	nonsynonymous SNV	BTG1:NM_001731:exon1:c.G108C:p.Q36H	0	0	0	0	0	0	0	0	0	0	0	0	0	0	0	0	0	0	0	0	0	0	0	0	0	0	0	0	0	0	0	0	0	0	0	0	0	0	0	0	0	0	0	0	0
chr12:92145428_C>G	BTG1	exonic	nonsynonymous SNV	BTG1:NM_001731:exon1:c.G108C:p.Q36H	0	0	0	0	0	0	0	0	0	0	0	0	0	0	0	0	0	0	0	0	0	0	0	0	0	0	0	0	0	0	0	0	0	0	0	0	0	0	0	0	0	0	0	0	0
chr12:92145428_C>G	BTG1	exonic	nonsynonymous SNV	BTG1:NM_001731:exon1:c.G108C:p.Q36H	0	0	0	0	0	0	0	0	0	0	0	0	0	0	0	0	0	0	0	0	0	0	0	0	0	0	0	0	0	0	0	0	0	0	0	0	0	0	0	0	0	0	0	0	0
chr12:92145428_C>G	BTG1	exonic	nonsynonymous SNV	BTG1:NM_001731:exon1:c.G108C:p.Q36H	0	0	0	0	0	0	0	0	0	0	0	0	0	0	0	0	0	0	0	0	0	0	0	0	0	0	0	0	0	0	0	0	0	0	0	0	0	0	0	0	0	0	0	0	0
chr12:92145433_G>A	BTG1	exonic	stopgain	BTG1:NM_001731:exon1:c.C103T:p.R35X	0	0	0	0	0	0	0	0	0	0	0	0	0	0	0	0	0	0	0	0	0	0	0	0	0	0	0	0	0	0	0	0	0	0	0	0	0	0	0	0	0	0	0	0	0
chr12:92145435_T>A	BTG1	exonic	nonsynonymous SNV	BTG1:NM_001731:exon1:c.A101T:p.E34V	0	0	0	0	0	0	0	0	0	0	0	0	0	0	0	0	0	0	0	0	0	0	0	0	0	0	0	0	0	0	0	0	0	0	0	0	0	0	0	0	0	0	0	0	0
chr12:92145438_C>G	BTG1	exonic	nonsynonymous SNV	BTG1:NM_001731:exon1:c.G98C:p.S33T	0	0	0	0	0	0	0	0	0	0	0	0	0	0	0	0	0	0	0	0	0	0	0	0	0	0	0	0	0	0	0	0	0	0	0	0	0	0	0	0	0	0	0	0	0
chr12:92145438_C>T	BTG1	exonic	nonsynonymous SNV	BTG1:NM_001731:exon1:c.G98A:p.S33N	0	0	0	0	0	0	0	0	0	0	0	0	0	0	0	0	0	0	0	0	0	0	0	0	0	0	0	0	0	0	0	0	0	0	0	0	0	0	0	0	0	0	0	0	0
chr12:92145438_C>T	BTG1	exonic	nonsynonymous SNV	BTG1:NM_001731:exon1:c.G98A:p.S33N	0	0	0	0	0	0	0	0	0	0	0	0	0	0	0	0	0	0	0	0	0	0	0	0	0	0	0	0	0	0	0	0	0	0	0	0	0	0	0	0	0	0	0	0	0
chr12:92145438_C>T	BTG1	exonic	nonsynonymous SNV	BTG1:NM_001731:exon1:c.G98A:p.S33N	0	0	0	0	0	0	0	0	0	0	0	0	0	0	0	0	0	0	0	0	0	0	0	0	0	0	0	0	0	0	0	0	0	0	0	0	0	0	0	0	0	0	0	0	0
chr12:92145439_T>A	BTG1	exonic	nonsynonymous SNV	BTG1:NM_001731:exon1:c.A97T:p.S33C	0	0	0	0	0	0	0	0	0	0	0	0	0	0	0	0	0	0	0	0	0	0	0	0	0	0	0	0	0	0	0	0	0	0	0	0	0	0	0	0	0	0	0	0	0
chr12:92145447_C>T	BTG1	exonic	nonsynonymous SNV	BTG1:NM_001731:exon1:c.G89A:p.G30E	0	0	0	0	0	0	0	0	0	0	0	0	0	0	0	0	0	0	0	0	0	0	0	0	0	0	0	1	0	0	0	0	0	0	0	0	0	0	0	0	0	0	0	0	0
chr12:92145449_C>A	BTG1	exonic	nonsynonymous SNV	BTG1:NM_001731:exon1:c.G87T:p.K29N	0	0	0	0	0	0	0	0	0	0	0	0	0	0	0	0	0	0	0	0	0	0	0	0	0	0	0	0	0	0	0	0	0	0	0	0	0	0	0	0	0	0	0	0	0
chr12:92145460_G>A	BTG1	exonic	nonsynonymous SNV	BTG1:NM_001731:exon1:c.C76T:p.L26F	0	0	0	0	0	0	0	0	0	0	0	0	0	0	0	0	0	0	0	0	0	0	0	0	0	0	0	0	0	0	0	0	0	0	0	0	0	0	0	0	0	0	0	0	0
chr12:92145462_A>C	BTG1	exonic	nonsynonymous SNV	BTG1:NM_001731:exon1:c.T74G:p.F25C	0	0	0	0	0	0	0	0	0	0	0	0	0	0	0	0	0	0	0	0	0	0	0	0	0	0	0	0	0	0	0	0	0	0	0	0	0	0	0	0	0	0	0	0	0
chr12:92145464_C>G	BTG1	exonic	nonsynonymous SNV	BTG1:NM_001731:exon1:c.G72C:p.K24N	0	0	0	0	0	0	0	0	0	0	0	0	0	0	0	0	0	0	0	0	0	0	0	0	1	0	0	0	0	0	0	0	0	0	0	0	0	0	0	0	0	0	0	0	0
chr12:92145464_C>G	BTG1	exonic	nonsynonymous SNV	BTG1:NM_001731:exon1:c.G72C:p.K24N	0	0	0	0	0	0	0	0	0	0	0	0	0	0	0	0	0	0	0	0	0	0	0	0	0	0	0	0	0	0	0	0	0	0	0	0	0	0	0	0	0	0	0	0	0
chr12:92145464_C>G	BTG1	exonic	nonsynonymous SNV	BTG1:NM_001731:exon1:c.G72C:p.K24N	0	0	0	0	0	0	0	0	0	0	0	0	0	0	0	0	0	0	0	0	0	0	0	0	0	0	0	0	0	0	0	0	0	0	0	0	0	0	0	0	0	0	0	0	0
chr12:92145469_A>G	BTG1	exonic	nonsynonymous SNV	BTG1:NM_001731:exon1:c.T67C:p.S23P	0	0	0	0	0	0	0	0	0	0	0	0	0	0	0	0	0	0	0	0	0	0	0	0	0	0	0	0	0	0	0	0	0	0	0	0	0	0	0	0	0	0	0	0	0
chr12:92145470_G>C	BTG1	exonic	nonsynonymous SNV	BTG1:NM_001731:exon1:c.C66G:p.I22M	0	0	0	0	0	0	0	0	0	0	0	0	0	0	0	0	0	0	0	0	0	0	0	0	0	0	0	0	0	0	0	0	0	0	0	0	0	0	0	0	0	0	0	0	0
chr12:92145472_T>A	BTG1	exonic	nonsynonymous SNV	BTG1:NM_001731:exon1:c.A64T:p.I22F	0	0	0	0	0	0	0	0	0	0	0	0	0	0	0	0	0	0	0	0	0	0	0	0	0	0	0	0	0	0	0	0	0	0	0	0	0	0	0	0	0	0	0	0	0
chr12:92145475_A>G	BTG1	exonic	nonsynonymous SNV	BTG1:NM_001731:exon1:c.T61C:p.F21L	0	0	0	0	0	0	0	0	0	0	0	0	0	0	0	0	0	0	0	0	0	0	0	0	0	0	0	0	0	0	0	0	0	0	0	0	0	0	0	0	0	0	0	0	0
chr12:92145478_->CACGGCGGCG	BTG1	exonic	frameshift insertion	BTG1:NM_001731:exon1:c.57_58insCGCCGCCGTG:p.S20fs	0	0	0	0	0	0	0	0	0	0	0	0	0	0	0	0	0	0	0	0	0	0	0	0	0	0	0	0	0	0	0	0	0	0	0	0	0	0	0	0	0	0	0	0	0
chr12:92145480_->CGGCGGCGGCGATCTCGCCTATCATGGTGG	BTG1	exonic	nonframeshift insertion	BTG1:NM_001731:exon1:c.55_56insCCACCATGATAGGCGAGATCGCCGCCGCCG:p.V19delinsATMIGEIAAAV	0	0	0	0	0	0	0	0	0	0	0	0	0	0	0	0	0	0	0	0	0	0	0	0	0	0	0	0	0	0	0	0	0	0	0	0	0	0	0	0	0	0	0	0	0
chr12:92145481_C>G	BTG1	exonic	nonsynonymous SNV	BTG1:NM_001731:exon1:c.G55C:p.V19L	0	0	0	0	0	0	0	0	0	0	0	0	0	0	0	0	0	0	0	0	0	0	0	0	0	0	0	0	0	0	0	0	0	0	0	0	0	0	0	0	0	0	0	0	0
chr12:92145493_T>A	BTG1	exonic	nonsynonymous SNV	BTG1:NM_001731:exon1:c.A43T:p.I15F	0	0	0	0	0	0	0	0	0	0	0	0	0	0	0	0	0	0	0	0	0	0	0	0	0	0	0	0	0	0	0	0	0	0	0	0	0	0	0	0	0	0	0	0	0
chr12:92145493_T>C	BTG1	exonic	nonsynonymous SNV	BTG1:NM_001731:exon1:c.A43G:p.I15V	0	0	0	0	0	0	0	0	0	0	0	0	0	0	0	0	0	0	0	0	0	0	0	0	0	0	0	0	0	0	0	0	0	0	0	0	0	0	0	0	0	0	0	0	0
chr12:92145494_C>G	BTG1	exonic	nonsynonymous SNV	BTG1:NM_001731:exon1:c.G42C:p.E14D	0	0	0	0	0	0	0	0	0	0	0	0	0	0	0	0	0	0	0	0	0	0	0	0	0	0	0	0	0	0	0	0	0	0	0	0	0	0	0	0	0	0	0	0	0
chr12:92145494_C>G	BTG1	exonic	nonsynonymous SNV	BTG1:NM_001731:exon1:c.G42C:p.E14D	0	0	0	0	0	0	0	0	0	0	0	0	0	0	0	0	0	0	0	0	0	0	0	0	0	0	0	0	0	0	0	0	0	0	0	0	0	0	0	0	0	0	0	0	0
chr12:92145503_C>A	BTG1	exonic	nonsynonymous SNV	BTG1:NM_001731:exon1:c.G33T:p.M11I	0	0	0	0	0	0	0	0	0	0	0	0	0	0	0	0	0	0	0	0	0	0	0	0	0	0	0	0	0	0	0	0	0	0	0	0	0	0	0	0	0	0	0	0	0
chr12:92145503_C>G	BTG1	exonic	nonsynonymous SNV	BTG1:NM_001731:exon1:c.G33C:p.M11I	0	0	0	0	0	0	0	0	0	0	0	0	0	0	0	0	0	0	0	0	0	0	0	0	0	0	0	0	0	0	0	0	0	0	0	0	0	0	0	0	0	0	0	0	0
chr12:92145503_C>T	BTG1	exonic	nonsynonymous SNV	BTG1:NM_001731:exon1:c.G33A:p.M11I	0	0	0	0	0	0	0	0	0	0	0	0	0	0	0	0	0	0	0	0	0	0	0	0	0	0	0	0	0	0	0	0	0	0	0	0	0	0	0	0	0	0	0	0	0
chr12:92145503_C>T	BTG1	exonic	nonsynonymous SNV	BTG1:NM_001731:exon1:c.G33A:p.M11I	0	0	0	0	0	0	0	0	0	0	0	0	0	0	0	0	0	0	0	0	0	0	0	0	0	0	0	0	0	0	0	0	0	0	0	0	0	0	0	0	0	0	0	0	0
chr12:92145505_T>A	BTG1	exonic	nonsynonymous SNV	BTG1:NM_001731:exon1:c.A31T:p.M11L	0	0	0	0	0	0	0	0	0	0	0	0	0	0	0	0	0	0	0	0	0	0	0	0	0	0	0	0	0	0	0	0	0	0	0	0	0	0	0	0	0	0	0	0	0
chr12:92145505_T>C	BTG1	exonic	nonsynonymous SNV	BTG1:NM_001731:exon1:c.A31G:p.M11V	0	0	0	0	0	0	0	0	0	0	0	0	0	0	0	0	0	0	0	0	0	0	0	0	1	0	0	0	0	0	0	0	0	0	0	0	0	0	0	0	0	0	0	0	0
chr12:92145507_G>C	BTG1	exonic	nonsynonymous SNV	BTG1:NM_001731:exon1:c.C29G:p.T10S	0	0	0	0	0	0	0	0	0	0	0	0	0	0	0	0	0	0	0	0	0	0	0	0	0	0	0	0	0	1	0	0	0	0	0	0	0	0	0	0	0	0	0	0	0
chr12:92145508_T>C	BTG1	exonic	nonsynonymous SNV	BTG1:NM_001731:exon1:c.A28G:p.T10A	0	0	0	0	0	0	0	0	0	0	0	0	0	0	0	0	0	0	0	0	0	0	0	0	0	0	0	0	0	0	0	0	0	0	0	0	0	0	0	0	0	0	0	0	0
chr12:92145510_G>C	BTG1	exonic	nonsynonymous SNV	BTG1:NM_001731:exon1:c.C26G:p.A9G	0	0	0	0	0	0	0	0	0	0	0	0	0	0	0	0	0	0	0	0	0	0	0	0	0	0	0	0	0	0	0	0	0	0	0	0	0	0	0	0	0	0	0	0	0
chr12:92145513_G>A	BTG1	exonic	nonsynonymous SNV	BTG1:NM_001731:exon1:c.C23T:p.A8V	0	0	0	0	0	0	0	0	0	0	0	0	0	0	0	0	0	0	0	0	0	0	0	0	0	0	0	0	0	0	0	0	0	0	0	0	0	0	0	0	0	0	0	0	0
chr12:92145513_G>A	BTG1	exonic	nonsynonymous SNV	BTG1:NM_001731:exon1:c.C23T:p.A8V	0	0	0	0	0	0	0	0	0	0	0	0	0	0	0	0	0	0	0	0	0	0	0	0	0	0	0	0	0	0	0	0	0	0	0	0	0	0	0	0	0	0	0	0	0
chr12:92145513_G>C	BTG1	exonic	nonsynonymous SNV	BTG1:NM_001731:exon1:c.C23G:p.A8G	0	0	0	0	0	0	0	0	0	0	0	0	0	0	0	0	0	0	0	0	0	0	0	0	0	0	0	0	0	0	0	0	0	0	0	0	0	0	0	0	0	0	0	0	0
chr12:92145519_G>A	BTG1	exonic	nonsynonymous SNV	BTG1:NM_001731:exon1:c.C17T:p.T6I	0	0	0	0	0	0	0	0	0	0	0	0	0	0	0	0	0	0	0	0	0	0	0	0	0	0	0	0	0	0	0	0	0	0	0	0	0	0	0	0	0	0	0	0	0
chr12:92145519_G>A	BTG1	exonic	nonsynonymous SNV	BTG1:NM001731:exon1:c.C17T:p.T6I	0	0	0	0	0	0	0	0	0	0	0	0	0	0	0	0	0	0	0	0	0	0	0	0	0	0	0	0	0	0	0	0	0	0	0	0	0	0	0	0	0	0	0	0	0
chr12:92145519_G>T	BTG1	exonic	nonsynonymous SNV	BTG1:NM_001731:exon1:c.C17A:p.T6N	0	0	0	0	0	0	0	0	0	0	0	0	0	0	0	0	0	0	0	0	0	0	0	0	0	0	0	0	0	0	0	0	0	0	0	0	0	0	0	0	0	0	0	0	0
chr12:92145528_G>A	BTG1	exonic	nonsynonymous SNV	BTG1:NM_001731:exon1:c.C8T:p.P3L	0	0	0	0	0	0	0	1	0	0	0	0	0	0	0	0	0	0	0	0	0	0	0	0	0	0	0	0	0	0	0	0	0	0	0	0	0	0	0	0	0	0	0	0	0
chr12:92145528_G>A	BTG1	exonic	nonsynonymous SNV	BTG1:NM_001731:exon1:c.C8T:p.P3L	0	0	0	0	0	0	0	0	0	0	0	0	0	0	0	0	0	0	0	0	0	0	0	0	0	0	0	0	0	0	0	0	0	0	0	0	0	0	0	0	0	0	0	0	0
chr12:92145528_G>A	BTG1	exonic	nonsynonymous SNV	BTG1:NM_001731:exon1:c.C8T:p.P3L	0	0	0	0	0	0	0	0	0	0	0	0	0	0	0	0	0	0	0	0	0	0	0	0	0	0	0	0	0	0	0	0	0	0	0	0	0	0	0	0	0	0	0	0	0
chr12:92145528_G>A	BTG1	exonic	nonsynonymous SNV	BTG1:NM_001731:exon1:c.C8T:p.P3L	0	0	0	0	0	0	0	0	0	0	0	0	0	0	0	0	0	0	0	0	0	0	0	0	0	0	0	0	0	0	0	0	0	0	0	0	0	0	0	0	0	0	0	0	0
chr12:92145528_G>A	BTG1	exonic	nonsynonymous SNV	BTG1:NM_001731:exon1:c.C8T:p.P3L	0	0	0	0	0	0	0	0	0	0	0	0	0	0	0	0	0	0	0	0	0	0	0	0	0	0	0	0	0	0	0	0	0	0	0	0	0	0	0	0	0	0	0	0	0
chr12:92145528_G>A	BTG1	exonic	nonsynonymous SNV	BTG1:NM_001731:exon1:c.C8T:p.P3L	0	0	0	0	0	0	0	0	0	0	0	0	0	0	0	0	0	0	0	0	0	0	0	0	0	0	0	0	0	0	0	0	0	0	0	0	0	0	0	0	0	0	0	0	0
chr12:92145528_G>A	BTG1	exonic	nonsynonymous SNV	BTG1:NM_001731:exon1:c.C8T:p.P3L	0	0	0	0	0	0	0	0	0	0	0	0	0	0	0	0	0	0	0	0	0	0	0	0	0	0	0	0	0	0	0	0	0	0	0	0	0	0	0	0	0	0	0	0	0
chr12:92145528_G>A	BTG1	exonic	nonsynonymous SNV	BTG1:NM_001731:exon1:c.C8T:p.P3L	0	0	0	0	0	0	0	0	0	0	0	0	0	0	0	0	0	0	0	0	0	0	0	0	0	0	0	0	0	0	0	0	0	0	0	0	0	0	0	0	0	0	0	0	0
chr12:92145528_G>T	BTG1	exonic	nonsynonymous SNV	BTG1:NM_001731:exon1:c.C8A:p.P3H	0	0	0	0	0	0	0	0	0	0	0	0	0	0	0	0	0	0	0	0	0	0	0	0	0	0	0	0	0	0	0	0	0	0	0	0	0	0	0	0	0	0	0	0	0
chr12:92145528_G>T	BTG1	exonic	nonsynonymous SNV	BTG1:NM_001731:exon1:c.C8A:p.P3H	0	0	0	0	0	0	0	0	0	0	0	0	0	0	0	0	0	0	0	0	0	0	0	0	0	0	0	0	0	0	0	0	0	0	0	0	0	0	0	0	0	0	0	0	0
chr12:92145533_C>T	BTG1	exonic	nonsynonymous SNV	BTG1:NM_001731:exon1:c.G3A:p.M1I	0	0	0	0	0	0	0	0	0	0	0	0	0	0	0	0	0	0	0	0	0	0	0	0	0	0	0	0	0	0	0	0	0	0	0	0	0	0	0	0	0	0	0	0	0
chr1:203305607_A>C	BTG2	exonic	nonsynonymous SNV	BTG2:NM_006763:exon1:c.A1C:p.M1L	0	0	0	0	0	0	0	0	0	0	0	0	0	0	0	0	0	0	0	0	0	0	0	0	0	0	0	0	0	0	0	0	0	0	0	0	0	0	0	0	0	0	0	0	0
chr1:203305611_G>A	BTG2	exonic	nonsynonymous SNV	BTG2:NM_006763:exon1:c.G5A:p.S2N	0	0	0	0	0	0	0	0	0	0	0	0	0	0	0	0	0	0	0	0	0	0	0	0	0	0	0	0	0	0	0	0	0	0	0	0	0	0	0	0	0	0	0	0	0
chr1:203305611_G>C	BTG2	exonic	nonsynonymous SNV	BTG2:NM_006763:exon1:c.G5C:p.S2T	0	0	0	0	0	0	0	0	0	0	0	0	0	0	0	0	0	0	0	0	0	0	0	0	0	0	0	0	0	0	0	0	0	0	0	0	0	0	0	0	0	0	0	0	0
chr1:203305617_G>A	BTG2	exonic	nonsynonymous SNV	BTG2:NM_006763:exon1:c.G11A:p.G4E	0	0	0	0	0	0	0	0	0	0	0	0	0	0	0	0	0	0	0	0	0	0	0	0	0	0	0	0	0	0	0	0	0	0	0	0	0	0	0	0	0	0	0	0	0
chr1:203305623_G>A	BTG2	exonic	nonsynonymous SNV	BTG2:NM_006763:exon1:c.G17A:p.G6E	0	0	0	0	0	0	0	0	0	0	0	0	0	0	0	0	0	0	0	0	0	0	0	0	0	0	0	0	0	0	0	0	0	0	0	0	0	0	0	0	0	0	0	0	0
chr1:203305623_G>C	BTG2	exonic	nonsynonymous SNV	BTG2:NM_006763:exon1:c.G17C:p.G6A	0	0	0	0	0	0	0	0	0	0	0	0	0	0	0	0	0	0	0	0	0	0	0	0	0	0	0	0	0	0	0	0	0	0	0	0	0	0	0	0	0	0	0	0	0
chr1:203305625_A>T	BTG2	exonic	nonsynonymous SNV	BTG2:NM_006763:exon1:c.A19T:p.T7S	0	0	0	0	0	0	0	0	0	0	0	0	0	0	0	0	0	0	0	0	0	0	0	0	0	0	0	0	0	0	0	0	0	0	0	0	0	0	0	0	0	0	0	0	0
chr1:203305626_C>T	BTG2	exonic	nonsynonymous SNV	BTG2:NM_006763:exon1:c.C20T:p.T7I	0	0	0	0	0	0	0	0	0	0	0	0	0	0	0	0	0	0	0	0	0	0	0	0	0	0	0	0	0	0	0	0	0	0	0	0	0	0	0	0	0	0	0	0	0
chr1:203305626_C>T	BTG2	exonic	nonsynonymous SNV	BTG2:NM_006763:exon1:c.C20T:p.T7I	0	0	0	0	0	0	0	0	0	0	0	0	0	0	0	0	0	0	0	0	0	0	0	0	0	0	0	0	0	0	0	0	0	0	0	0	0	0	0	0	0	0	0	0	0
chr1:203305626_C>T	BTG2	exonic	nonsynonymous SNV	BTG2:NM_006763:exon1:c.C20T:p.T7I	0	0	0	0	0	0	0	0	0	0	0	0	0	0	0	0	0	0	0	0	0	0	0	0	0	0	0	0	0	0	0	0	0	0	0	0	0	0	0	0	0	0	0	0	0
chr1:203305633_G>A	BTG2	exonic	nonsynonymous SNV	BTG2:NM_006763:exon1:c.G27A:p.M9I	0	0	0	0	0	0	0	0	0	0	0	0	0	0	0	0	0	0	0	0	0	0	0	0	0	0	0	0	0	0	0	0	0	0	0	0	0	0	0	0	0	0	0	0	0
chr1:203305633_G>A	BTG2	exonic	nonsynonymous SNV	BTG2:NM_006763:exon1:c.G27A:p.M9I	0	0	0	0	0	0	0	0	0	0	0	0	0	0	0	0	0	0	0	0	0	0	0	0	0	0	0	0	0	0	0	0	0	0	0	0	0	0	0	0	0	0	0	0	0
chr1:203305633_G>A	BTG2	exonic	nonsynonymous SNV	BTG2:NM_006763:exon1:c.G27A:p.M9I	0	0	0	0	0	0	0	0	0	0	0	0	0	0	0	0	0	0	0	0	0	0	0	0	0	0	0	0	0	0	0	0	0	0	0	0	0	0	0	0	0	0	0	0	0
chr1:203305633_G>A	BTG2	exonic	nonsynonymous SNV	BTG2:NM_006763:exon1:c.G27A:p.M9I	0	0	0	0	0	0	0	0	0	0	0	0	0	0	0	0	0	0	0	0	0	0	0	0	0	0	0	0	0	0	0	0	0	0	0	0	0	0	0	0	0	0	0	0	0
chr1:203305634_C>G	BTG2	exonic	nonsynonymous SNV	BTG2:NM_006763:exon1:c.C28G:p.L10V	0	0	0	0	0	0	0	0	0	0	0	0	0	0	0	0	0	0	0	0	0	0	0	0	0	0	0	0	0	0	0	0	0	0	0	0	0	0	0	0	0	0	0	0	0
chr1:203305634_C>T	BTG2	exonic	nonsynonymous SNV	BTG2:NM_006763:exon1:c.C28T:p.L10F	0	0	0	0	0	0	0	0	0	0	0	0	0	0	0	0	0	0	0	0	0	0	0	0	0	0	0	0	0	0	0	0	0	0	0	0	0	0	0	0	0	0	0	0	0
chr1:203305634_C>T	BTG2	exonic	nonsynonymous SNV	BTG2:NM_006763:exon1:c.C28T:p.L10F	0	0	0	0	0	0	0	0	0	0	0	0	0	0	0	0	0	0	0	0	0	0	0	0	0	0	0	0	0	0	0	0	0	0	0	0	0	0	0	0	0	0	0	0	0
chr1:203305641_A>C	BTG2	exonic	nonsynonymous SNV	BTG2:NM_006763:exon1:c.A35C:p.E12A	0	0	0	0	0	0	0	0	0	0	0	0	0	0	0	0	0	0	0	0	0	0	0	0	0	0	0	0	0	1	0	0	0	0	0	0	0	0	0	0	0	0	0	0	0
chr1:203305644_T>C	BTG2	exonic	nonsynonymous SNV	BTG2:NM_006763:exon1:c.T38C:p.I13T	0	0	0	0	0	0	0	0	0	0	0	0	0	0	0	0	0	0	0	0	0	0	0	0	0	0	0	0	0	0	0	0	0	0	0	0	0	0	0	0	0	0	0	0	0
chr1:203305644_T>C	BTG2	exonic	nonsynonymous SNV	BTG2:NM_006763:exon1:c.T38C:p.I13T	0	0	0	0	0	0	0	0	0	0	0	0	0	0	0	0	0	0	0	0	0	0	0	0	0	0	0	0	0	0	0	0	0	0	0	0	0	0	0	0	0	0	0	0	0
chr1:203305650_C>A	BTG2	exonic	nonsynonymous SNV	BTG2:NM_006763:exon1:c.C44A:p.A15D	0	0	0	0	0	0	0	0	0	0	0	0	0	0	0	0	0	0	0	0	0	0	0	0	0	0	0	0	0	0	0	0	0	0	0	0	0	0	0	0	0	0	0	0	0
chr1:203305655_G>C	BTG2	exonic	nonsynonymous SNV	BTG2:NM_006763:exon1:c.G49C:p.V17L	0	0	0	0	0	0	0	0	0	0	0	0	0	0	1	0	0	0	0	0	0	0	0	0	0	0	0	0	0	0	0	0	0	0	0	0	0	0	0	0	0	0	0	0	0
chr1:203305662_T>A	BTG2	exonic	nonsynonymous SNV	BTG2:NM_006763:exon1:c.T56A:p.F19Y	0	0	0	0	0	0	0	0	0	0	0	0	0	0	0	0	0	0	0	0	0	0	0	0	0	0	0	0	0	0	0	0	0	0	0	0	0	0	0	0	0	0	0	0	0
chr1:203305662_T>C	BTG2	exonic	nonsynonymous SNV	BTG2:NM_006763:exon1:c.T56C:p.F19S	0	0	0	0	0	0	0	0	0	0	0	0	0	0	0	0	0	0	0	0	0	0	0	0	0	0	0	0	0	0	0	0	0	0	0	0	0	0	0	0	0	0	0	0	0
chr1:203305663_C>A	BTG2	exonic	nonsynonymous SNV	BTG2:NM_006763:exon1:c.C57A:p.F19L	0	0	0	0	0	0	0	0	0	0	0	0	0	0	0	0	0	0	0	0	0	0	0	0	0	0	0	0	0	0	0	0	0	0	0	0	0	0	0	0	0	0	0	0	0
chr1:203305664_C>T	BTG2	exonic	nonsynonymous SNV	BTG2:NM_006763:exon1:c.C58T:p.L20F	0	0	0	0	0	0	0	0	0	0	0	0	0	0	0	0	0	0	0	0	0	0	0	0	0	0	0	0	0	0	0	0	0	0	0	0	0	0	0	0	0	0	0	0	0
chr1:203305667_T>C	BTG2	exonic	nonsynonymous SNV	BTG2:NM_006763:exon1:c.T61C:p.S21P	0	0	0	0	0	0	0	0	0	0	0	0	0	0	0	0	0	0	0	0	0	0	0	0	0	0	0	0	0	0	0	0	0	0	0	0	0	0	0	0	0	0	0	0	0
chr1:203305673_C>G	BTG2	exonic	nonsynonymous SNV	BTG2:NM_006763:exon1:c.C67G:p.L23V	0	0	0	0	0	0	0	0	0	0	0	0	0	0	0	0	0	0	0	0	0	0	0	0	0	0	0	0	0	0	0	0	0	0	0	0	0	0	0	0	0	0	0	0	0
chr1:203305674_T>C	BTG2	exonic	nonsynonymous SNV	BTG2:NM_006763:exon1:c.T68C:p.L23P	0	0	0	0	0	0	0	0	0	0	0	0	0	0	0	0	0	0	0	0	0	0	0	0	0	0	0	0	0	0	0	0	0	0	0	0	0	0	0	0	0	0	0	0	0
chr1:203305680_G>A	BTG2	exonic	nonsynonymous SNV	BTG2:NM_006763:exon1:c.G74A:p.R25K	0	0	0	0	0	0	0	0	0	0	0	0	0	0	0	0	0	0	0	0	0	0	0	0	0	0	0	0	0	0	0	0	0	0	0	0	0	0	0	0	0	0	0	0	0
chr1:203305683_C>T	BTG2	exonic	nonsynonymous SNV	BTG2:NM_006763:exon1:c.C77T:p.T26I	0	0	0	0	0	0	0	0	0	0	0	0	0	0	0	0	0	0	0	0	0	0	0	0	0	0	0	0	0	0	0	0	0	0	0	0	0	0	0	0	0	0	0	0	0
chr1:203305686_G>-	BTG2	exonic	frameshift deletion	BTG2:NM_006763:exon1:c.80delG:p.R27fs	0	0	0	0	0	0	0	0	0	0	0	0	0	0	0	0	0	0	0	0	0	0	0	0	0	0	0	0	0	0	0	0	0	0	0	0	0	0	0	0	0	0	0	0	0
chr1:203305688_G>A	BTG2	exonic	nonsynonymous SNV	BTG2:NM_006763:exon1:c.G82A:p.G28S	0	0	0	0	0	0	0	0	0	0	0	0	0	0	0	0	0	0	0	0	0	0	0	0	0	0	0	0	0	1	0	0	0	0	0	0	0	0	0	0	0	0	0	0	0
chr1:203305688_G>A	BTG2	exonic	nonsynonymous SNV	BTG2:NM_006763:exon1:c.G82A:p.G28S	0	0	0	0	0	0	0	0	0	0	0	0	0	0	0	0	0	0	0	0	0	0	0	0	0	0	0	0	0	0	0	0	0	0	0	0	0	0	0	0	0	0	0	0	0
chr1:203305688_G>A	BTG2	exonic	nonsynonymous SNV	BTG2:NM_006763:exon1:c.G82A:p.G28S	0	0	0	0	0	0	0	0	0	0	0	0	0	0	0	0	0	0	0	0	0	0	0	0	0	0	0	0	0	0	0	0	0	0	0	0	0	0	0	0	0	0	0	0	0
chr1:203305688_G>T	BTG2	exonic	nonsynonymous SNV	BTG2:NM_006763:exon1:c.G82T:p.G28C	0	0	0	0	0	0	0	0	0	0	0	0	0	0	0	0	0	0	0	0	0	0	0	0	0	0	0	0	0	0	0	0	0	0	0	0	0	0	0	0	0	0	0	0	0
chr1:203305689_G>A	BTG2	exonic	nonsynonymous SNV	BTG2:NM_006763:exon1:c.G83A:p.G28D	0	0	0	0	0	0	0	0	0	0	0	0	0	0	1	0	0	0	0	0	0	0	0	0	0	0	0	0	0	0	0	0	0	0	0	0	0	0	0	0	0	0	0	0	0
chr1:203305689_G>A	BTG2	exonic	nonsynonymous SNV	BTG2:NM_006763:exon1:c.G83A:p.G28D	0	0	0	0	0	0	0	0	0	0	0	0	0	0	0	0	0	0	0	0	0	0	0	0	0	0	0	0	0	0	0	0	0	0	0	0	0	0	0	0	0	0	0	0	0
chr1:203305689_G>A	BTG2	exonic	nonsynonymous SNV	BTG2:NM_006763:exon1:c.G83A:p.G28D	0	0	0	0	0	0	0	0	0	0	0	0	0	0	0	0	0	0	0	0	0	0	0	0	0	0	0	0	0	0	0	0	0	0	0	0	0	0	0	0	0	0	0	0	0
chr1:203305689_G>A	BTG2	exonic	nonsynonymous SNV	BTG2:NM_006763:exon1:c.G83A:p.G28D	0	0	0	0	0	0	0	0	0	0	0	0	0	0	0	0	0	0	0	0	0	0	0	0	0	0	0	0	0	0	0	0	0	0	0	0	0	0	0	0	0	0	0	0	0
chr1:203305689_G>A	BTG2	exonic	nonsynonymous SNV	BTG2:NM_006763:exon1:c.G83A:p.G28D	0	0	0	0	0	0	0	0	0	0	0	0	0	0	0	0	0	0	0	0	0	0	0	0	0	0	0	0	0	0	0	0	0	0	0	0	0	0	0	0	0	0	0	0	0
chr1:203305689_G>A	BTG2	exonic	nonsynonymous SNV	BTG2:NM_006763:exon1:c.G83A:p.G28D	0	0	0	0	0	0	0	0	0	0	0	0	0	0	0	0	0	0	0	0	0	0	0	0	0	0	0	0	0	0	0	0	0	0	0	0	0	0	0	0	0	0	0	0	0
chr1:203305689_G>A	BTG2	exonic	nonsynonymous SNV	BTG2:NM_006763:exon1:c.G83A:p.G28D	0	0	0	0	0	0	0	0	0	0	0	0	0	0	0	0	0	0	0	0	0	0	0	0	0	0	0	0	0	0	0	0	0	0	0	0	0	0	0	0	0	0	0	0	0
chr1:203305689_G>A	BTG2	exonic	nonsynonymous SNV	BTG2:NM_006763:exon1:c.G83A:p.G28D	0	0	0	0	0	0	0	0	0	0	0	0	0	0	0	0	0	0	0	0	0	0	0	0	0	0	0	0	0	0	0	0	0	0	0	0	0	0	0	0	0	0	0	0	0
chr1:203305689_G>A	BTG2	exonic	nonsynonymous SNV	BTG2:NM_006763:exon1:c.G83A:p.G28D	0	0	0	0	0	0	0	0	0	0	0	0	0	0	0	0	0	0	0	0	0	0	0	0	0	0	0	0	0	0	0	0	0	0	0	0	0	0	0	0	0	0	0	0	0
chr1:203305689_G>A	BTG2	exonic	nonsynonymous SNV	BTG2:NM_006763:exon1:c.G83A:p.G28D	0	0	0	0	0	0	0	0	0	0	0	0	0	0	0	0	0	0	0	0	0	0	0	0	0	0	0	0	0	0	0	0	0	0	0	0	0	0	0	0	0	0	0	0	0
chr1:203305689_G>C	BTG2	exonic	nonsynonymous SNV	BTG2:NM_006763:exon1:c.G83C:p.G28A	0	0	0	0	0	0	0	0	0	0	0	0	0	0	0	0	0	0	0	0	0	0	0	0	0	0	0	0	0	0	0	0	0	0	0	0	0	0	0	0	0	0	0	0	0
chr1:203305692_G>T	BTG2	exonic	nonsynonymous SNV	BTG2:NM_006763:exon1:c.G86T:p.C29F	0	0	0	0	0	0	0	0	0	0	0	0	0	0	0	0	0	0	0	0	0	0	0	0	0	0	0	0	0	0	0	0	0	0	0	0	0	0	0	0	0	0	0	0	0
chr1:203305697_A>T	BTG2	exonic	nonsynonymous SNV	BTG2:NM_006763:exon1:c.A91T:p.S31C	0	0	0	0	0	0	0	1	0	0	0	0	0	0	0	0	0	0	0	0	0	0	0	0	0	0	0	0	0	0	0	0	0	0	0	0	0	0	0	0	0	0	0	0	0
chr1:203305698_G>-	BTG2	exonic	frameshift deletion	BTG2:NM_006763:exon1:c.92delG:p.S31fs	0	0	0	0	0	0	0	0	0	0	0	0	0	0	0	0	0	0	0	0	0	0	0	0	0	0	0	0	0	0	0	0	0	0	0	0	0	0	0	0	0	0	0	0	0
chr1:203305698_G>A	BTG2	exonic	nonsynonymous SNV	BTG2:NM_006763:exon1:c.G92A:p.S31N	0	0	0	0	0	0	0	1	0	0	0	0	0	0	0	0	0	0	0	0	0	0	0	0	0	0	0	0	0	0	0	0	0	0	0	0	0	0	0	0	0	0	0	0	0
chr1:203305698_G>A	BTG2	exonic	nonsynonymous SNV	BTG2:NM_006763:exon1:c.G92A:p.S31N	0	0	0	0	0	0	0	0	0	0	0	0	0	0	0	0	0	0	0	0	0	0	0	0	0	0	0	0	0	0	0	0	0	0	0	0	0	0	0	0	0	0	0	0	0
chr1:203305698_G>A	BTG2	exonic	nonsynonymous SNV	BTG2:NM006763:exon1:c.G92A:p.S31N	0	0	0	0	0	0	0	0	0	0	0	0	0	0	0	0	0	0	0	0	0	0	0	0	0	0	0	0	0	0	0	0	0	0	0	0	0	0	0	0	0	0	0	0	0
chr1:203305698_G>A	BTG2	exonic	nonsynonymous SNV	BTG2:NM_006763:exon1:c.G92A:p.S31N	0	0	0	0	0	0	0	0	0	0	0	0	0	0	0	0	0	0	0	0	0	0	0	0	0	0	0	0	0	0	0	0	0	0	0	0	0	0	0	0	0	0	0	0	0
chr1:203305698_G>A	BTG2	exonic	nonsynonymous SNV	BTG2:NM_006763:exon1:c.G92A:p.S31N	0	0	0	0	0	0	0	0	0	0	0	0	0	0	0	0	0	0	0	0	0	0	0	0	0	0	0	0	0	0	0	0	0	0	0	0	0	0	0	0	0	0	0	0	0
chr1:203305698_G>A	BTG2	exonic	nonsynonymous SNV	BTG2:NM_006763:exon1:c.G92A:p.S31N	0	0	0	0	0	0	0	0	0	0	0	0	0	0	0	0	0	0	0	0	0	0	0	0	0	0	0	0	0	0	0	0	0	0	0	0	0	0	0	0	0	0	0	0	0
chr1:203305698_G>A	BTG2	exonic	nonsynonymous SNV	BTG2:NM_006763:exon1:c.G92A:p.S31N	0	0	0	0	0	0	0	0	0	0	0	0	0	0	0	0	0	0	0	0	0	0	0	0	0	0	0	0	0	0	0	0	0	0	0	0	0	0	0	0	0	0	0	0	0
chr1:203305699_C>G	BTG2	exonic	nonsynonymous SNV	BTG2:NM_006763:exon1:c.C93G:p.S31R	0	0	0	0	0	0	0	0	0	0	0	0	0	0	0	0	0	0	0	0	0	0	0	0	0	0	0	0	0	0	0	0	0	0	0	0	0	0	0	0	0	0	0	0	0
chr1:203305702_G>C	BTG2	exonic	nonsynonymous SNV	BTG2:NM_006763:exon1:c.G96C:p.E32D	0	0	0	0	0	0	0	0	0	0	0	0	0	0	0	0	0	0	0	0	0	0	0	0	0	0	0	0	0	0	0	0	0	0	0	0	0	0	0	0	0	0	0	0	0
chr1:203305702_G>C	BTG2	exonic	nonsynonymous SNV	BTG2:NM_006763:exon1:c.G96C:p.E32D	0	0	0	0	0	0	0	0	0	0	0	0	0	0	0	0	0	0	0	0	0	0	0	0	0	0	0	0	0	0	0	0	0	0	0	0	0	0	0	0	0	0	0	0	0
chr1:203305702_G>C	BTG2	exonic	nonsynonymous SNV	BTG2:NM_006763:exon1:c.G96C:p.E32D	0	0	0	0	0	0	0	0	0	0	0	0	0	0	0	0	0	0	0	0	0	0	0	0	0	0	0	0	0	0	0	0	0	0	0	0	0	0	0	0	0	0	0	0	0
chr1:203305703_C>G	BTG2	exonic	nonsynonymous SNV	BTG2:NM_006763:exon1:c.C97G:p.Q33E	0	0	0	0	0	0	0	0	0	0	0	0	0	0	0	0	0	0	0	0	0	0	0	0	0	0	0	0	0	0	0	0	0	0	0	0	0	0	0	0	0	0	0	0	0
chr1:203305703_C>T	BTG2	exonic	stopgain	BTG2:NM_006763:exon1:c.C97T:p.Q33X	0	0	0	0	0	0	0	0	0	0	0	0	0	0	1	0	0	0	0	0	0	0	0	0	0	0	0	0	0	0	0	0	0	0	0	0	0	0	0	0	0	0	0	0	0
chr1:203305703_C>T	BTG2	exonic	stopgain	BTG2:NM_006763:exon1:c.C97T:p.Q33X	0	0	0	0	0	0	0	0	0	0	0	0	0	0	0	0	0	0	0	0	0	0	0	0	0	0	0	0	0	0	0	0	0	0	0	0	0	0	0	0	0	0	0	0	0
chr1:203305703_C>T	BTG2	exonic	stopgain	BTG2:NM_006763:exon1:c.C97T:p.Q33X	0	0	0	0	0	0	0	0	0	0	0	0	0	0	0	0	0	0	0	0	0	0	0	0	0	0	0	0	0	0	0	0	0	0	0	0	0	0	0	0	0	0	0	0	0
chr1:203305703_C>T	BTG2	exonic	stopgain	BTG2:NM_006763:exon1:c.C97T:p.Q33X	0	0	0	0	0	0	0	0	0	0	0	0	0	0	0	0	0	0	0	0	0	0	0	0	0	0	0	0	0	0	0	0	0	0	0	0	0	0	0	0	0	0	0	0	0
chr1:203305703_C>T	BTG2	exonic	stopgain	BTG2:NM_006763:exon1:c.C97T:p.Q33X	0	0	0	0	0	0	0	0	0	0	0	0	0	0	0	0	0	0	0	0	0	0	0	0	0	0	0	0	0	0	0	0	0	0	0	0	0	0	0	0	0	0	0	0	0
chr1:203305703_C>T	BTG2	exonic	stopgain	BTG2:NM_006763:exon1:c.C97T:p.Q33X	0	0	0	0	0	0	0	0	0	0	0	0	0	0	0	0	0	0	0	0	0	0	0	0	0	0	0	0	0	0	0	0	0	0	0	0	0	0	0	0	0	0	0	0	0
chr1:203305703_C>T	BTG2	exonic	stopgain	BTG2:NM_006763:exon1:c.C97T:p.Q33X	0	0	0	0	0	0	0	0	0	0	0	0	0	0	0	0	0	0	0	0	0	0	0	0	0	0	0	0	0	0	0	0	0	0	0	0	0	0	0	0	0	0	0	0	0
chr1:203305703_C>T	BTG2	exonic	stopgain	BTG2:NM_006763:exon1:c.C97T:p.Q33X	0	0	0	0	0	0	0	0	0	0	0	0	0	0	0	0	0	0	0	0	0	0	0	0	0	0	0	0	0	0	0	0	0	0	0	0	0	0	0	0	0	0	0	0	0
chr1:203305703_C>T	BTG2	exonic	stopgain	BTG2:NM_006763:exon1:c.C97T:p.Q33X	0	0	0	0	0	0	0	0	0	0	0	0	0	0	0	0	0	0	0	0	0	0	0	0	0	0	0	0	0	0	0	0	0	0	0	0	0	0	0	0	0	0	0	0	0
chr1:203305703_C>T	BTG2	exonic	stopgain	BTG2:NM_006763:exon1:c.C97T:p.Q33X	0	0	0	0	0	0	0	0	0	0	0	0	0	0	0	0	0	0	0	0	0	0	0	0	0	0	0	0	0	0	0	0	0	0	0	0	0	0	0	0	0	0	0	0	0
chr1:203305703_C>T	BTG2	exonic	stopgain	BTG2:NM_006763:exon1:c.C97T:p.Q33X	0	0	0	0	0	0	0	0	0	0	0	0	0	0	0	0	0	0	0	0	0	0	0	0	0	0	0	0	0	0	0	0	0	0	0	0	0	0	0	0	0	0	0	0	0
chr1:203305704_A>G	BTG2	exonic	nonsynonymous SNV	BTG2:NM_006763:exon1:c.A98G:p.Q33R	0	0	0	0	0	0	0	0	0	0	0	0	0	0	0	0	0	0	0	0	0	0	0	0	0	0	0	0	0	0	0	0	0	0	0	0	0	0	0	0	0	0	0	0	0
chr1:203305708_G>C	BTG2	exonic	nonsynonymous SNV	BTG2:NM_006763:exon1:c.G102C:p.R34S	0	0	0	0	0	0	0	0	0	0	0	0	0	0	0	0	0	0	0	0	0	0	0	0	0	0	0	0	0	0	0	0	0	0	0	0	0	0	0	0	0	0	0	0	0
chr1:203305708_G>T	BTG2	exonic	nonsynonymous SNV	BTG2:NM_006763:exon1:c.G102T:p.R34S	0	0	0	0	0	0	0	0	0	0	0	0	0	0	0	0	0	0	0	0	0	0	0	0	0	0	0	0	0	0	0	0	0	0	0	0	0	0	0	0	0	0	0	0	0
chr1:203305708_GCTTAAGGTCT>-	BTG2	exonic	frameshift deletion	BTG2:NM_006763:exon1:c.102_112del:p.R34fs	0	0	0	0	0	0	0	0	0	0	0	0	0	0	0	0	0	0	0	0	0	0	0	0	0	0	0	0	0	0	0	0	0	0	0	0	0	0	0	0	0	0	0	0	0
chr1:203305709_C>G	BTG2	exonic	nonsynonymous SNV	BTG2:NM_006763:exon1:c.C103G:p.L35V	0	0	0	0	0	0	0	0	0	0	0	0	0	0	0	0	0	0	0	0	0	0	0	0	0	0	0	0	0	0	0	0	0	0	0	0	0	0	0	0	0	0	0	0	0
chr1:203305709_C>T	BTG2	exonic	nonsynonymous SNV	BTG2:NM_006763:exon1:c.C103T:p.L35F	0	0	0	0	0	0	0	0	0	0	0	0	0	0	0	0	0	0	0	0	0	0	0	0	0	0	0	0	0	0	0	0	0	0	0	0	0	0	0	0	0	0	0	0	0
chr1:203305712_A>C	BTG2	exonic	nonsynonymous SNV	BTG2:NM_006763:exon1:c.A106C:p.K36Q	0	0	0	0	0	0	0	0	0	0	0	0	0	0	0	0	0	0	0	0	0	0	0	0	0	0	0	0	0	0	0	0	0	0	0	0	0	0	0	0	0	0	0	0	0
chr1:203305712_A>G	BTG2	exonic	nonsynonymous SNV	BTG2:NM006763:exon1:c.A106G:p.K36E	0	0	0	0	0	0	0	0	0	0	0	0	0	0	0	0	0	0	0	0	0	0	0	0	0	0	0	0	0	0	0	0	0	0	0	0	0	0	0	0	0	0	0	0	0
chr1:203305719_T>C	BTG2	exonic	nonsynonymous SNV	BTG2:NM_006763:exon1:c.T113C:p.F38S	0	0	0	0	0	0	0	0	0	0	0	0	0	0	0	0	0	0	0	0	0	0	0	0	0	0	0	0	0	0	0	0	0	0	0	0	0	0	0	0	0	0	0	0	0
chr1:203305720_C>A	BTG2	exonic	nonsynonymous SNV	BTG2:NM_006763:exon1:c.C114A:p.F38L	0	0	0	0	0	0	0	0	0	0	0	0	0	0	0	0	0	0	0	0	0	0	0	0	0	0	0	0	0	0	0	0	0	0	0	0	0	0	0	0	0	0	0	0	0
chr1:203305721_->GCGGG	BTG2	exonic	frameshift insertion	BTG2:NM_006763:exon1:c.115_116insGCGGG:p.S39fs	0	0	0	0	0	0	0	0	0	0	0	0	0	0	0	0	0	0	0	0	0	0	0	0	0	0	0	0	0	0	0	0	0	0	0	0	0	0	0	0	0	0	0	0	0
chr1:203305721_A>G	BTG2	exonic	nonsynonymous SNV	BTG2:NM_006763:exon1:c.A115G:p.S39G	0	0	0	0	0	0	0	0	0	0	0	0	0	0	0	0	0	0	0	0	0	0	0	0	0	0	0	0	0	0	0	0	0	0	0	0	0	0	0	0	0	0	0	0	0
chr1:203305722_G>C	BTG2	exonic	nonsynonymous SNV	BTG2:NM_006763:exon1:c.G116C:p.S39T	0	0	0	0	0	0	0	0	0	0	0	0	0	0	0	0	0	0	0	0	0	0	0	0	0	0	0	0	0	0	0	0	0	0	0	0	0	0	0	0	0	0	0	0	0
chr1:203305724_GGGGCGCTCCAG>-	BTG2	exonic	nonframeshift deletion	BTG2:NM_006763:exon1:c.118_129del:p.40_43del	0	0	0	0	0	0	0	0	0	0	0	0	0	0	0	0	0	0	0	0	0	0	0	0	0	0	0	0	0	0	0	0	0	0	0	0	0	0	0	0	0	0	0	0	0
chr1:203305727_G>A	BTG2	exonic	nonsynonymous SNV	BTG2:NM_006763:exon1:c.G121A:p.A41T	0	0	0	0	0	0	0	0	0	0	0	0	0	0	0	0	0	0	0	0	0	0	0	0	0	0	0	0	0	0	0	0	0	0	0	0	0	0	0	0	0	0	0	0	0
chr1:203305727_G>T	BTG2	exonic	nonsynonymous SNV	BTG2:NM_006763:exon1:c.G121T:p.A41S	0	0	0	0	0	0	0	0	0	0	0	0	0	0	0	0	0	0	0	0	0	0	0	0	0	0	0	0	0	0	0	0	0	0	0	0	0	0	0	0	0	0	0	0	0
chr1:203305727_GCGCTCC>TCGGTGA	BTG2	exonic	nonframeshift substitution	BTG2:NM_006763:exon1:c.121_127TCGGTGA	0	0	0	0	0	0	0	0	0	0	0	0	0	0	0	0	0	0	0	0	0	0	0	0	0	0	0	0	0	0	0	0	0	0	0	0	0	0	0	0	0	0	0	0	0
chr1:203305728_C>-	BTG2	exonic	frameshift deletion	BTG2:NM_006763:exon1:c.122delC:p.A41fs	0	0	0	0	0	0	0	0	0	0	0	0	0	0	0	0	0	0	0	0	0	0	0	0	0	0	0	0	0	0	0	0	0	0	0	0	0	0	0	0	0	0	0	0	0
chr1:203305728_C>T	BTG2	exonic	nonsynonymous SNV	BTG2:NM_006763:exon1:c.C122T:p.A41V	0	0	0	0	0	0	0	0	0	0	0	0	0	0	0	0	0	0	0	0	0	0	0	0	0	0	0	0	0	0	0	0	0	0	0	0	0	0	0	0	0	0	0	0	0
chr1:203305730_C>G	BTG2	exonic	nonsynonymous SNV	BTG2:NM_006763:exon1:c.C124G:p.L42V	0	0	0	0	0	0	0	0	0	0	0	0	0	0	0	0	0	0	0	0	0	0	0	0	0	0	0	0	0	0	0	0	0	0	0	0	0	0	0	0	0	0	0	0	0
chr1:203305730_C>G	BTG2	exonic	nonsynonymous SNV	BTG2:NM_006763:exon1:c.C124G:p.L42V	0	0	0	0	0	0	0	0	0	0	0	0	0	0	0	0	0	0	0	0	0	0	0	0	0	0	0	0	0	0	0	0	0	0	0	0	0	0	0	0	0	0	0	0	0
chr1:203305730_C>T	BTG2	exonic	nonsynonymous SNV	BTG2:NM_006763:exon1:c.C124T:p.L42F	0	0	0	0	0	0	0	0	0	0	0	0	0	0	0	0	0	0	0	0	0	0	0	0	0	0	1	0	0	0	0	0	0	0	0	0	0	0	0	0	0	0	0	0	0
chr1:203305730_C>T	BTG2	exonic	nonsynonymous SNV	BTG2:NM_006763:exon1:c.C124T:p.L42F	0	0	0	0	0	0	0	0	0	0	0	0	0	0	0	0	0	0	0	0	0	0	0	0	0	0	0	0	0	0	0	0	0	0	0	0	0	0	0	0	0	0	0	0	0
chr1:203305733_C>A	BTG2	exonic	nonsynonymous SNV	BTG2:NM_006763:exon1:c.C127A:p.Q43K	0	0	0	0	0	0	0	0	0	0	0	0	0	0	0	0	0	0	0	0	0	0	0	0	0	0	0	0	0	0	0	0	0	0	0	0	0	0	0	0	0	0	0	0	0
chr1:203305733_C>T	BTG2	exonic	stopgain	BTG2:NM_006763:exon1:c.C127T:p.Q43X	0	0	0	0	0	0	0	0	0	0	0	0	0	0	0	0	0	0	0	0	0	0	0	0	0	0	1	0	0	0	0	0	0	0	0	0	0	0	0	0	0	0	0	0	0
chr1:203305733_C>T	BTG2	exonic	stopgain	BTG2:NM_006763:exon1:c.C127T:p.Q43X	0	0	0	0	0	0	0	0	0	0	0	0	0	0	0	0	0	0	0	0	0	0	0	0	0	0	0	0	0	0	0	0	0	0	0	0	0	0	0	0	0	0	0	0	0
chr1:203305734_A>C	BTG2	exonic	nonsynonymous SNV	BTG2:NM_006763:exon1:c.A128C:p.Q43P	0	0	0	0	0	0	0	0	0	0	0	0	0	0	0	0	0	0	0	0	0	0	0	0	0	0	0	0	0	0	0	0	0	0	0	0	0	0	0	0	0	0	0	0	0
chr1:203305735_G>C	BTG2	exonic	nonsynonymous SNV	BTG2:NM_006763:exon1:c.G129C:p.Q43H	0	0	0	0	0	0	0	0	0	0	0	0	0	0	0	0	0	0	0	0	0	0	0	0	0	0	0	0	0	0	0	0	0	0	0	0	0	0	0	0	0	0	0	0	0
chr1:203305735_G>C	BTG2	exonic	nonsynonymous SNV	BTG2:NM_006763:exon1:c.G129C:p.Q43H	0	0	0	0	0	0	0	0	0	0	0	0	0	0	0	0	0	0	0	0	0	0	0	0	0	0	0	0	0	0	0	0	0	0	0	0	0	0	0	0	0	0	0	0	0
chr1:203305735_G>T	BTG2	exonic	nonsynonymous SNV	BTG2:NM006763:exon1:c.G129T:p.Q43H	0	0	0	0	0	0	0	0	0	0	0	0	0	0	0	0	0	0	0	0	0	0	0	0	0	0	0	0	0	0	0	0	0	0	0	0	0	0	0	0	0	0	0	0	0
chr1:203305737_A>G	BTG2	exonic	nonsynonymous SNV	BTG2:NM_006763:exon1:c.A131G:p.E44G	0	0	0	0	0	0	0	0	0	0	0	0	0	0	0	0	0	0	0	0	0	0	0	0	0	0	0	0	0	0	0	0	0	0	0	0	0	0	0	0	0	0	0	0	0
chr1:203305738_G>C	BTG2	exonic	nonsynonymous SNV	BTG2:NM_006763:exon1:c.G132C:p.E44D	0	0	0	0	0	0	0	0	0	0	0	0	0	0	0	0	0	0	0	0	0	0	0	0	0	0	0	0	0	0	0	0	0	0	0	0	0	0	0	0	0	0	0	0	0
chr1:203305739_G>A	BTG2	exonic	nonsynonymous SNV	BTG2:NM_006763:exon1:c.G133A:p.A45T	0	0	0	0	0	0	0	0	0	0	0	0	0	0	0	0	0	0	0	0	0	0	0	0	0	0	0	0	0	0	0	0	0	0	0	0	0	0	0	0	0	0	0	0	0
chr1:203305739_G>A	BTG2	exonic	nonsynonymous SNV	BTG2:NM_006763:exon1:c.G133A:p.A45T	0	0	0	0	0	0	0	0	0	0	0	0	0	0	0	0	0	0	0	0	0	0	0	0	0	0	0	0	0	0	0	0	0	0	0	0	0	0	0	0	0	0	0	0	0
chr1:203305739_G>A	BTG2	exonic	nonsynonymous SNV	BTG2:NM_006763:exon1:c.G133A:p.A45T	0	0	0	0	0	0	0	0	0	0	0	0	0	0	0	0	0	0	0	0	0	0	0	0	0	0	0	0	0	0	0	0	0	0	0	0	0	0	0	0	0	0	0	0	0
chr1:203305739_G>A	BTG2	exonic	nonsynonymous SNV	BTG2:NM_006763:exon1:c.G133A:p.A45T	0	0	0	0	0	0	0	0	0	0	0	0	0	0	0	0	0	0	0	0	0	0	0	0	0	0	0	0	0	0	0	0	0	0	0	0	0	0	0	0	0	0	0	0	0
chr1:203305739_G>A	BTG2	exonic	nonsynonymous SNV	BTG2:NM_006763:exon1:c.G133A:p.A45T	0	0	0	0	0	0	0	0	0	0	0	0	0	0	0	0	0	0	0	0	0	0	0	0	0	0	0	0	0	0	0	0	0	0	0	0	0	0	0	0	0	0	0	0	0
chr1:203305739_G>A	BTG2	exonic	nonsynonymous SNV	BTG2:NM_006763:exon1:c.G133A:p.A45T	0	0	0	0	0	0	0	0	0	0	0	0	0	0	0	0	0	0	0	0	0	0	0	0	0	0	0	0	0	0	0	0	0	0	0	0	0	0	0	0	0	0	0	0	0
chr1:203305739_G>A	BTG2	exonic	nonsynonymous SNV	BTG2:NM_006763:exon1:c.G133A:p.A45T	0	0	0	0	0	0	0	0	0	0	0	0	0	0	0	0	0	0	0	0	0	0	0	0	0	0	0	0	0	0	0	0	0	0	0	0	0	0	0	0	0	0	0	0	0
chr1:203305739_G>A	BTG2	exonic	nonsynonymous SNV	BTG2:NM_006763:exon1:c.G133A:p.A45T	0	0	0	0	0	0	0	0	0	0	0	0	0	0	0	0	0	0	0	0	0	0	0	0	0	0	0	0	0	0	0	0	0	0	0	0	0	0	0	0	0	0	0	0	0
chr1:203305739_G>A	BTG2	exonic	nonsynonymous SNV	BTG2:NM_006763:exon1:c.G133A:p.A45T	0	0	0	0	0	0	0	0	0	0	0	0	0	0	0	0	0	0	0	0	0	0	0	0	0	0	0	0	0	0	0	0	0	0	0	0	0	0	0	0	0	0	0	0	0
chr1:203305739_G>T	BTG2	exonic	nonsynonymous SNV	BTG2:NM_006763:exon1:c.G133T:p.A45S	0	0	0	0	0	0	0	0	0	0	0	0	0	0	0	0	0	0	0	0	0	0	0	0	0	0	0	0	0	0	0	0	0	0	0	0	0	0	0	0	0	0	0	0	0
chr1:203305740_C>T	BTG2	exonic	nonsynonymous SNV	BTG2:NM_006763:exon1:c.C134T:p.A45V	0	0	0	0	0	0	0	0	0	0	0	0	0	0	0	0	0	0	0	0	0	0	0	0	0	0	0	0	0	0	0	0	0	0	0	0	0	0	0	0	0	0	0	0	0
chr1:203305742_C>G	BTG2	exonic	nonsynonymous SNV	BTG2:NM_006763:exon1:c.C136G:p.L46V	0	0	0	0	0	0	0	0	0	0	0	0	0	0	0	0	0	0	0	0	0	0	0	0	0	0	0	0	0	0	0	0	0	1	0	0	0	0	0	0	0	0	0	0	0
chr1:203305742_C>G	BTG2	exonic	nonsynonymous SNV	BTG2:NM_006763:exon1:c.C136G:p.L46V	0	0	0	0	0	0	0	0	0	0	0	0	0	0	0	0	0	0	0	0	0	0	0	0	0	0	0	0	0	0	0	0	0	0	0	0	0	0	0	0	0	0	0	0	0
chr1:203305742_C>T	BTG2	exonic	nonsynonymous SNV	BTG2:NM_006763:exon1:c.C136T:p.L46F	0	0	0	0	0	0	0	0	0	0	0	0	0	0	0	0	0	0	0	0	0	0	0	0	0	0	0	0	0	0	0	0	0	0	0	0	0	0	0	0	0	0	0	0	0
chr1:203305742_C>T	BTG2	exonic	nonsynonymous SNV	BTG2:NM_006763:exon1:c.C136T:p.L46F	0	0	0	0	0	0	0	0	0	0	0	0	0	0	0	0	0	0	0	0	0	0	0	0	0	0	0	0	0	0	0	0	0	0	0	0	0	0	0	0	0	0	0	0	0
chr1:203305742_C>T	BTG2	exonic	nonsynonymous SNV	BTG2:NM_006763:exon1:c.C136T:p.L46F	0	0	0	0	0	0	0	0	0	0	0	0	0	0	0	0	0	0	0	0	0	0	0	0	0	0	0	0	0	0	0	0	0	0	0	0	0	0	0	0	0	0	0	0	0
chr1:203305746_C>T	BTG2	exonic	nonsynonymous SNV	BTG2:NM_006763:exon1:c.C140T:p.T47I	0	0	0	0	0	0	0	0	0	0	0	0	0	0	0	0	0	0	0	0	0	0	0	0	0	0	0	0	0	1	0	0	0	0	0	0	0	0	0	0	0	0	0	0	0
chr1:203305748_G>A	BTG2	exonic	nonsynonymous SNV	BTG2:NM_006763:exon1:c.G142A:p.E48K	0	0	0	0	0	0	0	0	0	0	0	0	0	0	0	0	0	0	0	0	0	0	0	0	0	0	1	0	0	0	0	0	0	0	0	0	0	0	0	0	0	0	0	0	0
chr1:203305748_G>A	BTG2	exonic	nonsynonymous SNV	BTG2:NM_006763:exon1:c.G142A:p.E48K	0	0	0	0	0	0	0	0	0	0	0	0	0	0	0	0	0	0	0	0	0	0	0	0	0	0	0	0	0	1	0	0	0	0	0	0	0	0	0	0	0	0	0	0	0
chr1:203305748_G>A	BTG2	exonic	nonsynonymous SNV	BTG2:NM_006763:exon1:c.G142A:p.E48K	0	0	0	0	0	0	0	0	0	0	0	0	0	0	0	0	0	0	0	0	0	0	0	0	0	0	0	0	0	0	0	0	0	0	0	0	0	0	0	0	0	0	0	0	0
chr1:203305748_G>A	BTG2	exonic	nonsynonymous SNV	BTG2:NM_006763:exon1:c.G142A:p.E48K	0	0	0	0	0	0	0	0	0	0	0	0	0	0	0	0	0	0	0	0	0	0	0	0	0	0	0	0	0	0	0	0	0	0	0	0	0	0	0	0	0	0	0	0	0
chr1:203305748_G>A	BTG2	exonic	nonsynonymous SNV	BTG2:NM_006763:exon1:c.G142A:p.E48K	0	0	0	0	0	0	0	0	0	0	0	0	0	0	0	0	0	0	0	0	0	0	0	0	0	0	0	0	0	0	0	0	0	0	0	0	0	0	0	0	0	0	0	0	0
chr1:203305748_G>A	BTG2	exonic	nonsynonymous SNV	BTG2:NM_006763:exon1:c.G142A:p.E48K	0	0	0	0	0	0	0	0	0	0	0	0	0	0	0	0	0	0	0	0	0	0	0	0	0	0	0	0	0	0	0	0	0	0	0	0	0	0	0	0	0	0	0	0	0
chr1:203305748_G>A	BTG2	exonic	nonsynonymous SNV	BTG2:NM_006763:exon1:c.G142A:p.E48K	0	0	0	0	0	0	0	0	0	0	0	0	0	0	0	0	0	0	0	0	0	0	0	0	0	0	0	0	0	0	0	0	0	0	0	0	0	0	0	0	0	0	0	0	0
chr1:203305748_G>C	BTG2	exonic	nonsynonymous SNV	BTG2:NM_006763:exon1:c.G142C:p.E48Q	0	0	0	0	0	0	0	0	0	0	0	0	0	0	0	0	0	0	0	0	0	0	0	0	0	0	0	0	0	0	0	0	0	0	0	0	0	0	0	0	0	0	0	0	0
chr1:203305748_G>T	BTG2	exonic	stopgain	BTG2:NM_006763:exon1:c.G142T:p.E48X	0	0	0	0	0	0	0	0	0	0	0	0	0	0	0	0	0	0	0	0	0	0	0	0	0	0	0	0	0	0	0	0	0	0	0	0	0	0	0	0	0	0	0	0	0
chr1:203305748_G>T	BTG2	exonic	stopgain	BTG2:NM_006763:exon1:c.G142T:p.E48X	0	0	0	0	0	0	0	0	0	0	0	0	0	0	0	0	0	0	0	0	0	0	0	0	0	0	0	0	0	0	0	0	0	0	0	0	0	0	0	0	0	0	0	0	0
chr1:203305749_G>A	BTG2	splicing	.	.	0	0	0	0	0	0	0	0	0	0	0	0	0	0	0	0	0	0	0	0	0	0	0	0	0	0	0	0	0	0	0	0	0	0	0	0	0	0	0	0	0	0	0	0	0
chr1:203305749_G>A	BTG2	splicing	.	.	0	0	0	0	0	0	0	0	0	0	0	0	0	0	0	0	0	0	0	0	0	0	0	0	0	0	0	0	0	0	0	0	0	0	0	0	0	0	0	0	0	0	0	0	0
chr1:203305749_G>C	BTG2	splicing	.	.	0	0	0	0	0	0	0	0	0	0	0	0	0	0	0	0	0	0	0	0	0	0	0	0	0	0	0	0	0	0	0	0	0	0	0	0	0	0	0	0	0	0	0	0	0
chr1:203305750_T>G	BTG2	splicing	.	.	0	0	0	0	0	0	0	0	0	0	0	0	0	0	0	0	0	0	0	0	0	0	0	0	0	0	0	0	0	0	0	0	0	0	0	0	0	0	0	0	0	0	0	0	0
chr1:203307104_AGC>-	BTG2	exonic	nonframeshift deletion	BTG2:NM_006763:exon2:c.143_145del:p.48_49del	0	0	0	0	0	0	0	0	0	0	0	0	0	0	0	0	0	0	0	0	0	0	0	0	0	0	0	0	0	0	0	0	0	0	0	0	0	0	0	0	0	0	0	0	0
chr1:203307105_G>C	BTG2	exonic	nonsynonymous SNV	BTG2:NM_006763:exon2:c.G144C:p.E48D	0	0	0	0	0	0	0	0	0	0	0	0	0	0	0	0	0	0	0	0	0	0	0	0	0	0	0	0	0	0	0	0	0	0	0	0	0	0	0	0	0	0	0	0	0
chr1:203307105_G>C	BTG2	exonic	nonsynonymous SNV	BTG2:NM_006763:exon2:c.G144C:p.E48D	0	0	0	0	0	0	0	0	0	0	0	0	0	0	0	0	0	0	0	0	0	0	0	0	0	0	0	0	0	0	0	0	0	0	0	0	0	0	0	0	0	0	0	0	0
chr1:203307107_A>C	BTG2	exonic	nonsynonymous SNV	BTG2:NM006763:exon2:c.A146C:p.H49P	0	0	0	0	0	0	0	0	0	0	0	0	0	0	0	0	0	0	0	0	0	0	0	0	0	0	0	0	0	0	0	0	0	0	0	0	0	0	0	0	0	0	0	0	0
chr1:203307110_A>T	BTG2	exonic	nonsynonymous SNV	BTG2:NM_006763:exon2:c.A149T:p.Y50F	0	0	0	0	0	0	0	0	0	0	0	0	0	0	0	0	0	0	0	0	0	0	0	0	0	0	0	0	0	0	0	0	0	0	0	0	0	0	0	0	0	0	0	0	0
chr1:203307115_C>T	BTG2	exonic	nonsynonymous SNV	BTG2:NM_006763:exon2:c.C154T:p.H52Y	0	0	0	0	0	0	0	0	0	0	0	0	0	0	0	0	0	0	0	0	0	0	0	0	0	0	0	0	0	0	0	0	0	0	0	0	0	0	0	0	0	0	0	0	0
chr1:203307120_C>G	BTG2	exonic	nonsynonymous SNV	BTG2:NM_006763:exon2:c.C159G:p.H53Q	0	0	0	0	0	0	0	0	0	0	0	0	0	0	0	0	0	0	0	0	0	0	0	0	0	0	0	0	0	0	0	0	0	0	0	0	0	0	0	0	0	0	0	0	0
chr1:203307123_G>A	BTG2	exonic	stopgain	BTG2:NM_006763:exon2:c.G162A:p.W54X	0	0	0	0	0	0	0	0	0	0	0	0	0	0	0	0	0	0	0	0	0	0	0	0	0	0	0	0	0	0	0	0	0	0	0	0	0	0	0	0	0	0	0	0	0
chr1:203307123_G>A	BTG2	exonic	stopgain	BTG2:NM_006763:exon2:c.G162A:p.W54X	0	0	0	0	0	0	0	0	0	0	0	0	0	0	0	0	0	0	0	0	0	0	0	0	0	0	0	0	0	0	0	0	0	0	0	0	0	0	0	0	0	0	0	0	0
chr1:203307123_G>A	BTG2	exonic	stopgain	BTG2:NM_006763:exon2:c.G162A:p.W54X	0	0	0	0	0	0	0	0	0	0	0	0	0	0	0	0	0	0	0	0	0	0	0	0	0	0	0	0	0	0	0	0	0	0	0	0	0	0	0	0	0	0	0	0	0
chr1:203307127_C>T	BTG2	exonic	nonsynonymous SNV	BTG2:NM_006763:exon2:c.C166T:p.P56S	0	0	0	0	0	0	0	0	0	0	0	0	0	0	0	0	0	0	0	0	0	0	0	0	0	0	0	0	0	0	0	0	0	0	0	0	0	0	0	0	0	0	0	0	0
chr1:203307128_C>T	BTG2	exonic	nonsynonymous SNV	BTG2:NM_006763:exon2:c.C167T:p.P56L	0	0	0	0	0	0	0	0	0	0	0	0	0	0	0	0	0	0	0	0	0	0	0	0	0	0	0	0	0	0	0	0	0	0	0	0	0	0	0	0	0	0	0	0	0
chr1:203307133_A>G	BTG2	exonic	nonsynonymous SNV	BTG2:NM_006763:exon2:c.A172G:p.K58E	0	0	0	0	0	0	0	0	0	0	0	0	0	0	0	0	0	0	0	0	0	0	0	0	0	0	0	0	0	0	0	0	0	0	0	0	0	0	0	0	0	0	0	0	0
chr1:203307133_A>G	BTG2	exonic	nonsynonymous SNV	BTG2:NM_006763:exon2:c.A172G:p.K58E	0	0	0	0	0	0	0	0	0	0	0	0	0	0	0	0	0	0	0	0	0	0	0	0	0	0	0	0	0	0	0	0	0	0	0	0	0	0	0	0	0	0	0	0	0
chr1:203307145_G>A	BTG2	exonic	nonsynonymous SNV	BTG2:NM_006763:exon2:c.G184A:p.G62S	0	0	0	0	0	0	0	0	0	0	0	0	0	0	0	0	0	0	0	0	0	0	0	0	0	0	0	0	0	0	0	0	0	0	0	0	0	0	0	0	0	0	0	0	0
chr1:203307146_G>T	BTG2	exonic	nonsynonymous SNV	BTG2:NM_006763:exon2:c.G185T:p.G62V	0	0	0	0	0	0	0	0	0	0	0	0	0	0	0	0	0	0	0	0	0	0	0	0	0	0	0	0	0	0	0	0	0	0	0	0	0	0	0	0	0	0	0	0	0
chr1:203307146_G>T	BTG2	exonic	nonsynonymous SNV	BTG2:NM_006763:exon2:c.G185T:p.G62V	0	0	0	0	0	0	0	0	0	0	0	0	0	0	0	0	0	0	0	0	0	0	0	0	0	0	0	0	0	0	0	0	0	0	0	0	0	0	0	0	0	0	0	0	0
chr1:203307149_C>G	BTG2	exonic	nonsynonymous SNV	BTG2:NM_006763:exon2:c.C188G:p.S63C	0	0	0	0	0	0	0	0	0	0	0	0	0	0	0	0	0	0	0	0	0	0	0	0	0	0	0	0	0	0	0	0	0	0	0	0	0	0	0	0	0	0	0	0	0
chr1:203307154_T>A	BTG2	exonic	nonsynonymous SNV	BTG2:NM_006763:exon2:c.T193A:p.Y65N	0	0	0	0	0	0	0	0	0	0	0	0	0	0	0	0	0	0	0	0	0	0	0	0	0	0	0	0	0	0	0	0	0	0	0	0	0	0	0	0	0	0	0	0	0
chr1:203307156_->CGCTGCATT	BTG2	exonic	nonframeshift insertion	BTG2:NM_006763:exon2:c.195_196insCGCTGCATT:p.Y65delinsYRCI	0	0	0	0	0	0	0	0	0	0	0	0	0	0	0	0	0	0	0	0	0	0	0	0	0	0	0	0	0	0	0	0	0	0	0	0	0	0	0	0	0	0	0	0	0
chr1:203307161_G>A	BTG2	exonic	nonsynonymous SNV	BTG2:NM_006763:exon2:c.G200A:p.C67Y	0	0	0	0	0	0	0	0	0	0	0	0	0	0	0	0	0	0	0	0	0	0	0	0	0	0	0	0	0	0	0	0	0	0	0	0	0	0	0	0	0	0	0	0	0
chr1:203307163_A>T	BTG2	exonic	nonsynonymous SNV	BTG2:NM_006763:exon2:c.A202T:p.I68F	0	0	0	0	0	0	0	0	0	0	0	0	0	0	0	0	0	0	0	0	0	0	0	0	0	0	0	0	0	0	0	0	0	0	0	0	0	0	0	0	0	0	0	0	0
chr1:203307164_T>C	BTG2	exonic	nonsynonymous SNV	BTG2:NM_006763:exon2:c.T203C:p.I68T	0	0	0	0	0	0	0	0	0	0	0	0	0	0	1	0	0	0	0	0	0	0	0	0	0	0	0	0	0	0	0	0	0	0	0	0	0	0	0	0	0	0	0	0	0
chr1:203307173_A>G	BTG2	exonic	nonsynonymous SNV	BTG2:NM_006763:exon2:c.A212G:p.N71S	0	0	0	0	0	0	0	0	0	0	0	0	0	0	0	0	0	0	0	0	0	0	0	0	0	0	0	0	0	0	0	0	0	0	0	0	0	0	0	0	0	0	0	0	0
chr1:203307173_A>G	BTG2	exonic	nonsynonymous SNV	BTG2:NM_006763:exon2:c.A212G:p.N71S	0	0	0	0	0	0	0	0	0	0	0	0	0	0	0	0	0	0	0	0	0	0	0	0	0	0	0	0	0	0	0	0	0	0	0	0	0	0	0	0	0	0	0	0	0
chr1:203307173_A>G	BTG2	exonic	nonsynonymous SNV	BTG2:NM_006763:exon2:c.A212G:p.N71S	0	0	0	0	0	0	0	0	0	0	0	0	0	0	0	0	0	0	0	0	0	0	0	0	0	0	0	0	0	0	0	0	0	0	0	0	0	0	0	0	0	0	0	0	0
chr1:203307174_C>G	BTG2	exonic	nonsynonymous SNV	BTG2:NM_006763:exon2:c.C213G:p.N71K	0	0	0	0	0	0	0	0	0	0	0	0	0	0	0	0	0	0	0	0	0	0	0	0	0	0	0	0	0	0	0	0	0	0	0	0	0	0	0	0	0	0	0	0	0
chr1:203307174_C>G	BTG2	exonic	nonsynonymous SNV	BTG2:NM_006763:exon2:c.C213G:p.N71K	0	0	0	0	0	0	0	0	0	0	0	0	0	0	0	0	0	0	0	0	0	0	0	0	0	0	0	0	0	0	0	0	0	0	0	0	0	0	0	0	0	0	0	0	0
chr1:203307175_C>A	BTG2	exonic	nonsynonymous SNV	BTG2:NM_006763:exon2:c.C214A:p.H72N	0	0	0	0	0	0	0	0	0	0	0	0	0	0	0	0	0	0	0	0	0	0	0	0	0	0	0	0	0	0	0	0	0	0	0	0	0	0	0	0	0	0	0	0	0
chr1:203307176_A>T	BTG2	exonic	nonsynonymous SNV	BTG2:NM_006763:exon2:c.A215T:p.H72L	0	0	0	0	0	0	0	0	0	0	0	0	0	0	0	0	0	0	0	0	0	0	0	0	0	0	0	0	0	0	0	0	0	0	0	0	0	0	0	0	0	0	0	0	0
chr1:203307184_G>A	BTG2	exonic	nonsynonymous SNV	BTG2:NM_006763:exon2:c.G223A:p.D75N	0	0	0	0	0	0	0	0	0	0	0	0	0	0	0	0	0	0	0	0	0	0	0	0	0	0	0	0	0	0	0	0	0	0	0	0	0	0	0	0	0	0	0	0	0
chr1:203307187_C>T	BTG2	exonic	nonsynonymous SNV	BTG2:NM_006763:exon2:c.C226T:p.P76S	0	0	0	0	0	0	0	0	0	0	0	0	0	0	0	0	0	0	0	0	0	0	0	0	0	0	0	0	0	0	0	0	0	0	0	0	0	0	0	0	0	0	0	0	0
chr1:203307193_A>C	BTG2	exonic	nonsynonymous SNV	BTG2:NM_006763:exon2:c.A232C:p.I78L	0	0	0	0	0	0	0	0	0	0	0	0	0	0	0	0	0	0	0	0	0	0	0	0	0	0	0	0	0	0	0	0	0	0	0	0	0	0	0	0	0	0	0	0	0
chr1:203307193_A>T	BTG2	exonic	nonsynonymous SNV	BTG2:NM_006763:exon2:c.A232T:p.I78F	0	0	0	0	0	0	0	0	0	0	0	0	0	0	0	0	0	0	0	0	0	0	0	0	0	0	0	0	0	0	0	0	0	0	0	0	0	0	0	0	0	0	0	0	0
chr1:203307197_G>A	BTG2	exonic	nonsynonymous SNV	BTG2:NM_006763:exon2:c.G236A:p.S79N	0	0	0	0	0	0	0	0	0	0	0	0	0	0	0	0	0	0	0	0	0	0	0	0	0	0	0	0	0	0	0	0	0	0	0	0	0	0	0	0	0	0	0	0	0
chr1:203307197_G>A	BTG2	exonic	nonsynonymous SNV	BTG2:NM_006763:exon2:c.G236A:p.S79N	0	0	0	0	0	0	0	0	0	0	0	0	0	0	0	0	0	0	0	0	0	0	0	0	0	0	0	0	0	0	0	0	0	0	0	0	0	0	0	0	0	0	0	0	0
chr1:203307197_G>A	BTG2	exonic	nonsynonymous SNV	BTG2:NM_006763:exon2:c.G236A:p.S79N	0	0	0	0	0	0	0	0	0	0	0	0	0	0	0	0	0	0	0	0	0	0	0	0	0	0	0	0	0	0	0	0	0	0	0	0	0	0	0	0	0	0	0	0	0
chr1:203307197_G>T	BTG2	exonic	nonsynonymous SNV	BTG2:NM_006763:exon2:c.G236T:p.S79I	0	0	0	0	0	0	0	0	0	0	0	0	0	0	0	0	0	0	0	0	0	0	0	0	0	0	0	0	0	0	0	0	0	0	0	0	0	0	0	0	0	0	0	0	0
chr1:203307198_C>G	BTG2	exonic	nonsynonymous SNV	BTG2:NM_006763:exon2:c.C237G:p.S79R	0	0	0	0	0	0	0	0	0	0	0	0	0	0	0	0	0	0	0	0	0	0	0	0	0	0	0	0	0	0	0	0	0	0	0	0	0	0	0	0	0	0	0	0	0
chr1:203307206_C>G	BTG2	exonic	nonsynonymous SNV	BTG2:NM006763:exon2:c.C245G:p.A82G	0	0	0	0	0	0	0	0	0	0	0	0	0	0	0	0	0	0	0	0	0	0	0	0	0	0	0	0	0	0	0	0	0	0	0	0	0	0	0	0	0	0	0	0	0
chr1:203307222_CAGCCAGCCCCAGCTGCACCAGCTGCTGCC>-	BTG2	exonic	nonframeshift deletion	BTG2:NM_006763:exon2:c.261_290del:p.87_97del	0	0	0	0	0	0	0	0	0	0	0	0	0	0	0	0	0	0	0	0	0	0	0	0	0	0	0	0	0	0	0	0	0	0	0	0	0	0	0	0	0	0	0	0	0
chr1:203307224_G>C	BTG2	exonic	nonsynonymous SNV	BTG2:NM_006763:exon2:c.G263C:p.S88T	0	0	0	0	0	0	0	0	0	0	0	0	0	0	0	0	0	0	0	0	0	0	0	0	0	0	0	0	0	0	0	0	0	0	0	0	0	0	0	0	0	0	0	0	0
chr1:203307227_A>T	BTG2	exonic	nonsynonymous SNV	BTG2:NM_006763:exon2:c.A266T:p.Q89L	0	0	0	0	0	0	0	0	0	0	0	0	0	0	0	0	0	0	0	0	0	0	0	0	0	0	0	0	0	0	0	0	0	0	0	0	0	0	0	0	0	0	0	0	0
chr1:203307235_C>G	BTG2	exonic	nonsynonymous SNV	BTG2:NM_006763:exon2:c.C274G:p.L92V	0	0	0	0	0	0	0	0	0	0	0	0	0	0	0	0	0	0	0	0	0	0	0	0	0	0	0	0	0	0	0	0	0	0	0	0	0	0	0	0	0	0	0	0	0
chr1:203307238_C>T	BTG2	exonic	nonsynonymous SNV	BTG2:NM_006763:exon2:c.C277T:p.H93Y	0	0	0	0	0	0	0	0	0	0	0	0	0	0	0	0	0	0	0	0	0	0	0	0	0	0	0	0	0	0	0	0	0	0	0	0	0	0	0	0	0	0	0	0	0
chr1:203307238_C>T	BTG2	exonic	nonsynonymous SNV	BTG2:NM_006763:exon2:c.C277T:p.H93Y	0	0	0	0	0	0	0	0	0	0	0	0	0	0	0	0	0	0	0	0	0	0	0	0	0	0	0	0	0	0	0	0	0	0	0	0	0	0	0	0	0	0	0	0	0
chr1:203307250_C>T	BTG2	exonic	nonsynonymous SNV	BTG2:NM_006763:exon2:c.C289T:p.P97S	0	0	0	0	0	0	0	0	0	0	0	0	0	0	0	0	0	0	0	0	0	0	0	0	0	0	0	0	0	0	0	0	0	0	0	0	0	0	0	0	0	0	0	0	0
chr1:203307258_G>C	BTG2	exonic	nonsynonymous SNV	BTG2:NM_006763:exon2:c.G297C:p.E99D	0	0	0	0	0	0	0	0	0	0	0	0	0	0	0	0	0	0	0	0	0	0	0	0	0	0	0	0	0	0	0	0	0	0	0	0	0	0	0	0	0	0	0	0	0
chr1:203307271_G>C	BTG2	exonic	nonsynonymous SNV	BTG2:NM_006763:exon2:c.G310C:p.V104L	0	0	0	0	0	0	0	0	0	0	0	0	0	0	0	0	0	0	0	0	0	0	0	0	0	0	0	0	0	0	0	0	0	0	0	0	0	0	0	0	0	0	0	0	0
chr1:203307284_A>C	BTG2	exonic	nonsynonymous SNV	BTG2:NM_006763:exon2:c.A323C:p.E108A	0	0	0	0	0	0	0	0	0	0	0	0	0	0	0	0	0	0	0	0	0	0	0	0	0	0	0	0	0	0	0	0	0	0	0	0	0	0	0	0	0	0	0	0	0
chr1:203307286_G>A	BTG2	exonic	nonsynonymous SNV	BTG2:NM_006763:exon2:c.G325A:p.V109M	0	0	0	0	0	0	0	0	0	0	0	0	0	0	0	0	0	0	0	0	0	0	0	0	0	0	0	0	0	0	0	0	0	0	0	0	0	0	0	0	0	0	0	0	0
chr1:203307296_G>A	BTG2	exonic	nonsynonymous SNV	BTG2:NM_006763:exon2:c.G335A:p.R112H	0	0	0	0	0	0	0	0	0	0	0	0	0	0	0	0	0	0	0	0	0	0	0	0	0	0	0	0	0	0	0	0	0	0	0	0	0	0	0	0	0	0	0	0	0
chr1:203307296_G>T	BTG2	exonic	nonsynonymous SNV	BTG2:NM_006763:exon2:c.G335T:p.R112L	0	0	0	0	0	0	0	0	0	0	0	0	0	0	0	0	0	0	0	0	0	0	0	0	0	0	0	0	0	0	0	0	0	0	0	0	0	0	0	0	0	0	0	0	0
chr1:203307298_A>C	BTG2	exonic	nonsynonymous SNV	BTG2:NM_006763:exon2:c.A337C:p.I113L	0	1	0	0	0	0	0	0	0	0	0	0	0	0	0	0	0	0	0	0	0	0	0	0	0	0	0	0	0	0	0	0	0	0	0	0	0	0	0	0	0	0	0	0	0
chr1:203307298_A>G	BTG2	exonic	nonsynonymous SNV	BTG2:NM_006763:exon2:c.A337G:p.I113V	0	0	0	0	0	0	0	0	0	0	0	0	0	0	0	0	0	0	0	0	0	0	0	0	0	0	0	0	0	0	0	0	0	0	0	0	0	0	0	0	0	0	0	0	0
chr1:203307311_G>A	BTG2	exonic	nonsynonymous SNV	BTG2:NM_006763:exon2:c.G350A:p.G117D	0	0	0	0	0	0	0	0	0	0	0	0	0	0	1	0	0	0	0	0	0	0	0	0	0	0	0	0	0	0	0	0	0	0	0	0	0	0	0	0	0	0	0	0	0
chr1:203307311_G>A	BTG2	exonic	nonsynonymous SNV	BTG2:NM_006763:exon2:c.G350A:p.G117D	0	0	0	0	0	0	0	0	0	0	0	0	0	0	0	0	0	0	0	0	0	0	0	0	0	0	0	0	0	0	0	0	0	0	0	0	0	0	0	0	0	0	0	0	0
chr1:203307311_G>A	BTG2	exonic	nonsynonymous SNV	BTG2:NM_006763:exon2:c.G350A:p.G117D	0	0	0	0	0	0	0	0	0	0	0	0	0	0	0	0	0	0	0	0	0	0	0	0	0	0	0	0	0	0	0	0	0	0	0	0	0	0	0	0	0	0	0	0	0
chr1:203307311_G>A	BTG2	exonic	nonsynonymous SNV	BTG2:NM_006763:exon2:c.G350A:p.G117D	0	0	0	0	0	0	0	0	0	0	0	0	0	0	0	0	0	0	0	0	0	0	0	0	0	0	0	0	0	0	0	0	0	0	0	0	0	0	0	0	0	0	0	0	0
chr1:203307322_G>C	BTG2	exonic	nonsynonymous SNV	BTG2:NM_006763:exon2:c.G361C:p.V121L	0	0	0	0	0	0	0	0	0	0	0	0	0	0	0	0	0	0	0	0	0	0	0	0	0	0	1	0	0	0	0	0	0	0	0	0	0	0	0	0	0	0	0	0	0
chr1:203307364_C>T	BTG2	exonic	nonsynonymous SNV	BTG2:NM_006763:exon2:c.C403T:p.L135F	0	0	0	0	0	0	0	0	0	0	0	0	0	0	0	0	0	0	0	0	0	0	0	0	0	0	0	0	0	0	0	0	0	0	0	0	0	0	0	0	0	0	0	0	0
chr1:203307378_C>G	BTG2	exonic	nonsynonymous SNV	BTG2:NM_006763:exon2:c.C417G:p.N139K	0	0	0	0	0	0	0	0	0	0	0	0	0	0	0	0	0	0	0	0	0	0	0	0	0	0	0	0	0	0	0	0	0	0	0	0	0	0	0	0	0	0	0	0	0
chr1:203307379_C>T	BTG2	exonic	stopgain	BTG2:NM_006763:exon2:c.C418T:p.Q140X	0	0	0	0	0	0	0	0	0	0	0	0	0	0	0	0	0	0	0	0	0	0	0	0	0	0	0	0	0	0	0	0	0	0	0	0	0	0	0	0	0	0	0	0	0
chr1:203307382_G>A	BTG2	exonic	nonsynonymous SNV	BTG2:NM_006763:exon2:c.G421A:p.V141M	0	0	0	0	0	0	0	0	0	0	0	0	0	0	1	0	0	0	0	0	0	0	0	0	0	0	0	0	0	0	0	0	0	0	0	0	0	0	0	0	0	0	0	0	0
chr1:203307424_G>T	BTG2	exonic	nonsynonymous SNV	BTG2:NM_006763:exon2:c.G463T:p.A155S	0	0	0	0	0	0	0	0	0	0	0	0	0	0	0	0	0	0	0	0	0	0	0	0	0	0	0	0	0	0	0	0	0	0	0	0	0	0	0	0	0	0	0	0	0
chr1:203307434_G>A	BTG2	exonic	nonsynonymous SNV	BTG2:NM_006763:exon2:c.G473A:p.S158N	0	0	0	0	0	0	0	0	0	0	0	0	0	0	0	0	0	0	0	0	0	0	0	0	0	0	0	0	0	0	0	0	0	0	0	0	0	0	0	0	0	0	0	0	0
chr7:2912253_C>G	CARD11	exonic	nonsynonymous SNV	CARD11:NM_032415:exon23:c.G3063C:p.E1021D,CARD11:NM_001324281:exon24:c.G3063C:p.E1021D	0	0	0	0	0	0	0	0	0	0	0	0	0	0	0	0	0	0	0	0	0	0	0	0	0	0	0	0	0	0	0	0	0	0	0	0	0	0	0	0	0	0	0	0	0
chr7:2912253_C>G	CARD11	exonic	nonsynonymous SNV	CARD11:NM_032415:exon23:c.G3063C:p.E1021D	0	0	0	0	0	0	0	0	0	0	0	0	0	0	0	0	0	0	0	0	0	0	0	0	0	0	0	0	0	0	0	0	0	0	0	0	0	0	0	0	0	0	0	0	0
chr7:2917370_C>T	CARD11	exonic	nonsynonymous SNV	CARD11:NM_032415:exon20:c.G2623A:p.E875K,CARD11:NM_001324281:exon21:c.G2623A:p.E875K	0	0	0	0	0	0	0	0	0	0	0	0	0	0	0	0	0	0	0	0	0	0	0	0	0	0	0	0	0	0	0	0	0	0	0	0	0	0	0	0	0	0	0	0	0
chr7:2918580_G>T	CARD11	exonic	nonsynonymous SNV	CARD11:NM_032415:exon19:c.C2518A:p.Q840K,CARD11:NM_001324281:exon20:c.C2518A:p.Q840K	0	0	0	0	0	0	0	0	0	0	0	0	0	0	0	0	0	0	0	0	0	0	0	0	0	0	0	0	0	0	0	0	0	0	0	0	0	0	0	0	0	0	0	0	0
chr7:2919429_C>T	CARD11	exonic	nonsynonymous SNV	CARD11:NM_032415:exon18:c.G2453A:p.R818Q,CARD11:NM_001324281:exon19:c.G2453A:p.R818Q	0	0	0	0	0	0	0	0	0	0	0	0	0	0	0	0	0	0	0	0	0	0	0	0	0	0	0	0	0	0	0	0	0	0	0	0	0	0	0	0	0	0	0	0	0
chr7:2923254_C>T	CARD11	exonic	nonsynonymous SNV	CARD11:NM_032415:exon16:c.G2020A:p.D674N,CARD11:NM_001324281:exon17:c.G2020A:p.D674N	0	0	0	0	0	0	0	0	0	0	0	0	0	0	0	0	0	0	0	0	0	0	0	0	0	0	0	0	0	0	0	0	0	0	0	0	0	0	0	0	0	0	0	0	0
chr7:2924282_A>G	CARD11	exonic	nonsynonymous SNV	CARD11:NM_032415:exon15:c.T1891C:p.Y631H	0	0	0	0	0	0	0	0	0	0	0	0	0	0	0	0	0	0	0	0	0	0	0	0	0	0	0	0	0	0	0	0	0	0	0	0	0	0	0	0	0	0	0	0	0
chr7:2924297_C>T	CARD11	exonic	nonsynonymous SNV	CARD11:NM_032415:exon15:c.G1876A:p.E626K,CARD11:NM_001324281:exon16:c.G1876A:p.E626K	0	0	0	0	0	0	0	0	0	0	0	0	0	0	0	0	0	0	0	0	0	0	0	0	0	0	0	0	0	0	0	0	0	0	0	0	0	0	0	0	0	0	0	0	0
chr7:2924297_C>T	CARD11	exonic	nonsynonymous SNV	CARD11:NM_032415:exon15:c.G1876A:p.E626K	0	0	0	0	0	0	0	0	0	0	0	0	0	0	0	0	0	0	0	0	0	0	0	0	0	0	0	0	0	0	0	0	0	0	0	0	0	0	0	0	0	0	0	0	0
chr7:2924307_GGA>-	CARD11	exonic	nonframeshift deletion	CARD11:NM_032415:exon15:c.1864_1866del:p.622_622del	0	0	0	0	0	0	0	0	0	0	0	0	0	0	0	0	0	0	0	0	0	0	0	0	0	0	0	0	0	0	0	0	0	0	0	0	0	0	0	0	0	0	0	0	0
chr7:2924309_A>G	CARD11	exonic	nonsynonymous SNV	CARD11:NM_032415:exon15:c.T1864C:p.S622P	0	0	0	0	0	0	0	0	0	0	0	0	0	0	0	0	0	0	0	0	0	0	0	0	0	0	0	0	0	0	0	0	0	0	0	0	0	0	0	0	0	0	0	0	0
chr7:2924322_G>T	CARD11	exonic	nonsynonymous SNV	CARD11:NM_032415:exon15:c.C1851A:p.H617Q	0	0	0	0	0	0	0	0	0	0	0	0	0	0	0	0	0	0	0	0	0	0	0	0	0	0	0	0	0	0	0	0	0	0	0	0	0	0	0	0	0	0	0	0	0
chr7:2937083_T>G	CARD11	exonic	nonsynonymous SNV	CARD11:NM_032415:exon9:c.A1295C:p.E432A	0	0	0	0	0	0	0	0	0	0	0	0	0	0	0	0	0	0	0	0	0	0	0	0	0	0	0	0	0	0	0	0	0	0	0	0	0	0	0	0	0	0	0	0	0
chr7:2937105_C>T	CARD11	exonic	nonsynonymous SNV	CARD11:NM_032415:exon9:c.G1273A:p.E425K	0	0	0	0	0	0	0	0	0	0	0	0	0	0	0	0	0	0	0	0	0	0	0	0	0	0	0	0	0	0	0	0	0	0	0	0	0	0	0	0	0	0	0	0	0
chr7:2937105_C>T	CARD11	exonic	nonsynonymous SNV	CARD11:NM_032415:exon9:c.G1273A:p.E425K	0	0	0	0	0	0	0	0	0	0	0	0	0	0	0	0	0	0	0	0	0	0	0	0	0	0	0	0	0	0	0	0	0	0	0	0	0	0	0	0	0	0	0	0	0
chr7:2937131_T>G	CARD11	exonic	nonsynonymous SNV	CARD11:NM_032415:exon9:c.A1247C:p.E416A	0	0	0	0	0	0	0	0	0	0	0	0	0	0	0	0	0	0	0	0	0	0	0	0	0	0	0	0	0	0	0	0	0	0	0	0	0	0	0	0	0	0	0	0	0
chr7:2937170_T>A	CARD11	exonic	nonsynonymous SNV	CARD11:NM_032415:exon9:c.A1208T:p.Y403F	0	0	0	0	0	0	0	0	0	0	0	0	0	0	0	0	0	0	0	0	0	0	0	0	0	0	0	0	0	0	0	0	0	0	0	0	0	0	0	0	0	0	0	0	0
chr7:2937176_T>A	CARD11	exonic	nonsynonymous SNV	CARD11:NM_032415:exon9:c.A1202T:p.D401V,CARD11:NM_001324281:exon10:c.A1202T:p.D401V	0	0	0	0	0	0	0	0	0	0	0	0	0	0	0	0	0	0	0	0	0	0	0	0	0	0	0	0	0	0	0	0	0	0	0	0	0	0	0	0	0	0	0	0	0
chr7:2937176_T>A	CARD11	exonic	nonsynonymous SNV	CARD11:NM_032415:exon9:c.A1202T:p.D401V,CARD11:NM_001324281:exon10:c.A1202T:p.D401V	0	0	0	0	0	0	0	0	0	0	0	0	0	0	0	0	0	0	0	0	0	0	0	0	0	0	0	0	0	0	0	0	0	0	0	0	0	0	0	0	0	0	0	0	0
chr7:2937176_T>C	CARD11	exonic	nonsynonymous SNV	CARD11:NM_032415:exon9:c.A1202G:p.D401G,CARD11:NM_001324281:exon10:c.A1202G:p.D401G	0	0	0	0	0	0	0	0	0	0	0	0	0	0	0	0	0	0	0	0	0	0	0	0	0	0	0	0	0	0	0	0	0	0	0	0	0	0	0	0	0	0	0	0	0
chr7:2937177_C>T	CARD11	exonic	nonsynonymous SNV	CARD11:NM_032415:exon9:c.G1201A:p.D401N	0	0	0	0	0	0	0	0	0	0	0	0	0	0	0	0	0	0	0	0	0	0	0	0	0	0	0	0	0	0	0	0	0	0	0	0	0	0	0	0	0	0	0	0	0
chr7:2937177_C>T	CARD11	exonic	nonsynonymous SNV	CARD11:NM_032415:exon9:c.G1201A:p.D401N	0	0	0	0	0	0	0	0	0	0	0	0	0	0	0	0	0	0	0	0	0	0	0	0	0	0	0	0	0	0	0	0	0	0	0	0	0	0	0	0	0	0	0	0	0
chr7:2937218_T>A	CARD11	exonic	nonsynonymous SNV	CARD11:NM_032415:exon9:c.A1160T:p.D387V	0	0	0	0	0	0	0	0	0	0	0	0	0	0	0	0	0	0	0	0	0	0	0	0	0	0	0	0	0	0	0	0	0	0	0	0	0	0	0	0	0	0	0	0	0
chr7:2937915_G>A	CARD11	exonic	nonsynonymous SNV	CARD11:NM_032415:exon8:c.C1135T:p.R379W	0	0	0	0	0	0	0	0	0	0	0	0	0	0	0	0	0	0	0	0	0	0	0	0	0	0	0	0	0	0	0	0	0	0	0	0	0	0	0	0	0	0	0	0	0
chr7:2937915_G>A	CARD11	exonic	nonsynonymous SNV	CARD11:NM_032415:exon8:c.C1135T:p.R379W	0	0	0	0	0	0	0	0	0	0	0	0	0	0	0	0	0	0	0	0	0	0	0	0	0	0	0	0	0	0	0	0	0	0	0	0	0	0	0	0	0	0	0	0	0
chr7:2937969_A>C	CARD11	exonic	nonsynonymous SNV	CARD11:NM_032415:exon8:c.T1081G:p.Y361D,CARD11:NM_001324281:exon9:c.T1081G:p.Y361D	0	0	0	0	0	0	0	0	0	0	0	0	0	0	0	0	0	0	0	0	0	0	0	0	0	0	0	0	0	0	0	0	0	0	0	0	0	0	0	0	0	0	0	0	0
chr7:2937969_A>G	CARD11	exonic	nonsynonymous SNV	CARD11:NM_032415:exon8:c.T1081C:p.Y361H	0	0	0	0	0	0	0	0	0	0	0	0	0	0	0	0	0	0	0	0	0	0	0	0	0	0	0	0	0	0	0	0	0	0	0	0	0	0	0	0	0	0	0	0	0
chr7:2937969_A>T	CARD11	exonic	nonsynonymous SNV	CARD11:NM_032415:exon8:c.T1081A:p.Y361N,CARD11:NM_001324281:exon9:c.T1081A:p.Y361N	0	0	0	0	0	0	0	0	0	0	0	0	0	0	0	0	0	0	0	0	0	0	0	0	0	0	0	0	0	0	0	0	0	0	0	0	0	0	0	0	0	0	0	0	0
chr7:2937971_A>T	CARD11	exonic	nonsynonymous SNV	CARD11:NM_032415:exon8:c.T1079A:p.M360K,CARD11:NM_001324281:exon9:c.T1079A:p.M360K	0	0	0	0	0	0	0	0	0	0	0	0	0	0	0	0	0	0	0	0	0	0	0	0	0	0	0	0	0	0	0	0	0	0	0	0	0	0	0	0	0	0	0	0	0
chr7:2937972_T>C	CARD11	exonic	nonsynonymous SNV	CARD11:NM_032415:exon8:c.A1078G:p.M360V,CARD11:NM_001324281:exon9:c.A1078G:p.M360V	0	0	0	0	0	0	0	0	0	0	0	0	0	0	0	0	0	0	0	0	0	0	0	0	0	0	0	0	0	0	0	0	0	0	0	0	0	0	0	0	0	0	0	0	0
chr7:2937972_T>C	CARD11	exonic	nonsynonymous SNV	CARD11:NM_032415:exon8:c.A1078G:p.M360V,CARD11:NM_001324281:exon9:c.A1078G:p.M360V	0	0	0	0	0	0	0	0	0	0	0	0	0	0	0	0	0	0	0	0	0	0	0	0	0	0	0	0	0	0	0	0	0	0	0	0	0	0	0	0	0	0	0	0	0
chr7:2937979_G>C	CARD11	exonic	nonsynonymous SNV	CARD11:NM_032415:exon8:c.C1071G:p.D357E,CARD11:NM_001324281:exon9:c.C1071G:p.D357E	0	0	0	0	0	0	0	0	0	0	0	0	0	0	0	0	0	0	0	0	0	0	0	0	0	0	0	0	0	0	0	0	0	0	0	0	0	0	0	0	0	0	0	0	0
chr7:2937979_G>T	CARD11	exonic	nonsynonymous SNV	CARD11:NM_032415:exon8:c.C1071A:p.D357E,CARD11:NM_001324281:exon9:c.C1071A:p.D357E	0	0	0	0	0	0	0	0	0	0	0	0	0	0	0	0	0	0	0	0	0	0	0	0	0	0	0	0	0	0	0	0	0	0	0	0	0	0	0	0	0	0	0	0	0
chr7:2937980_T>A	CARD11	exonic	nonsynonymous SNV	CARD11:NM_032415:exon8:c.A1070T:p.D357V,CARD11:NM_001324281:exon9:c.A1070T:p.D357V	0	0	0	0	0	0	0	0	0	0	0	0	0	0	0	0	0	0	0	0	0	0	0	0	0	0	0	0	0	0	0	0	0	0	0	0	0	0	0	0	0	0	0	0	0
chr7:2937980_T>A	CARD11	exonic	nonsynonymous SNV	CARD11:NM_032415:exon8:c.A1070T:p.D357V	0	0	0	0	0	0	0	0	0	0	0	0	0	0	0	0	0	0	0	0	0	0	0	0	0	0	0	0	0	0	0	0	0	0	0	0	0	0	0	0	0	0	0	0	0
chr7:2937980_T>A	CARD11	exonic	nonsynonymous SNV	CARD11:NM_032415:exon8:c.A1070T:p.D357V	0	0	0	0	0	0	0	0	0	0	0	0	0	0	0	0	0	0	0	0	0	0	0	0	0	0	0	0	0	0	0	0	0	0	0	0	0	0	0	0	0	0	0	0	0
chr7:2937980_T>A	CARD11	exonic	nonsynonymous SNV	CARD11:NM_032415:exon8:c.A1070T:p.D357V	0	0	0	0	0	0	0	0	0	0	0	0	0	0	0	0	0	0	0	0	0	0	0	0	0	0	0	0	0	0	0	0	0	0	0	0	0	0	0	0	0	0	0	0	0
chr7:2937980_T>A	CARD11	exonic	nonsynonymous SNV	CARD11:NM_032415:exon8:c.A1070T:p.D357V	0	0	0	0	0	0	0	0	0	0	0	0	0	0	0	0	0	0	0	0	0	0	0	0	0	0	0	0	0	0	0	0	0	0	0	0	0	0	0	0	0	0	0	0	0
chr7:2937980_T>A	CARD11	exonic	nonsynonymous SNV	CARD11:NM_032415:exon8:c.A1070T:p.D357V	0	0	0	0	0	0	0	0	0	0	0	0	0	0	0	0	0	0	0	0	0	0	0	0	0	0	0	0	0	0	0	0	0	0	0	0	0	0	0	0	0	0	0	0	0
chr7:2937980_T>A	CARD11	exonic	nonsynonymous SNV	CARD11:NM_032415:exon8:c.A1070T:p.D357V	0	0	0	0	0	0	0	0	0	0	0	0	0	0	0	0	0	0	0	0	0	0	0	0	0	0	0	0	0	0	0	0	0	0	0	0	0	0	0	0	0	0	0	0	0
chr7:2937980_T>C	CARD11	exonic	nonsynonymous SNV	CARD11:NM_032415:exon8:c.A1070G:p.D357G	0	0	0	0	0	0	0	0	0	0	0	0	0	0	0	0	0	0	0	0	0	0	0	0	0	0	0	0	0	0	0	0	0	0	0	0	0	0	0	0	0	0	0	0	0
chr7:2937980_T>C	CARD11	exonic	nonsynonymous SNV	CARD11:NM_032415:exon8:c.A1070G:p.D357G	0	0	0	0	0	0	0	0	0	0	0	0	0	0	0	0	0	0	0	0	0	0	0	0	0	0	0	0	0	0	0	0	0	0	0	0	0	0	0	0	0	0	0	0	0
chr7:2937980_T>C	CARD11	exonic	nonsynonymous SNV	CARD11:NM_032415:exon8:c.A1070G:p.D357G	0	0	0	0	0	0	0	0	0	0	0	0	0	0	0	0	0	0	0	0	0	0	0	0	0	0	0	0	0	0	0	0	0	0	0	0	0	0	0	0	0	0	0	0	0
chr7:2937981_C>T	CARD11	exonic	nonsynonymous SNV	CARD11:NM_032415:exon8:c.G1069A:p.D357N	0	0	0	0	0	0	0	0	0	0	0	0	0	0	0	0	0	0	0	0	0	0	0	0	0	0	0	0	0	0	0	0	0	0	0	0	0	0	0	0	0	0	0	0	0
chr7:2937996_A>G	CARD11	exonic	nonsynonymous SNV	CARD11:NM_032415:exon8:c.T1054C:p.S352P,CARD11:NM_001324281:exon9:c.T1054C:p.S352P	0	0	0	0	0	0	0	0	0	0	0	0	0	0	0	0	0	0	0	0	0	0	0	0	0	0	0	0	0	0	0	0	0	0	0	0	0	0	0	0	0	0	0	0	0
chr7:2938684_C>G	CARD11	exonic	nonsynonymous SNV	CARD11:NM_032415:exon7:c.G1012C:p.D338H	0	0	0	0	0	0	0	0	0	0	0	0	0	0	0	0	0	0	0	0	0	0	0	0	0	0	0	0	0	0	0	0	0	0	0	0	0	0	0	0	0	0	0	0	0
chr7:2938686_C>T	CARD11	exonic	nonsynonymous SNV	CARD11:NM_032415:exon7:c.G1010A:p.R337Q	0	0	0	0	0	0	0	0	0	0	0	0	0	0	0	0	0	0	0	0	0	0	0	0	0	0	0	0	0	0	0	0	0	0	0	0	0	0	0	0	0	0	0	0	0
chr7:2938686_C>T	CARD11	exonic	nonsynonymous SNV	CARD11:NM_032415:exon7:c.G1010A:p.R337Q	0	0	0	0	0	0	0	0	0	0	0	0	0	0	0	0	0	0	0	0	0	0	0	0	0	0	0	0	0	0	0	0	0	0	0	0	0	0	0	0	0	0	0	0	0
chr7:2939747_A>G	CARD11	splicing	.	.	0	0	0	0	0	0	0	0	0	0	0	0	0	0	0	0	0	0	0	0	0	0	0	0	0	0	0	0	0	0	0	0	0	0	0	0	0	0	0	0	0	0	0	0	0
chr7:2939747_A>G	CARD11	splicing	.	.	0	0	0	0	0	0	0	0	0	0	0	0	0	0	0	0	0	0	0	0	0	0	0	0	0	0	0	0	0	0	0	0	0	0	0	0	0	0	0	0	0	0	0	0	0
chr7:2939787_G>C	CARD11	exonic	nonsynonymous SNV	CARD11:NM_032415:exon6:c.C826G:p.L276V	0	0	0	0	0	0	0	0	0	0	0	0	0	0	0	0	0	0	0	0	0	0	0	0	0	0	0	0	0	0	0	0	0	0	0	0	0	0	0	0	0	0	0	0	0
chr7:2939799_C>A	CARD11	exonic	stopgain	CARD11:NM_032415:exon6:c.G814T:p.E272X	0	0	0	0	0	0	0	0	0	0	0	0	0	0	0	0	0	0	0	0	0	0	0	0	0	0	0	0	0	0	0	0	0	0	0	0	0	0	0	0	0	0	0	0	0
chr7:2939816_A>C	CARD11	exonic	nonsynonymous SNV	CARD11:NM_032415:exon6:c.T797G:p.V266G,CARD11:NM_001324281:exon7:c.T797G:p.V266G	0	0	0	0	0	0	0	0	0	0	0	0	0	0	0	0	0	0	0	0	0	0	0	0	0	0	0	0	0	0	0	0	0	0	0	0	0	0	0	0	0	0	0	0	0
chr7:2939816_A>C	CARD11	exonic	nonsynonymous SNV	CARD11:NM_032415:exon6:c.T797G:p.V266G,CARD11:NM_001324281:exon7:c.T797G:p.V266G	0	0	0	0	0	0	0	0	0	0	0	0	0	0	0	0	0	0	0	0	0	0	0	0	0	0	0	0	0	0	0	0	0	0	0	0	0	0	0	0	0	0	0	0	0
chr7:2939842_->ATGTCATTCTTCAGTTTTAGAGACTGATTTCTCTCCAGCTTACATTCCTCCTCC	CARD11	exonic	nonframeshift insertion	CARD11:NM_032415:exon6:c.770_771insGGAGGAGGAATGTAAGCTGGAGAGAAATCAGTCTCTAAAACTGAAGAATGACAT:p.I257delinsMEEECKLERNQSLKLKNDI	0	0	0	0	0	0	0	0	0	0	0	0	0	0	0	0	0	0	0	0	0	0	0	0	0	0	0	0	0	0	0	0	0	0	0	0	0	0	0	0	0	0	0	0	0
chr7:2939849_TTC>-	CARD11	exonic	nonframeshift deletion	CARD11:NM_032415:exon6:c.762_764del:p.254_255del	0	0	0	0	0	0	0	0	0	0	0	0	0	0	0	0	0	0	0	0	0	0	0	0	0	0	0	0	0	0	0	0	0	0	0	0	0	0	0	0	0	0	0	0	0
chr7:2939861_A>G	CARD11	exonic	nonsynonymous SNV	CARD11:NM_032415:exon6:c.T752C:p.L251P,CARD11:NM_001324281:exon7:c.T752C:p.L251P	0	0	0	0	0	0	0	0	0	0	0	0	0	0	0	0	0	0	0	0	0	0	0	0	0	0	0	0	0	0	0	0	0	0	0	0	0	0	0	0	0	0	0	0	0
chr7:2939861_A>G	CARD11	exonic	nonsynonymous SNV	CARD11:NM_032415:exon6:c.T752C:p.L251P	0	0	0	0	0	0	0	0	0	0	0	0	0	0	0	0	0	0	0	0	0	0	0	0	0	0	0	0	0	0	0	0	0	0	0	0	0	0	0	0	0	0	0	0	0
chr7:2939861_A>G	CARD11	exonic	nonsynonymous SNV	CARD11:NM_032415:exon6:c.T752C:p.L251P	0	0	0	0	0	0	0	0	0	0	0	0	0	0	0	0	0	0	0	0	0	0	0	0	0	0	0	0	0	0	0	0	0	0	0	0	0	0	0	0	0	0	0	0	0
chr7:2939865_A>G	CARD11	exonic	nonsynonymous SNV	CARD11:NM_032415:exon6:c.T748C:p.S250P	0	0	0	0	0	0	0	0	0	0	0	0	0	0	0	0	0	0	0	0	1	0	0	0	0	0	0	0	0	0	0	0	0	0	0	0	0	0	0	0	0	0	0	0	0
chr7:2939867_T>G	CARD11	exonic	nonsynonymous SNV	CARD11:NM032415:exon6:c.A746C:p.Q249P	0	0	0	0	0	0	0	0	0	0	0	0	0	0	0	0	0	0	0	0	0	0	0	0	0	0	0	0	0	0	0	0	0	0	0	0	0	0	0	0	0	0	0	0	0
chr7:2939867_T>G	CARD11	exonic	nonsynonymous SNV	CARD11:NM_032415:exon6:c.A746C:p.Q249P	0	0	0	0	0	0	0	0	0	0	0	0	0	0	0	0	0	0	0	0	0	0	0	0	0	0	0	0	0	0	0	0	0	0	0	0	0	0	0	0	0	0	0	0	0
chr7:2939867_T>G	CARD11	exonic	nonsynonymous SNV	CARD11:NM_032415:exon6:c.A746C:p.Q249P	0	0	0	0	0	0	0	0	0	0	0	0	0	0	0	0	0	0	0	0	0	0	0	0	0	0	0	0	0	0	0	0	0	0	0	0	0	0	0	0	0	0	0	0	0
chr7:2939873_C>A	CARD11	exonic	nonsynonymous SNV	CARD11:NM_032415:exon6:c.G740T:p.R247I	0	0	0	0	0	0	0	0	0	0	0	0	0	0	0	0	0	0	0	0	0	0	0	0	0	0	0	0	0	0	0	0	0	0	0	0	0	0	0	0	0	0	0	0	0
chr7:2939873_C>A	CARD11	exonic	nonsynonymous SNV	CARD11:NM_032415:exon6:c.G740T:p.R247I	0	0	0	0	0	0	0	0	0	0	0	0	0	0	0	0	0	0	0	0	0	0	0	0	0	0	0	0	0	0	0	0	0	0	0	0	0	0	0	0	0	0	0	0	0
chr7:2939909_C>G	CARD11	exonic	nonsynonymous SNV	CARD11:NM_032415:exon6:c.G704C:p.R235P	0	0	0	0	0	0	0	0	0	0	0	0	0	0	0	0	0	0	0	0	0	0	0	0	0	0	0	0	0	0	0	0	0	0	0	0	0	0	0	0	0	0	0	0	0
chr7:2939921_T>C	CARD11	exonic	nonsynonymous SNV	CARD11:NM_032415:exon6:c.A692G:p.Q231R	0	0	0	0	0	0	0	0	0	0	0	0	0	0	0	0	0	0	0	0	0	0	0	0	0	0	0	0	0	0	0	0	0	0	0	0	0	0	0	0	0	0	0	0	0
chr7:2939925_C>T	CARD11	exonic	nonsynonymous SNV	CARD11:NM_032415:exon6:c.G688A:p.D230N,CARD11:NM_001324281:exon7:c.G688A:p.D230N	0	0	0	0	0	0	0	0	0	0	0	0	0	0	0	0	0	0	0	0	0	0	0	0	0	0	0	0	0	0	0	0	0	0	0	0	0	0	0	0	0	0	0	0	0
chr7:2939925_C>T	CARD11	exonic	nonsynonymous SNV	CARD11:NM_032415:exon6:c.G688A:p.D230N,CARD11:NM_001324281:exon7:c.G688A:p.D230N	0	0	0	0	0	0	0	0	0	0	0	0	0	0	0	0	0	0	0	0	0	0	0	0	0	0	0	0	0	0	0	0	0	0	0	0	0	0	0	0	0	0	0	0	0
chr7:2939925_C>T	CARD11	exonic	nonsynonymous SNV	CARD11:NM_032415:exon6:c.G688A:p.D230N	0	0	0	0	0	0	0	0	0	0	0	0	0	0	0	0	0	0	0	0	0	0	0	0	0	0	0	0	0	0	0	0	0	0	0	0	0	0	0	0	0	0	0	0	0
chr7:2939925_C>T	CARD11	exonic	nonsynonymous SNV	CARD11:NM_032415:exon6:c.G688A:p.D230N	0	0	0	0	0	0	0	0	0	0	0	0	0	0	0	0	0	0	0	0	0	0	0	0	0	0	0	0	0	0	0	0	0	0	0	0	0	0	0	0	0	0	0	0	0
chr7:2939925_C>T	CARD11	exonic	nonsynonymous SNV	CARD11:NM_032415:exon6:c.G688A:p.D230N	0	0	0	0	0	0	0	0	0	0	0	0	0	0	0	0	0	0	0	0	0	0	0	0	0	0	0	0	0	0	0	0	0	0	0	0	0	0	0	0	0	0	0	0	0
chr7:2939925_C>T	CARD11	exonic	nonsynonymous SNV	CARD11:NM_032415:exon6:c.G688A:p.D230N	0	0	0	0	0	0	0	0	0	0	0	0	0	0	0	0	0	0	0	0	0	0	0	0	0	0	0	0	0	0	0	0	0	0	0	0	0	0	0	0	0	0	0	0	0
chr7:2939925_C>T	CARD11	exonic	nonsynonymous SNV	CARD11:NM_032415:exon6:c.G688A:p.D230N	0	0	0	0	0	0	0	0	0	0	0	0	0	0	0	0	0	0	0	0	0	0	0	0	0	0	0	0	0	0	0	0	0	0	0	0	0	0	0	0	0	0	0	0	0
chr7:2944222_A>G	CARD11	exonic	nonsynonymous SNV	CARD11:NM_032415:exon5:c.T674C:p.L225P	0	0	0	0	0	0	0	0	0	0	0	0	0	0	0	0	0	0	0	0	0	0	0	0	0	0	0	0	0	0	0	0	0	0	0	0	0	0	0	0	0	0	0	0	0
chr7:2944228_C>T	CARD11	exonic	nonsynonymous SNV	CARD11:NM_032415:exon5:c.G668A:p.R223Q,CARD11:NM_001324281:exon6:c.G668A:p.R223Q	0	0	0	0	0	0	0	0	0	0	0	0	0	0	0	0	0	0	0	0	0	0	0	0	0	0	0	0	0	0	0	0	0	0	0	0	0	0	0	0	0	0	0	0	0
chr7:2944231_CTC>-	CARD11	exonic	nonframeshift deletion	CARD11:NM_032415:exon5:c.663_665del:p.221_222del	0	0	0	0	0	0	0	0	0	0	0	0	0	0	0	0	0	0	0	0	0	0	0	0	0	0	0	0	0	0	0	0	0	0	0	0	0	0	0	0	0	0	0	0	0
chr7:2944240_A>T	CARD11	exonic	nonsynonymous SNV	CARD11:NM_032415:exon5:c.T656A:p.V219D,CARD11:NM_001324281:exon6:c.T656A:p.V219D	0	0	0	0	0	0	0	0	0	0	0	0	0	0	0	0	0	0	0	0	0	0	0	0	0	0	0	0	0	0	0	0	0	0	0	0	0	0	0	0	0	0	0	0	0
chr7:2944249_TTC>-	CARD11	exonic	nonframeshift deletion	CARD11:NM_032415:exon5:c.645_647del:p.215_216del,CARD11:NM_001324281:exon6:c.645_647del:p.215_216del	0	0	0	0	0	0	0	0	0	0	0	0	0	0	0	0	0	0	0	0	0	0	0	0	0	0	0	0	0	0	0	0	0	0	0	0	0	0	0	0	0	0	0	0	0
chr7:2944249_TTC>-	CARD11	exonic	nonframeshift deletion	CARD11:NM_032415:exon5:c.645_647del:p.215_216del	0	0	0	0	0	0	0	0	0	0	0	0	0	0	0	0	0	0	0	0	0	0	0	0	0	0	0	0	0	0	0	0	0	0	0	0	0	0	0	0	0	0	0	0	0
chr7:2944251_C>G	CARD11	exonic	nonsynonymous SNV	CARD11:NM_032415:exon5:c.G645C:p.K215N	0	0	0	0	0	0	0	0	0	0	0	0	0	0	0	0	0	0	0	0	0	0	0	0	0	0	0	0	0	0	0	0	0	0	0	0	0	0	0	0	0	0	0	0	0
chr7:2944251_C>G	CARD11	exonic	nonsynonymous SNV	CARD11:NM_032415:exon5:c.G645C:p.K215N	0	0	0	0	0	0	0	0	0	0	0	0	0	0	0	0	0	0	0	0	0	0	0	0	0	0	0	0	0	0	0	0	0	0	0	0	0	0	0	0	0	0	0	0	0
chr7:2944265_G>A	CARD11	exonic	nonsynonymous SNV	CARD11:NM_032415:exon5:c.C631T:p.L211F	0	0	0	0	0	0	0	0	0	0	0	0	0	0	0	0	0	0	0	0	0	0	0	0	0	0	0	0	0	0	0	0	0	0	0	0	0	0	0	0	0	0	0	0	0
chr7:2944277_G>A	CARD11	exonic	nonsynonymous SNV	CARD11:NM_032415:exon5:c.C619T:p.R207C,CARD11:NM_001324281:exon6:c.C619T:p.R207C	0	0	0	0	0	0	0	0	0	0	0	0	0	0	0	0	0	0	0	0	0	0	0	0	0	0	0	0	0	0	0	0	0	0	0	0	0	0	0	0	0	0	0	0	0
chr7:2944348_A>G	CARD11	exonic	nonsynonymous SNV	CARD11:NM_032415:exon5:c.T548C:p.M183T,CARD11:NM_001324281:exon6:c.T548C:p.M183T	0	0	0	0	0	0	0	0	0	0	0	0	0	0	0	0	0	0	0	0	0	0	0	0	0	0	0	0	0	0	0	0	0	0	0	0	0	0	0	0	0	0	0	0	0
chr7:2944507_A>C	CARD11	exonic	nonsynonymous SNV	CARD11:NM_032415:exon5:c.T389G:p.F130C,CARD11:NM_001324281:exon6:c.T389G:p.F130C	0	0	0	0	0	0	0	0	0	0	0	0	0	0	0	0	0	0	0	0	0	0	0	0	0	0	0	0	0	0	0	0	0	0	0	0	0	0	0	0	0	0	0	0	0
chr7:2944508_A>C	CARD11	exonic	nonsynonymous SNV	CARD11:NM_032415:exon5:c.T388G:p.F130V	0	0	0	0	0	0	0	0	0	0	0	0	0	0	0	0	0	0	0	0	0	0	0	0	0	0	0	0	0	0	0	0	0	0	0	0	0	0	0	0	0	0	0	0	0
chr7:2944508_A>C	CARD11	exonic	nonsynonymous SNV	CARD11:NM_032415:exon5:c.T388G:p.F130V	0	0	0	0	0	0	0	0	0	0	0	0	0	0	0	0	0	0	0	0	0	0	0	0	0	0	0	0	0	0	0	0	0	0	0	0	0	0	0	0	0	0	0	0	0
chr7:2944508_A>C	CARD11	exonic	nonsynonymous SNV	CARD11:NM_032415:exon5:c.T388G:p.F130V	0	0	0	0	0	0	0	0	0	0	0	0	0	0	0	0	0	0	0	0	0	0	0	0	0	0	0	0	0	0	0	0	0	0	0	0	0	0	0	0	0	0	0	0	0
chr7:2944508_A>T	CARD11	exonic	nonsynonymous SNV	CARD11:NM_032415:exon5:c.T388A:p.F130I,CARD11:NM_001324281:exon6:c.T388A:p.F130I	0	0	0	0	0	0	0	0	0	0	0	0	0	0	0	0	0	0	0	0	0	0	0	0	0	0	0	0	0	0	0	0	0	1	0	0	0	0	0	0	0	0	0	0	0
chr7:2944513_G>A	CARD11	exonic	nonsynonymous SNV	CARD11:NM_032415:exon5:c.C383T:p.T128M,CARD11:NM_001324281:exon6:c.C383T:p.T128M	0	0	0	0	0	0	0	0	0	0	0	0	0	0	0	0	0	0	0	0	0	0	0	0	0	0	0	0	0	0	0	0	0	0	0	0	0	0	0	0	0	0	0	0	0
chr7:2944513_G>A	CARD11	exonic	nonsynonymous SNV	CARD11:NM_032415:exon5:c.C383T:p.T128M,CARD11:NM_001324281:exon6:c.C383T:p.T128M	0	0	0	0	0	0	0	0	0	0	0	0	0	0	0	0	0	0	0	0	0	0	0	0	0	0	0	0	0	0	0	0	0	0	0	0	0	0	0	0	0	0	0	0	0
chr7:2944513_G>A	CARD11	exonic	nonsynonymous SNV	CARD11:NM032415:exon5:c.C383T:p.T128M	0	0	0	0	0	0	0	0	0	0	0	0	0	0	0	0	0	0	0	0	0	0	0	0	0	0	0	0	0	0	0	0	0	0	0	0	0	0	0	0	0	0	0	0	0
chr7:2944513_G>A	CARD11	exonic	nonsynonymous SNV	CARD11:NM_032415:exon5:c.C383T:p.T128M	0	0	0	0	0	0	0	0	0	0	0	0	0	0	0	0	0	0	0	0	0	0	0	0	0	0	0	0	0	0	0	0	0	0	0	0	0	0	0	0	0	0	0	0	0
chr7:2944517_G>T	CARD11	exonic	nonsynonymous SNV	CARD11:NM_032415:exon5:c.C379A:p.L127I	0	0	0	0	0	0	0	0	0	0	0	0	0	0	0	0	0	0	0	0	0	0	0	0	0	0	0	0	0	0	0	0	0	0	0	0	0	0	0	0	0	0	0	0	0
chr7:2944519_C>T	CARD11	exonic	nonsynonymous SNV	CARD11:NM_032415:exon5:c.G377A:p.G126D	0	0	0	0	0	0	0	0	0	0	0	0	0	0	0	0	0	0	0	0	0	0	0	0	0	0	0	0	0	0	0	0	0	0	0	0	0	0	0	0	0	0	0	0	0
chr7:2944519_C>T	CARD11	exonic	nonsynonymous SNV	CARD11:NM_032415:exon5:c.G377A:p.G126D	0	0	0	0	0	0	0	0	0	0	0	0	0	0	0	0	0	0	0	0	0	0	0	0	0	0	0	0	0	0	0	0	0	0	0	0	0	0	0	0	0	0	0	0	0
chr7:2944528_C>T	CARD11	exonic	nonsynonymous SNV	CARD11:NM_032415:exon5:c.G368A:p.G123D	0	0	0	0	0	0	0	0	0	0	0	0	0	0	0	0	0	0	0	0	0	0	0	0	0	0	0	0	0	0	0	0	0	0	0	0	0	0	0	0	0	0	0	0	0
chr7:2944529_C>A	CARD11	exonic	nonsynonymous SNV	CARD11:NM_032415:exon5:c.G367T:p.G123C	0	0	0	0	0	0	0	0	0	0	0	0	0	0	0	0	0	0	0	0	0	0	0	0	0	0	0	0	0	0	0	0	0	0	0	0	0	0	0	0	0	0	0	0	0
chr7:2944529_C>T	CARD11	exonic	nonsynonymous SNV	CARD11:NM_032415:exon5:c.G367A:p.G123S,CARD11:NM_001324281:exon6:c.G367A:p.G123S	0	0	0	0	0	0	0	0	0	0	0	0	0	0	0	0	0	0	0	0	0	0	0	0	0	0	0	0	0	0	0	0	0	0	0	0	0	0	0	0	0	0	1	0	0
chr7:2944529_C>T	CARD11	exonic	nonsynonymous SNV	CARD11:NM_032415:exon5:c.G367A:p.G123S,CARD11:NM_001324281:exon6:c.G367A:p.G123S	0	0	0	0	0	0	0	0	0	0	0	0	0	0	0	0	0	0	0	0	0	0	0	0	0	0	0	0	0	0	0	0	0	0	0	0	0	0	0	0	0	0	0	0	0
chr7:2944529_C>T	CARD11	exonic	nonsynonymous SNV	CARD11:NM_032415:exon5:c.G367A:p.G123S,CARD11:NM_001324281:exon6:c.G367A:p.G123S	0	0	0	0	0	0	0	0	0	0	0	0	0	0	0	0	0	0	0	0	0	0	0	0	0	0	0	0	0	0	0	0	0	0	0	0	0	0	0	0	0	0	0	0	0
chr7:2944529_C>T	CARD11	exonic	nonsynonymous SNV	CARD11:NM032415:exon5:c.G367A:p.G123S	0	0	0	0	0	0	0	0	0	0	0	0	0	0	0	0	0	0	0	0	0	0	0	0	0	0	0	0	0	0	0	0	0	0	0	0	0	0	0	0	0	0	0	0	0
chr7:2944529_C>T	CARD11	exonic	nonsynonymous SNV	CARD11:NM_032415:exon5:c.G367A:p.G123S	0	0	0	0	0	0	0	0	0	0	0	0	0	0	0	0	0	0	0	0	0	0	0	0	0	0	0	0	0	0	0	0	0	0	0	0	0	0	0	0	0	0	0	0	0
chr7:2945828_T>G	CARD11	exonic	nonsynonymous SNV	CARD11:NM_032415:exon4:c.A349C:p.T117P,CARD11:NM_001324281:exon5:c.A349C:p.T117P	0	0	0	0	0	0	0	0	0	0	0	0	0	0	0	0	0	0	0	0	0	0	0	0	0	0	0	0	0	0	0	0	0	0	0	0	0	0	0	0	0	0	0	0	0
chr7:2945828_T>G	CARD11	exonic	nonsynonymous SNV	CARD11:NM_032415:exon4:c.A349C:p.T117P	0	0	0	0	0	0	0	0	0	0	0	0	0	0	0	0	0	0	0	0	0	0	0	0	0	0	0	0	0	0	0	0	0	0	0	0	0	0	0	0	0	0	0	0	0
chr7:2945832_G>C	CARD11	exonic	nonsynonymous SNV	CARD11:NM_032415:exon4:c.C345G:p.F115L,CARD11:NM_001324281:exon5:c.C345G:p.F115L	0	0	0	0	0	0	0	0	0	0	0	0	0	0	0	0	0	0	0	0	0	0	0	0	0	0	0	0	0	0	0	0	0	0	0	0	0	0	0	0	0	0	0	0	0
chr7:2945834_A>C	CARD11	exonic	nonsynonymous SNV	CARD11:NM_032415:exon4:c.T343G:p.F115V,CARD11:NM_001324281:exon5:c.T343G:p.F115V	0	0	0	0	0	0	0	0	0	0	0	0	0	0	0	0	0	0	0	0	0	0	0	0	0	0	0	0	0	0	0	0	0	0	0	0	0	0	0	0	0	0	0	0	0
chr7:2945834_A>C	CARD11	exonic	nonsynonymous SNV	CARD11:NM_032415:exon4:c.T343G:p.F115V	0	0	0	0	0	0	0	0	0	0	0	0	0	0	0	0	0	0	0	0	0	0	0	0	0	0	0	0	0	0	0	0	0	0	0	0	0	0	0	0	0	0	0	0	0
chr7:2945834_A>T	CARD11	exonic	nonsynonymous SNV	CARD11:NM_032415:exon4:c.T343A:p.F115I	0	0	0	0	0	0	0	0	0	0	0	0	0	0	0	0	0	0	0	0	0	0	0	0	0	0	0	0	0	0	0	0	0	0	0	0	0	0	0	0	0	0	0	0	0
chr7:2945835_T>G	CARD11	exonic	nonsynonymous SNV	CARD11:NM_032415:exon4:c.A342C:p.R114S	0	0	0	0	0	0	0	0	0	0	0	0	0	0	0	0	0	0	0	0	0	0	0	0	0	0	0	0	0	0	0	0	0	0	0	0	0	0	0	0	0	0	0	0	0
chr7:2945846_G>A	CARD11	exonic	nonsynonymous SNV	CARD11:NM_032415:exon4:c.C331T:p.P111S,CARD11:NM_001324281:exon5:c.C331T:p.P111S	0	0	0	0	0	0	0	0	0	0	0	0	0	0	0	0	0	0	0	0	0	0	0	0	0	0	0	0	0	0	0	0	0	0	0	0	0	0	0	0	0	0	0	0	0
chr7:2945884_T>A	CARD11	exonic	nonsynonymous SNV	CARD11:NM_032415:exon4:c.A293T:p.Y98F,CARD11:NM_001324281:exon5:c.A293T:p.Y98F	0	0	0	0	0	0	0	0	0	0	0	0	0	0	0	0	0	0	0	0	0	0	0	0	0	0	0	0	0	0	0	0	0	0	0	0	0	0	0	0	0	0	0	0	0
chr7:2945887_A>T	CARD11	exonic	nonsynonymous SNV	CARD11:NM_032415:exon4:c.T290A:p.F97Y,CARD11:NM_001324281:exon5:c.T290A:p.F97Y	0	0	0	0	0	0	0	0	0	0	0	0	0	0	0	0	0	0	0	0	0	0	0	0	0	0	0	0	0	0	0	0	0	0	0	0	0	0	0	0	0	0	0	0	0
chr7:2945900_C>T	CARD11	exonic	nonsynonymous SNV	CARD11:NM_032415:exon4:c.G277A:p.E93K	0	0	0	0	0	0	0	0	0	0	0	0	0	0	0	0	0	0	0	0	0	0	0	0	0	0	0	0	0	0	0	0	0	0	0	0	0	0	0	0	0	0	0	0	0
chr7:2947611_T>A	CARD11	exonic	nonsynonymous SNV	CARD11:NM_032415:exon3:c.A184T:p.N62Y,CARD11:NM_001324281:exon4:c.A184T:p.N62Y	0	0	0	0	0	0	0	0	0	0	0	0	0	0	0	0	0	0	0	0	0	0	0	0	0	0	0	0	0	0	0	0	0	0	0	0	0	0	0	0	0	0	0	0	0
chr7:2947649_C>T	CARD11	exonic	nonsynonymous SNV	CARD11:NM_032415:exon3:c.G146A:p.C49Y,CARD11:NM_001324281:exon4:c.G146A:p.C49Y	0	0	0	0	0	0	0	0	0	0	0	0	0	0	0	0	0	0	0	0	0	0	0	0	0	0	0	0	0	0	0	0	0	0	0	0	0	0	0	0	0	0	0	0	0
chr7:2947649_C>T	CARD11	exonic	nonsynonymous SNV	CARD11:NM_032415:exon3:c.G146A:p.C49Y,CARD11:NM_001324281:exon4:c.G146A:p.C49Y	0	0	0	0	0	0	0	0	0	0	0	0	0	0	0	0	0	0	0	0	0	0	0	0	0	0	0	0	0	0	0	0	0	0	0	0	0	0	0	0	0	0	0	0	0
chr6:41935944_A>T	CCND3	exonic	nonsynonymous SNV	CCND3:NM_001136125:exon4:c.T659A:p.L220Q,CCND3:NM_001136126:exon4:c.T287A:p.L96Q,CCND3:NM_001136017:exon5:c.T632A:p.L211Q,CCND3:NM_001287427:exon5:c.T725A:p.L242Q,CCND3:NM_001287434:exon5:c.T287A:p.L96Q,CCND3:NM_001760:exon5:c.T875A:p.L292Q	0	0	0	0	0	0	0	0	0	0	0	0	0	0	0	0	0	0	0	0	0	0	0	0	0	0	0	0	0	0	0	0	0	0	0	0	0	0	0	0	0	0	0	0	0
chr6:41935945_->GT	CCND3	exonic	frameshift insertion	CCND3:NM_001136125:exon4:c.657_658insAC:p.L220fs,CCND3:NM_001136126:exon4:c.285_286insAC:p.L96fs,CCND3:NM_001136017:exon5:c.630_631insAC:p.L211fs,CCND3:NM_001287427:exon5:c.723_724insAC:p.L242fs,CCND3:NM_001287434:exon5:c.285_286insAC:p.L96fs,CCND3:NM_001760:exon5:c.873_874insAC:p.L292fs	0	0	0	0	0	0	0	0	0	0	0	0	0	0	0	0	0	0	0	0	0	0	0	0	1	0	0	0	0	0	0	0	0	0	0	0	0	0	0	0	0	0	0	0	0
chr6:41935945_GGTGTAT>-	CCND3	exonic	frameshift deletion	CCND3:NM_001136125:exon4:c.652_658del:p.I218fs,CCND3:NM_001136126:exon4:c.280_286del:p.I94fs,CCND3:NM_001136017:exon5:c.625_631del:p.I209fs,CCND3:NM_001287427:exon5:c.718_724del:p.I240fs,CCND3:NM_001287434:exon5:c.280_286del:p.I94fs,CCND3:NM_001760:exon5:c.868_874del:p.I290fs	0	0	0	0	0	0	0	0	0	0	0	0	0	0	0	0	0	0	0	0	0	0	0	0	0	0	0	0	0	0	0	0	0	0	0	0	0	0	0	0	0	0	0	0	0
chr6:41935946_->TGTA	CCND3	exonic	frameshift insertion	CCND3:NM_001136125:exon4:c.656_657insTACA:p.H219fs,CCND3:NM_001136126:exon4:c.284_285insTACA:p.H95fs,CCND3:NM_001136017:exon5:c.629_630insTACA:p.H210fs,CCND3:NM_001287427:exon5:c.722_723insTACA:p.H241fs,CCND3:NM_001287434:exon5:c.284_285insTACA:p.H95fs,CCND3:NM_001760:exon5:c.872_873insTACA:p.H291fs	0	0	0	0	0	0	0	0	0	0	0	0	0	0	0	0	0	0	0	0	0	0	0	0	0	0	0	0	0	0	0	0	0	0	0	0	0	0	0	0	0	0	0	0	0
chr6:41935950_A>C	CCND3	exonic	nonsynonymous SNV	CCND3:NM_001136125:exon4:c.T653G:p.I218R,CCND3:NM_001136126:exon4:c.T281G:p.I94R,CCND3:NM_001136017:exon5:c.T626G:p.I209R,CCND3:NM_001287427:exon5:c.T719G:p.I240R,CCND3:NM_001287434:exon5:c.T281G:p.I94R,CCND3:NM_001760:exon5:c.T869G:p.I290R	0	0	0	0	0	0	0	0	0	0	0	0	0	0	0	0	0	0	0	0	0	0	0	0	0	0	0	0	0	0	0	0	0	0	0	0	0	0	0	0	0	0	0	0	0
chr6:41935950_A>C	CCND3	exonic	nonsynonymous SNV	CCND3:NM_001136125:exon4:c.T653G:p.I218R,CCND3:NM_001136126:exon4:c.T281G:p.I94R,CCND3:NM_001136017:exon5:c.T626G:p.I209R,CCND3:NM_001287427:exon5:c.T719G:p.I240R,CCND3:NM_001287434:exon5:c.T281G:p.I94R,CCND3:NM_001760:exon5:c.T869G:p.I290R	0	0	0	0	0	0	0	0	0	0	0	0	0	0	0	0	0	0	0	0	0	0	0	0	0	0	0	0	0	0	0	0	0	0	0	0	0	0	0	0	0	0	0	0	0
chr6:41935950_A>C	CCND3	exonic	nonsynonymous SNV	CCND3:NM_001136125:exon4:c.T653G:p.I218R,CCND3:NM_001136126:exon4:c.T281G:p.I94R,CCND3:NM_001136017:exon5:c.T626G:p.I209R,CCND3:NM_001287427:exon5:c.T719G:p.I240R,CCND3:NM_001287434:exon5:c.T281G:p.I94R,CCND3:NM_001760:exon5:c.T869G:p.I290R	0	0	0	0	0	0	0	0	0	0	0	0	0	0	0	0	0	0	0	0	0	0	0	0	0	0	0	0	0	0	0	0	0	0	0	0	0	0	0	0	0	0	0	0	0
chr6:41935950_A>G	CCND3	exonic	nonsynonymous SNV	CCND3:NM_001136125:exon4:c.T653C:p.I218T,CCND3:NM_001136126:exon4:c.T281C:p.I94T,CCND3:NM_001136017:exon5:c.T626C:p.I209T,CCND3:NM_001287427:exon5:c.T719C:p.I240T,CCND3:NM_001287434:exon5:c.T281C:p.I94T,CCND3:NM_001760:exon5:c.T869C:p.I290T	0	0	0	0	0	0	0	0	0	0	0	0	1	0	0	0	0	0	0	0	0	0	0	0	0	0	0	0	0	0	0	0	0	0	0	0	0	0	0	0	0	0	0	0	0
chr6:41935950_A>T	CCND3	exonic	nonsynonymous SNV	CCND3:NM_001136125:exon4:c.T653A:p.I218K,CCND3:NM_001136126:exon4:c.T281A:p.I94K,CCND3:NM_001136017:exon5:c.T626A:p.I209K,CCND3:NM_001287427:exon5:c.T719A:p.I240K,CCND3:NM_001287434:exon5:c.T281A:p.I94K,CCND3:NM_001760:exon5:c.T869A:p.I290K	0	0	0	0	0	0	0	0	0	0	0	0	0	0	0	0	0	0	0	0	0	0	0	0	0	0	0	0	0	0	0	0	0	0	0	0	0	0	0	0	0	0	0	0	1
chr6:41935950_A>T	CCND3	exonic	nonsynonymous SNV	CCND3:NM_001136125:exon4:c.T653A:p.I218K,CCND3:NM_001136126:exon4:c.T281A:p.I94K,CCND3:NM_001136017:exon5:c.T626A:p.I209K,CCND3:NM_001287427:exon5:c.T719A:p.I240K,CCND3:NM_001287434:exon5:c.T281A:p.I94K,CCND3:NM_001760:exon5:c.T869A:p.I290K	0	0	0	0	0	0	0	0	0	0	0	0	0	0	0	0	0	0	0	0	0	0	0	0	0	0	0	0	0	0	0	0	0	0	0	0	0	0	0	0	0	0	0	0	0
chr6:41935950_A>T	CCND3	exonic	nonsynonymous SNV	CCND3:NM_001136125:exon4:c.T653A:p.I218K,CCND3:NM_001136126:exon4:c.T281A:p.I94K,CCND3:NM_001136017:exon5:c.T626A:p.I209K,CCND3:NM_001287427:exon5:c.T719A:p.I240K,CCND3:NM_001287434:exon5:c.T281A:p.I94K,CCND3:NM_001760:exon5:c.T869A:p.I290K	0	0	0	0	0	0	0	0	0	0	0	0	0	0	0	0	0	0	0	0	0	0	0	0	0	0	0	0	0	0	0	0	0	0	0	0	0	0	0	0	0	0	0	0	0
chr6:41935951_->GGCTGTGACATCTGTAG	CCND3	exonic	frameshift insertion	CCND3:NM_001136125:exon4:c.651_652insCTACAGATGTCACAGCC:p.I218fs,CCND3:NM_001136126:exon4:c.279_280insCTACAGATGTCACAGCC:p.I94fs,CCND3:NM_001136017:exon5:c.624_625insCTACAGATGTCACAGCC:p.I209fs,CCND3:NM_001287427:exon5:c.717_718insCTACAGATGTCACAGCC:p.I240fs,CCND3:NM_001287434:exon5:c.279_280insCTACAGATGTCACAGCC:p.I94fs,CCND3:NM_001760:exon5:c.867_868insCTACAGATGTCACAGCC:p.I290fs	0	0	0	0	0	0	0	0	0	0	0	0	0	0	0	0	0	0	0	0	0	0	0	0	0	0	0	0	0	0	0	0	0	0	0	0	0	0	0	0	0	0	0	0	0
chr6:41935958_->A	CCND3	exonic	frameshift insertion	CCND3:NM_001136125:exon4:c.644dupT:p.V215fs,CCND3:NM_001136126:exon4:c.272dupT:p.V91fs,CCND3:NM_001136017:exon5:c.617dupT:p.V206fs,CCND3:NM_001287427:exon5:c.710dupT:p.V237fs,CCND3:NM_001287434:exon5:c.272dupT:p.V91fs,CCND3:NM_001760:exon5:c.860dupT:p.V287fs	0	0	0	0	0	0	0	0	0	0	0	0	0	0	0	0	0	0	0	0	0	0	0	0	0	0	0	0	0	0	0	0	0	0	0	0	0	0	0	0	0	0	0	0	0
chr6:41935959_AC>-	CCND3	exonic	frameshift deletion	CCND3:NM_001136125:exon4:c.643_644del:p.V215fs,CCND3:NM_001136126:exon4:c.271_272del:p.V91fs,CCND3:NM_001136017:exon5:c.616_617del:p.V206fs,CCND3:NM_001287427:exon5:c.709_710del:p.V237fs,CCND3:NM_001287434:exon5:c.271_272del:p.V91fs,CCND3:NM_001760:exon5:c.859_860del:p.V287fs	0	0	0	0	0	0	0	0	0	0	0	0	0	0	0	0	0	0	0	0	0	0	0	0	0	0	0	0	0	0	0	0	0	0	0	0	0	0	0	0	0	0	0	0	0
chr6:41935961_ATCT>-	CCND3	exonic	frameshift deletion	CCND3:NM_001136125:exon4:c.639_642del:p.T213fs,CCND3:NM_001136126:exon4:c.267_270del:p.T89fs,CCND3:NM_001136017:exon5:c.612_615del:p.T204fs,CCND3:NM_001287427:exon5:c.705_708del:p.T235fs,CCND3:NM_001287434:exon5:c.267_270del:p.T89fs,CCND3:NM_001760:exon5:c.855_858del:p.T285fs	0	0	0	1	0	0	0	0	0	0	0	0	0	0	0	0	0	0	0	0	0	0	0	0	0	0	0	0	0	0	0	0	0	0	0	0	0	0	0	0	0	0	0	0	0
chr6:41935962_T>C	CCND3	exonic	nonsynonymous SNV	CCND3:NM_001136125:exon4:c.A641G:p.D214G,CCND3:NM_001136126:exon4:c.A269G:p.D90G,CCND3:NM_001136017:exon5:c.A614G:p.D205G,CCND3:NM_001287427:exon5:c.A707G:p.D236G,CCND3:NM_001287434:exon5:c.A269G:p.D90G,CCND3:NM_001760:exon5:c.A857G:p.D286G	0	0	0	0	0	0	0	0	0	0	0	0	0	0	0	0	0	0	0	0	0	0	0	0	0	0	0	0	0	0	0	0	0	0	0	0	0	0	0	0	0	0	0	0	0
chr6:41935966_T>G	CCND3	exonic	nonsynonymous SNV	CCND3:NM_001136125:exon4:c.A637C:p.T213P,CCND3:NM_001136126:exon4:c.A265C:p.T89P,CCND3:NM_001136017:exon5:c.A610C:p.T204P,CCND3:NM_001287427:exon5:c.A703C:p.T235P,CCND3:NM_001287434:exon5:c.A265C:p.T89P,CCND3:NM_001760:exon5:c.A853C:p.T285P	0	0	0	0	0	0	0	0	0	0	0	0	0	0	0	0	0	0	0	0	0	0	0	0	0	0	0	0	0	0	0	0	0	0	0	0	0	0	0	0	0	0	0	0	0
chr6:41935967_AGG>-	CCND3	exonic	nonframeshift deletion	CCND3:NM_001136125:exon4:c.634_636del:p.212_212del,CCND3:NM_001136126:exon4:c.262_264del:p.88_88del,CCND3:NM_001136017:exon5:c.607_609del:p.203_203del,CCND3:NM_001287427:exon5:c.700_702del:p.234_234del,CCND3:NM_001287434:exon5:c.262_264del:p.88_88del,CCND3:NM_001760:exon5:c.850_852del:p.284_284del	0	0	0	0	0	0	0	0	0	0	0	0	0	0	0	0	0	0	0	0	0	0	0	0	0	0	0	0	0	0	0	0	0	0	0	0	0	0	0	0	0	0	0	0	0
chr6:41935969_G>A	CCND3	exonic	nonsynonymous SNV	CCND3:NM_001136125:exon4:c.C634T:p.P212S,CCND3:NM_001136126:exon4:c.C262T:p.P88S,CCND3:NM_001136017:exon5:c.C607T:p.P203S,CCND3:NM_001287427:exon5:c.C700T:p.P234S,CCND3:NM_001287434:exon5:c.C262T:p.P88S,CCND3:NM_001760:exon5:c.C850T:p.P284S	0	0	0	0	0	0	0	0	0	0	0	0	0	0	0	0	0	0	0	0	0	0	0	0	0	0	0	0	0	0	0	0	0	0	0	0	0	0	0	0	0	0	0	0	0
chr6:41935969_G>A	CCND3	exonic	nonsynonymous SNV	CCND3:NM_001136125:exon4:c.C634T:p.P212S,CCND3:NM_001136126:exon4:c.C262T:p.P88S,CCND3:NM_001136017:exon5:c.C607T:p.P203S,CCND3:NM_001287427:exon5:c.C700T:p.P234S,CCND3:NM_001287434:exon5:c.C262T:p.P88S,CCND3:NM_001760:exon5:c.C850T:p.P284S	0	0	0	0	0	0	0	0	0	0	0	0	0	0	0	0	0	0	0	0	0	0	0	0	0	0	0	0	0	0	0	0	0	0	0	0	0	0	0	0	0	0	0	0	0
chr6:41935969_G>A	CCND3	exonic	nonsynonymous SNV	CCND3:NM001136125:exon4:c.C634T:p.P212S,CCND3:NM001136126:exon4:c.C262T:p.P88S,CCND3:NM001136017:exon5:c.C607T:p.P203S,CCND3:NM001287427:exon5:c.C700T:p.P234S,CCND3:NM001287434:exon5:c.C262T:p.P88S,CCND3:NM001760:exon5:c.C850T:p.P284S	0	0	0	0	0	0	0	0	0	0	0	0	0	0	0	0	0	0	0	0	0	0	0	0	0	0	0	0	0	0	0	0	0	0	0	0	0	0	0	0	0	0	0	0	0
chr6:41935969_G>A	CCND3	exonic	nonsynonymous SNV	CCND3:NM_001136125:exon4:c.C634T:p.P212S,CCND3:NM_001136126:exon4:c.C262T:p.P88S,CCND3:NM_001136017:exon5:c.C607T:p.P203S,CCND3:NM_001287427:exon5:c.C700T:p.P234S,CCND3:NM_001287434:exon5:c.C262T:p.P88S,CCND3:NM_001760:exon5:c.C850T:p.P284S	0	0	0	0	0	0	0	0	0	0	0	0	0	0	0	0	0	0	0	0	0	0	0	0	0	0	0	0	0	0	0	0	0	0	0	0	0	0	0	0	0	0	0	0	0
chr6:41935969_G>A	CCND3	exonic	nonsynonymous SNV	CCND3:NM_001136125:exon4:c.C634T:p.P212S,CCND3:NM_001136126:exon4:c.C262T:p.P88S,CCND3:NM_001136017:exon5:c.C607T:p.P203S,CCND3:NM_001287427:exon5:c.C700T:p.P234S,CCND3:NM_001287434:exon5:c.C262T:p.P88S,CCND3:NM_001760:exon5:c.C850T:p.P284S	0	0	0	0	0	0	0	0	0	0	0	0	0	0	0	0	0	0	0	0	0	0	0	0	0	0	0	0	0	0	0	0	0	0	0	0	0	0	0	0	0	0	0	0	0
chr6:41935969_G>C	CCND3	exonic	nonsynonymous SNV	CCND3:NM_001136125:exon4:c.C634G:p.P212A,CCND3:NM_001136126:exon4:c.C262G:p.P88A,CCND3:NM_001136017:exon5:c.C607G:p.P203A,CCND3:NM_001287427:exon5:c.C700G:p.P234A,CCND3:NM_001287434:exon5:c.C262G:p.P88A,CCND3:NM_001760:exon5:c.C850G:p.P284A	0	0	0	0	0	0	0	0	0	0	0	0	0	0	0	0	0	0	0	0	0	0	0	0	0	0	0	0	0	0	0	0	0	0	0	0	0	0	0	0	0	0	0	0	0
chr6:41935969_G>C	CCND3	exonic	nonsynonymous SNV	CCND3:NM001136125:exon4:c.C634G:p.P212A,CCND3:NM001136126:exon4:c.C262G:p.P88A,CCND3:NM001136017:exon5:c.C607G:p.P203A,CCND3:NM001287427:exon5:c.C700G:p.P234A,CCND3:NM001287434:exon5:c.C262G:p.P88A,CCND3:NM001760:exon5:c.C850G:p.P284A	0	0	0	0	0	0	0	0	0	0	0	0	0	0	0	0	0	0	0	0	0	0	0	0	0	0	0	0	0	0	0	0	0	0	0	0	0	0	0	0	0	0	0	0	0
chr6:41935969_G>C	CCND3	exonic	nonsynonymous SNV	CCND3:NM_001136125:exon4:c.C634G:p.P212A,CCND3:NM_001136126:exon4:c.C262G:p.P88A,CCND3:NM_001136017:exon5:c.C607G:p.P203A,CCND3:NM_001287427:exon5:c.C700G:p.P234A,CCND3:NM_001287434:exon5:c.C262G:p.P88A,CCND3:NM_001760:exon5:c.C850G:p.P284A	0	0	0	0	0	0	0	0	0	0	0	0	0	0	0	0	0	0	0	0	0	0	0	0	0	0	0	0	0	0	0	0	0	0	0	0	0	0	0	0	0	0	0	0	0
chr6:41935969_G>T	CCND3	exonic	nonsynonymous SNV	CCND3:NM_001136125:exon4:c.C634A:p.P212T,CCND3:NM_001136126:exon4:c.C262A:p.P88T,CCND3:NM_001136017:exon5:c.C607A:p.P203T,CCND3:NM_001287427:exon5:c.C700A:p.P234T,CCND3:NM_001287434:exon5:c.C262A:p.P88T,CCND3:NM_001760:exon5:c.C850A:p.P284T	0	0	0	0	0	0	0	0	0	0	0	0	0	0	0	0	0	0	0	0	1	0	0	0	0	0	0	0	0	0	0	0	0	0	0	0	0	0	0	0	0	0	0	0	0
chr6:41935971_G>T	CCND3	exonic	nonsynonymous SNV	CCND3:NM_001136125:exon4:c.C632A:p.T211N,CCND3:NM_001136126:exon4:c.C260A:p.T87N,CCND3:NM_001136017:exon5:c.C605A:p.T202N,CCND3:NM_001287427:exon5:c.C698A:p.T233N,CCND3:NM_001287434:exon5:c.C260A:p.T87N,CCND3:NM_001760:exon5:c.C848A:p.T283N	0	0	0	0	0	0	0	0	0	0	0	0	0	0	0	0	0	0	0	0	0	0	0	0	0	0	0	0	0	1	0	0	0	0	0	0	0	0	0	0	0	0	0	0	0
chr6:41935972_T>C	CCND3	exonic	nonsynonymous SNV	CCND3:NM_001136125:exon4:c.A631G:p.T211A,CCND3:NM_001136126:exon4:c.A259G:p.T87A,CCND3:NM_001136017:exon5:c.A604G:p.T202A,CCND3:NM_001287427:exon5:c.A697G:p.T233A,CCND3:NM_001287434:exon5:c.A259G:p.T87A,CCND3:NM_001760:exon5:c.A847G:p.T283A	0	0	0	0	0	0	0	0	0	0	0	0	0	0	0	0	0	0	0	0	0	0	0	0	0	0	0	0	0	0	0	0	0	0	0	0	0	0	0	0	0	0	0	0	0
chr6:41935972_T>C	CCND3	exonic	nonsynonymous SNV	CCND3:NM_001136125:exon4:c.A631G:p.T211A,CCND3:NM_001136126:exon4:c.A259G:p.T87A,CCND3:NM_001136017:exon5:c.A604G:p.T202A,CCND3:NM_001287427:exon5:c.A697G:p.T233A,CCND3:NM_001287434:exon5:c.A259G:p.T87A,CCND3:NM_001760:exon5:c.A847G:p.T283A	0	0	0	0	0	0	0	0	0	0	0	0	0	0	0	0	0	0	0	0	0	0	0	0	0	0	0	0	0	0	0	0	0	0	0	0	0	0	0	0	0	0	0	0	0
chr6:41935972_T>C	CCND3	exonic	nonsynonymous SNV	CCND3:NM_001136125:exon4:c.A631G:p.T211A,CCND3:NM_001136126:exon4:c.A259G:p.T87A,CCND3:NM_001136017:exon5:c.A604G:p.T202A,CCND3:NM_001287427:exon5:c.A697G:p.T233A,CCND3:NM_001287434:exon5:c.A259G:p.T87A,CCND3:NM_001760:exon5:c.A847G:p.T283A	0	0	0	0	0	0	0	0	0	0	0	0	0	0	0	0	0	0	0	0	0	0	0	0	0	0	0	0	0	0	0	0	0	0	0	0	0	0	0	0	0	0	0	0	0
chr6:41935972_T>G	CCND3	exonic	nonsynonymous SNV	CCND3:NM_001136125:exon4:c.A631C:p.T211P,CCND3:NM_001136126:exon4:c.A259C:p.T87P,CCND3:NM_001136017:exon5:c.A604C:p.T202P,CCND3:NM_001287427:exon5:c.A697C:p.T233P,CCND3:NM_001287434:exon5:c.A259C:p.T87P,CCND3:NM_001760:exon5:c.A847C:p.T283P	0	0	0	0	0	0	0	0	0	0	0	0	0	0	0	0	0	0	0	0	0	0	0	0	0	0	0	0	0	0	0	0	0	0	0	0	0	0	0	0	0	0	0	0	0
chr6:41935972_T>G	CCND3	exonic	nonsynonymous SNV	CCND3:NM_001136125:exon4:c.A631C:p.T211P,CCND3:NM_001136126:exon4:c.A259C:p.T87P,CCND3:NM_001136017:exon5:c.A604C:p.T202P,CCND3:NM_001287427:exon5:c.A697C:p.T233P,CCND3:NM_001287434:exon5:c.A259C:p.T87P,CCND3:NM_001760:exon5:c.A847C:p.T283P	0	0	0	0	0	0	0	0	0	0	0	0	0	0	0	0	0	0	0	0	0	0	0	0	0	0	0	0	0	0	0	0	0	0	0	0	0	0	0	0	0	0	0	0	0
chr6:41935972_T>G	CCND3	exonic	nonsynonymous SNV	CCND3:NM_001136125:exon4:c.A631C:p.T211P,CCND3:NM_001136126:exon4:c.A259C:p.T87P,CCND3:NM_001136017:exon5:c.A604C:p.T202P,CCND3:NM_001287427:exon5:c.A697C:p.T233P,CCND3:NM_001287434:exon5:c.A259C:p.T87P,CCND3:NM_001760:exon5:c.A847C:p.T283P	0	0	0	0	0	0	0	0	0	0	0	0	0	0	0	0	0	0	0	0	0	0	0	0	0	0	0	0	0	0	0	0	0	0	0	0	0	0	0	0	0	0	0	0	0
chr6:41935972_TGCTGGTCT>-	CCND3	exonic	nonframeshift deletion	CCND3:NM_001136125:exon4:c.623_631del:p.208_211del,CCND3:NM_001136126:exon4:c.251_259del:p.84_87del,CCND3:NM_001136017:exon5:c.596_604del:p.199_202del,CCND3:NM_001287427:exon5:c.689_697del:p.230_233del,CCND3:NM_001287434:exon5:c.251_259del:p.84_87del,CCND3:NM_001760:exon5:c.839_847del:p.280_283del	0	0	0	0	0	0	0	0	0	0	0	0	0	0	0	0	0	0	0	0	0	0	0	0	0	0	0	0	0	0	0	0	0	0	0	0	0	0	0	0	0	0	0	0	0
chr6:41935974_->TGGTCTGGCTG	CCND3	exonic	frameshift insertion	CCND3:NM_001136125:exon4:c.628_629insCAGCCAGACCA:p.S210fs,CCND3:NM_001136126:exon4:c.256_257insCAGCCAGACCA:p.S86fs,CCND3:NM_001136017:exon5:c.601_602insCAGCCAGACCA:p.S201fs,CCND3:NM_001287427:exon5:c.694_695insCAGCCAGACCA:p.S232fs,CCND3:NM_001287434:exon5:c.256_257insCAGCCAGACCA:p.S86fs,CCND3:NM_001760:exon5:c.844_845insCAGCCAGACCA:p.S282fs	0	0	0	0	0	0	0	0	0	0	0	0	0	0	0	0	0	0	0	0	0	0	0	0	0	0	0	0	0	0	0	0	0	0	0	0	0	0	0	0	0	0	0	0	0
chr6:41935981_G>A	CCND3	exonic	stopgain	CCND3:NM_001136125:exon4:c.C622T:p.Q208X,CCND3:NM_001136126:exon4:c.C250T:p.Q84X,CCND3:NM_001136017:exon5:c.C595T:p.Q199X,CCND3:NM_001287427:exon5:c.C688T:p.Q230X,CCND3:NM_001287434:exon5:c.C250T:p.Q84X,CCND3:NM_001760:exon5:c.C838T:p.Q280X	1	0	0	0	0	0	0	0	0	0	0	0	0	0	0	0	0	0	0	0	0	0	0	0	0	0	0	0	0	0	0	0	0	0	0	0	0	0	0	0	0	0	0	0	0
chr6:41935981_G>A	CCND3	exonic	stopgain	CCND3:NM_001136125:exon4:c.C622T:p.Q208X,CCND3:NM_001136126:exon4:c.C250T:p.Q84X,CCND3:NM_001136017:exon5:c.C595T:p.Q199X,CCND3:NM_001287427:exon5:c.C688T:p.Q230X,CCND3:NM_001287434:exon5:c.C250T:p.Q84X,CCND3:NM_001760:exon5:c.C838T:p.Q280X	0	0	0	0	0	0	0	0	0	1	0	0	0	0	0	0	0	0	0	0	0	0	0	0	0	0	0	0	0	0	0	0	0	0	0	0	0	0	0	0	0	0	0	0	0
chr6:41935981_G>A	CCND3	exonic	stopgain	CCND3:NM_001136125:exon4:c.C622T:p.Q208X,CCND3:NM_001136126:exon4:c.C250T:p.Q84X,CCND3:NM_001136017:exon5:c.C595T:p.Q199X,CCND3:NM_001287427:exon5:c.C688T:p.Q230X,CCND3:NM_001287434:exon5:c.C250T:p.Q84X,CCND3:NM_001760:exon5:c.C838T:p.Q280X	0	0	0	0	0	0	0	0	0	0	0	0	0	0	0	0	0	0	0	0	0	0	0	0	0	0	0	0	0	0	0	0	0	0	0	0	0	0	0	0	0	0	0	0	0
chr6:41935981_G>A	CCND3	exonic	stopgain	CCND3:NM_001136125:exon4:c.C622T:p.Q208X,CCND3:NM_001136126:exon4:c.C250T:p.Q84X,CCND3:NM_001136017:exon5:c.C595T:p.Q199X,CCND3:NM_001287427:exon5:c.C688T:p.Q230X,CCND3:NM_001287434:exon5:c.C250T:p.Q84X,CCND3:NM_001760:exon5:c.C838T:p.Q280X	0	0	0	0	0	0	0	0	0	0	0	0	0	0	0	0	0	0	0	0	0	0	0	0	0	0	0	0	0	0	0	0	0	0	0	0	0	0	0	0	0	0	0	0	0
chr6:41935981_G>A	CCND3	exonic	stopgain	CCND3:NM_001136125:exon4:c.C622T:p.Q208X,CCND3:NM_001136126:exon4:c.C250T:p.Q84X,CCND3:NM_001136017:exon5:c.C595T:p.Q199X,CCND3:NM_001287427:exon5:c.C688T:p.Q230X,CCND3:NM_001287434:exon5:c.C250T:p.Q84X,CCND3:NM_001760:exon5:c.C838T:p.Q280X	0	0	0	0	0	0	0	0	0	0	0	0	0	0	0	0	0	0	0	0	0	0	0	0	0	0	0	0	0	0	0	0	0	0	0	0	0	0	0	0	0	0	0	0	0
chr6:41935992_->GG	CCND3	exonic	frameshift insertion	CCND3:NM_001136125:exon4:c.610_611insCC:p.Q204fs,CCND3:NM_001136126:exon4:c.238_239insCC:p.Q80fs,CCND3:NM_001136017:exon5:c.583_584insCC:p.Q195fs,CCND3:NM_001287427:exon5:c.676_677insCC:p.Q226fs,CCND3:NM_001287434:exon5:c.238_239insCC:p.Q80fs,CCND3:NM_001760:exon5:c.826_827insCC:p.Q276fs	0	0	0	0	0	0	0	0	0	0	0	0	0	0	0	0	0	0	0	0	0	0	0	0	0	0	0	0	0	0	0	0	0	0	0	0	0	0	0	0	0	0	0	0	0
chr6:41935993_G>A	CCND3	exonic	stopgain	CCND3:NM_001136125:exon4:c.C610T:p.Q204X,CCND3:NM_001136126:exon4:c.C238T:p.Q80X,CCND3:NM_001136017:exon5:c.C583T:p.Q195X,CCND3:NM_001287427:exon5:c.C676T:p.Q226X,CCND3:NM_001287434:exon5:c.C238T:p.Q80X,CCND3:NM_001760:exon5:c.C826T:p.Q276X	0	0	0	0	0	0	0	0	0	0	0	0	0	0	0	0	0	0	0	0	0	0	0	0	0	0	0	0	0	0	0	0	0	0	0	0	0	0	0	0	0	0	0	0	0
chr6:41935993_G>A	CCND3	exonic	stopgain	CCND3:NM_001136125:exon4:c.C610T:p.Q204X,CCND3:NM_001136126:exon4:c.C238T:p.Q80X,CCND3:NM_001136017:exon5:c.C583T:p.Q195X,CCND3:NM_001287427:exon5:c.C676T:p.Q226X,CCND3:NM_001287434:exon5:c.C238T:p.Q80X,CCND3:NM_001760:exon5:c.C826T:p.Q276X	0	0	0	0	0	0	0	0	0	0	0	0	0	0	0	0	0	0	0	0	0	0	0	0	0	0	0	0	0	0	0	0	0	0	0	0	0	0	0	0	0	0	0	0	0
chr6:41935993_G>A	CCND3	exonic	stopgain	CCND3:NM_001136125:exon4:c.C610T:p.Q204X,CCND3:NM_001136126:exon4:c.C238T:p.Q80X,CCND3:NM_001136017:exon5:c.C583T:p.Q195X,CCND3:NM_001287427:exon5:c.C676T:p.Q226X,CCND3:NM_001287434:exon5:c.C238T:p.Q80X,CCND3:NM_001760:exon5:c.C826T:p.Q276X	0	0	0	0	0	0	0	0	0	0	0	0	0	0	0	0	0	0	0	0	0	0	0	0	0	0	0	0	0	0	0	0	0	0	0	0	0	0	0	0	0	0	0	0	0
chr6:41935993_G>A	CCND3	exonic	stopgain	CCND3:NM_001136125:exon4:c.C610T:p.Q204X,CCND3:NM_001136126:exon4:c.C238T:p.Q80X,CCND3:NM_001136017:exon5:c.C583T:p.Q195X,CCND3:NM_001287427:exon5:c.C676T:p.Q226X,CCND3:NM_001287434:exon5:c.C238T:p.Q80X,CCND3:NM_001760:exon5:c.C826T:p.Q276X	0	0	0	0	0	0	0	0	0	0	0	0	0	0	0	0	0	0	0	0	0	0	0	0	0	0	0	0	0	0	0	0	0	0	0	0	0	0	0	0	0	0	0	0	0
chr6:41935993_G>A	CCND3	exonic	stopgain	CCND3:NM_001136125:exon4:c.C610T:p.Q204X,CCND3:NM_001136126:exon4:c.C238T:p.Q80X,CCND3:NM_001136017:exon5:c.C583T:p.Q195X,CCND3:NM_001287427:exon5:c.C676T:p.Q226X,CCND3:NM_001287434:exon5:c.C238T:p.Q80X,CCND3:NM_001760:exon5:c.C826T:p.Q276X	0	0	0	0	0	0	0	0	0	0	0	0	0	0	0	0	0	0	0	0	0	0	0	0	0	0	0	0	0	0	0	0	0	0	0	0	0	0	0	0	0	0	0	0	0
chr6:41935993_G>A	CCND3	exonic	stopgain	CCND3:NM_001136125:exon4:c.C610T:p.Q204X,CCND3:NM_001136126:exon4:c.C238T:p.Q80X,CCND3:NM_001136017:exon5:c.C583T:p.Q195X,CCND3:NM_001287427:exon5:c.C676T:p.Q226X,CCND3:NM_001287434:exon5:c.C238T:p.Q80X,CCND3:NM_001760:exon5:c.C826T:p.Q276X	0	0	0	0	0	0	0	0	0	0	0	0	0	0	0	0	0	0	0	0	0	0	0	0	0	0	0	0	0	0	0	0	0	0	0	0	0	0	0	0	0	0	0	0	0
chr6:41935993_G>A	CCND3	exonic	stopgain	CCND3:NM_001136125:exon4:c.C610T:p.Q204X,CCND3:NM_001136126:exon4:c.C238T:p.Q80X,CCND3:NM_001136017:exon5:c.C583T:p.Q195X,CCND3:NM_001287427:exon5:c.C676T:p.Q226X,CCND3:NM_001287434:exon5:c.C238T:p.Q80X,CCND3:NM_001760:exon5:c.C826T:p.Q276X	0	0	0	0	0	0	0	0	0	0	0	0	0	0	0	0	0	0	0	0	0	0	0	0	0	0	0	0	0	0	0	0	0	0	0	0	0	0	0	0	0	0	0	0	0
chr6:41935993_G>A	CCND3	exonic	stopgain	CCND3:NM_001136125:exon4:c.C610T:p.Q204X,CCND3:NM_001136126:exon4:c.C238T:p.Q80X,CCND3:NM_001136017:exon5:c.C583T:p.Q195X,CCND3:NM_001287427:exon5:c.C676T:p.Q226X,CCND3:NM_001287434:exon5:c.C238T:p.Q80X,CCND3:NM_001760:exon5:c.C826T:p.Q276X	0	0	0	0	0	0	0	0	0	0	0	0	0	0	0	0	0	0	0	0	0	0	0	0	0	0	0	0	0	0	0	0	0	0	0	0	0	0	0	0	0	0	0	0	0
chr6:41935994_->C	CCND3	exonic	frameshift insertion	CCND3:NM_001136125:exon4:c.608dupG:p.S203fs,CCND3:NM_001136126:exon4:c.236dupG:p.S79fs,CCND3:NM_001136017:exon5:c.581dupG:p.S194fs,CCND3:NM_001287427:exon5:c.674dupG:p.S225fs,CCND3:NM_001287434:exon5:c.236dupG:p.S79fs,CCND3:NM_001760:exon5:c.824dupG:p.S275fs	0	0	0	0	0	0	0	0	0	0	0	0	0	0	0	0	0	0	0	0	0	0	0	0	0	0	0	0	0	0	0	0	0	0	0	0	0	0	0	0	0	0	0	0	0
chr6:41936004_C>-	CCND3	exonic	frameshift deletion	CCND3:NM_001136125:exon4:c.599delG:p.G200fs,CCND3:NM_001136126:exon4:c.227delG:p.G76fs,CCND3:NM_001136017:exon5:c.572delG:p.G191fs,CCND3:NM_001287427:exon5:c.665delG:p.G222fs,CCND3:NM_001287434:exon5:c.227delG:p.G76fs,CCND3:NM_001760:exon5:c.815delG:p.G272fs	0	0	0	0	0	0	0	0	0	0	0	0	0	0	0	0	0	0	0	0	0	0	0	0	0	0	0	0	0	0	0	0	0	0	0	0	0	0	0	0	0	0	0	0	0
chr6:41936007_->G	CCND3	exonic	frameshift insertion	CCND3:NM_001136125:exon4:c.595dupC:p.R199fs,CCND3:NM_001136126:exon4:c.223dupC:p.R75fs,CCND3:NM_001136017:exon5:c.568dupC:p.R190fs,CCND3:NM_001287427:exon5:c.661dupC:p.R221fs,CCND3:NM_001287434:exon5:c.223dupC:p.R75fs,CCND3:NM_001760:exon5:c.811dupC:p.R271fs	0	0	0	0	0	1	0	0	0	0	0	0	0	0	0	0	0	0	0	0	0	0	0	0	0	0	0	0	0	0	0	0	0	0	0	0	0	0	0	0	0	0	0	0	0
chr6:41936007_->G	CCND3	exonic	frameshift insertion	CCND3:NM_001136125:exon4:c.595dupC:p.R199fs,CCND3:NM_001136126:exon4:c.223dupC:p.R75fs,CCND3:NM_001136017:exon5:c.568dupC:p.R190fs,CCND3:NM_001287427:exon5:c.661dupC:p.R221fs,CCND3:NM_001287434:exon5:c.223dupC:p.R75fs,CCND3:NM_001760:exon5:c.811dupC:p.R271fs	0	0	0	0	0	0	0	0	0	0	0	0	0	0	0	0	0	0	0	0	0	1	0	0	0	0	0	0	0	0	0	0	0	0	0	0	0	0	0	0	0	0	0	0	0
chr6:41936007_->G	CCND3	exonic	frameshift insertion	CCND3:NM_001136125:exon4:c.595dupC:p.R199fs,CCND3:NM_001136126:exon4:c.223dupC:p.R75fs,CCND3:NM_001136017:exon5:c.568dupC:p.R190fs,CCND3:NM_001287427:exon5:c.661dupC:p.R221fs,CCND3:NM_001287434:exon5:c.223dupC:p.R75fs,CCND3:NM_001760:exon5:c.811dupC:p.R271fs	0	0	0	0	0	0	0	0	0	0	0	0	0	0	0	0	0	0	0	0	0	0	0	0	0	0	0	0	0	0	0	0	0	0	0	0	0	0	0	0	0	0	0	0	0
chr6:41936007_->G	CCND3	exonic	frameshift insertion	CCND3:NM_001136125:exon4:c.595dupC:p.R199fs,CCND3:NM_001136126:exon4:c.223dupC:p.R75fs,CCND3:NM_001136017:exon5:c.568dupC:p.R190fs,CCND3:NM_001287427:exon5:c.661dupC:p.R221fs,CCND3:NM_001287434:exon5:c.223dupC:p.R75fs,CCND3:NM_001760:exon5:c.811dupC:p.R271fs	0	0	0	0	0	0	0	0	0	0	0	0	0	0	0	0	0	0	0	0	0	0	0	0	0	0	0	0	0	0	0	0	0	0	0	0	0	0	0	0	0	0	0	0	0
chr6:41936007_->G	CCND3	exonic	frameshift insertion	CCND3:NM_001136125:exon4:c.595dupC:p.R199fs,CCND3:NM_001136126:exon4:c.223dupC:p.R75fs,CCND3:NM_001136017:exon5:c.568dupC:p.R190fs,CCND3:NM_001287427:exon5:c.661dupC:p.R221fs,CCND3:NM_001287434:exon5:c.223dupC:p.R75fs,CCND3:NM_001760:exon5:c.811dupC:p.R271fs	0	0	0	0	0	0	0	0	0	0	0	0	0	0	0	0	0	0	0	0	0	0	0	0	0	0	0	0	0	0	0	0	0	0	0	0	0	0	0	0	0	0	0	0	0
chr6:41936007_->G	CCND3	exonic	frameshift insertion	CCND3:NM_001136125:exon4:c.595dupC:p.R199fs,CCND3:NM_001136126:exon4:c.223dupC:p.R75fs,CCND3:NM_001136017:exon5:c.568dupC:p.R190fs,CCND3:NM_001287427:exon5:c.661dupC:p.R221fs,CCND3:NM_001287434:exon5:c.223dupC:p.R75fs,CCND3:NM_001760:exon5:c.811dupC:p.R271fs	0	0	0	0	0	0	0	0	0	0	0	0	0	0	0	0	0	0	0	0	0	0	0	0	0	0	0	0	0	0	0	0	0	0	0	0	0	0	0	0	0	0	0	0	0
chr6:41936007_->G	CCND3	exonic	frameshift insertion	CCND3:NM_001136125:exon4:c.595dupC:p.R199fs,CCND3:NM_001136126:exon4:c.223dupC:p.R75fs,CCND3:NM_001136017:exon5:c.568dupC:p.R190fs,CCND3:NM_001287427:exon5:c.661dupC:p.R221fs,CCND3:NM_001287434:exon5:c.223dupC:p.R75fs,CCND3:NM_001760:exon5:c.811dupC:p.R271fs	0	0	0	0	0	0	0	0	0	0	0	0	0	0	0	0	0	0	0	0	0	0	0	0	0	0	0	0	0	0	0	0	0	0	0	0	0	0	0	0	0	0	0	0	0
chr6:41936007_->G	CCND3	exonic	frameshift insertion	CCND3:NM_001136125:exon4:c.595dupC:p.R199fs,CCND3:NM_001136126:exon4:c.223dupC:p.R75fs,CCND3:NM_001136017:exon5:c.568dupC:p.R190fs,CCND3:NM_001287427:exon5:c.661dupC:p.R221fs,CCND3:NM_001287434:exon5:c.223dupC:p.R75fs,CCND3:NM_001760:exon5:c.811dupC:p.R271fs	0	0	0	0	0	0	0	0	0	0	0	0	0	0	0	0	0	0	0	0	0	0	0	0	0	0	0	0	0	0	0	0	0	0	0	0	0	0	0	0	0	0	0	0	0
chr6:41936007_->G	CCND3	exonic	frameshift insertion	CCND3:NM_001136125:exon4:c.595dupC:p.R199fs,CCND3:NM_001136126:exon4:c.223dupC:p.R75fs,CCND3:NM_001136017:exon5:c.568dupC:p.R190fs,CCND3:NM_001287427:exon5:c.661dupC:p.R221fs,CCND3:NM_001287434:exon5:c.223dupC:p.R75fs,CCND3:NM_001760:exon5:c.811dupC:p.R271fs	0	0	0	0	0	0	0	0	0	0	0	0	0	0	0	0	0	0	0	0	0	0	0	0	0	0	0	0	0	0	0	0	0	0	0	0	0	0	0	0	0	0	0	0	0
chr6:41936007_->G	CCND3	exonic	frameshift insertion	CCND3:NM_001136125:exon4:c.595dupC:p.R199fs,CCND3:NM_001136126:exon4:c.223dupC:p.R75fs,CCND3:NM_001136017:exon5:c.568dupC:p.R190fs,CCND3:NM_001287427:exon5:c.661dupC:p.R221fs,CCND3:NM_001287434:exon5:c.223dupC:p.R75fs,CCND3:NM_001760:exon5:c.811dupC:p.R271fs	0	0	0	0	0	0	0	0	0	0	0	0	0	0	0	0	0	0	0	0	0	0	0	0	0	0	0	0	0	0	0	0	0	0	0	0	0	0	0	0	0	0	0	0	0
chr6:41936007_->G	CCND3	exonic	frameshift insertion	CCND3:NM_001136125:exon4:c.595dupC:p.R199fs,CCND3:NM_001136126:exon4:c.223dupC:p.R75fs,CCND3:NM_001136017:exon5:c.568dupC:p.R190fs,CCND3:NM_001287427:exon5:c.661dupC:p.R221fs,CCND3:NM_001287434:exon5:c.223dupC:p.R75fs,CCND3:NM_001760:exon5:c.811dupC:p.R271fs	0	0	0	0	0	0	0	0	0	0	0	0	0	0	0	0	0	0	0	0	0	0	0	0	0	0	0	0	0	0	0	0	0	0	0	0	0	0	0	0	0	0	0	0	0
chr6:41936007_->G	CCND3	exonic	frameshift insertion	CCND3:NM_001136125:exon4:c.595dupC:p.R199fs,CCND3:NM_001136126:exon4:c.223dupC:p.R75fs,CCND3:NM_001136017:exon5:c.568dupC:p.R190fs,CCND3:NM_001287427:exon5:c.661dupC:p.R221fs,CCND3:NM_001287434:exon5:c.223dupC:p.R75fs,CCND3:NM_001760:exon5:c.811dupC:p.R271fs	0	0	0	0	0	0	0	0	0	0	0	0	0	0	0	0	0	0	0	0	0	0	0	0	0	0	0	0	0	0	0	0	0	0	0	0	0	0	0	0	0	0	0	0	0
chr6:41936007_->G	CCND3	exonic	frameshift insertion	CCND3:NM_001136125:exon4:c.595dupC:p.R199fs,CCND3:NM_001136126:exon4:c.223dupC:p.R75fs,CCND3:NM_001136017:exon5:c.568dupC:p.R190fs,CCND3:NM_001287427:exon5:c.661dupC:p.R221fs,CCND3:NM_001287434:exon5:c.223dupC:p.R75fs,CCND3:NM_001760:exon5:c.811dupC:p.R271fs	0	0	0	0	0	0	0	0	0	0	0	0	0	0	0	0	0	0	0	0	0	0	0	0	0	0	0	0	0	0	0	0	0	0	0	0	0	0	0	0	0	0	0	0	0
chr6:41936008_G>-	CCND3	exonic	frameshift deletion	CCND3:NM_001136125:exon4:c.595delC:p.R199fs,CCND3:NM_001136126:exon4:c.223delC:p.R75fs,CCND3:NM_001136017:exon5:c.568delC:p.R190fs,CCND3:NM_001287427:exon5:c.661delC:p.R221fs,CCND3:NM_001287434:exon5:c.223delC:p.R75fs,CCND3:NM_001760:exon5:c.811delC:p.R271fs	0	0	0	0	0	0	0	0	0	0	0	0	0	0	0	0	0	0	0	0	0	0	0	0	0	0	0	0	0	0	0	0	0	0	0	0	0	0	0	0	0	0	0	0	0
chr6:41936014_C>-	CCND3	exonic	frameshift deletion	CCND3:NM_001136125:exon4:c.589delG:p.A197fs,CCND3:NM_001136126:exon4:c.217delG:p.A73fs,CCND3:NM_001136017:exon5:c.562delG:p.A188fs,CCND3:NM_001287427:exon5:c.655delG:p.A219fs,CCND3:NM_001287434:exon5:c.217delG:p.A73fs,CCND3:NM_001760:exon5:c.805delG:p.A269fs	0	0	0	0	0	0	0	0	0	0	0	0	0	0	0	0	0	0	0	0	0	0	0	0	0	0	0	0	0	0	0	0	0	0	0	0	0	0	0	0	0	0	0	0	0
chr6:41936021_->GCTGGGCTGGA	CCND3	exonic	frameshift insertion	CCND3:NM_001136125:exon4:c.581_582insTCCAGCCCAGC:p.A194fs,CCND3:NM_001136126:exon4:c.209_210insTCCAGCCCAGC:p.A70fs,CCND3:NM_001136017:exon5:c.554_555insTCCAGCCCAGC:p.A185fs,CCND3:NM_001287427:exon5:c.647_648insTCCAGCCCAGC:p.A216fs,CCND3:NM_001287434:exon5:c.209_210insTCCAGCCCAGC:p.A70fs,CCND3:NM_001760:exon5:c.797_798insTCCAGCCCAGC:p.A266fs	0	0	0	0	0	0	0	0	0	0	0	0	0	0	0	0	0	0	0	0	0	0	0	0	0	0	0	0	0	0	0	0	0	0	0	0	0	0	0	0	0	0	0	0	0
chr6:41936021_->GCTGGGCTGGA	CCND3	exonic	frameshift insertion	CCND3:NM_001136125:exon4:c.581_582insTCCAGCCCAGC:p.A194fs,CCND3:NM_001136126:exon4:c.209_210insTCCAGCCCAGC:p.A70fs,CCND3:NM_001136017:exon5:c.554_555insTCCAGCCCAGC:p.A185fs,CCND3:NM_001287427:exon5:c.647_648insTCCAGCCCAGC:p.A216fs,CCND3:NM_001287434:exon5:c.209_210insTCCAGCCCAGC:p.A70fs,CCND3:NM_001760:exon5:c.797_798insTCCAGCCCAGC:p.A266fs	0	0	0	0	0	0	0	0	0	0	0	0	0	0	0	0	0	0	0	0	0	0	0	0	0	0	0	0	0	0	0	0	0	0	0	0	0	0	0	0	0	0	0	0	0
chr6:41936041_G>A	CCND3	exonic	stopgain	CCND3:NM_001136125:exon4:c.C562T:p.Q188X,CCND3:NM_001136126:exon4:c.C190T:p.Q64X,CCND3:NM_001136017:exon5:c.C535T:p.Q179X,CCND3:NM_001287427:exon5:c.C628T:p.Q210X,CCND3:NM_001287434:exon5:c.C190T:p.Q64X,CCND3:NM_001760:exon5:c.C778T:p.Q260X	0	0	0	0	0	0	0	0	0	0	0	0	0	0	0	0	0	0	0	0	0	0	0	0	0	0	0	0	0	0	0	0	0	0	0	0	0	0	0	0	0	0	0	0	0
chr6:41936057_->CTCT	CCND3	exonic	frameshift insertion	CCND3:NM_001136125:exon4:c.545_546insAGAG:p.S182fs,CCND3:NM_001136126:exon4:c.173_174insAGAG:p.S58fs,CCND3:NM_001136017:exon5:c.518_519insAGAG:p.S173fs,CCND3:NM_001287427:exon5:c.611_612insAGAG:p.S204fs,CCND3:NM_001287434:exon5:c.173_174insAGAG:p.S58fs,CCND3:NM_001760:exon5:c.761_762insAGAG:p.S254fs	0	0	0	0	0	0	0	0	0	0	0	0	0	0	0	0	0	0	0	0	0	0	0	0	0	0	0	0	0	0	0	0	0	0	0	0	0	0	0	0	0	0	0	0	0
chr6:41936106_T>C	CCND3	exonic	nonsynonymous SNV	CCND3:NM_001136125:exon4:c.A497G:p.D166G,CCND3:NM_001136126:exon4:c.A125G:p.D42G,CCND3:NM_001136017:exon5:c.A470G:p.D157G,CCND3:NM_001287427:exon5:c.A563G:p.D188G,CCND3:NM_001287434:exon5:c.A125G:p.D42G,CCND3:NM_001760:exon5:c.A713G:p.D238G	0	0	0	0	0	0	0	0	0	0	0	0	0	0	0	0	0	0	0	0	0	0	0	0	0	0	0	0	0	0	0	0	0	0	0	0	0	0	0	0	0	0	0	0	0
chr6:41936675_G>A	CCND3	exonic	nonsynonymous SNV	CCND3:NM_001136125:exon3:c.C379T:p.P127S,CCND3:NM_001136126:exon3:c.C7T:p.P3S,CCND3:NM_001136017:exon4:c.C352T:p.P118S,CCND3:NM_001287427:exon4:c.C445T:p.P149S,CCND3:NM_001287434:exon4:c.C7T:p.P3S,CCND3:NM_001760:exon4:c.C595T:p.P199S	0	0	0	0	0	0	0	0	0	0	0	0	0	0	0	0	0	0	0	0	0	0	0	0	0	0	0	0	0	0	0	0	0	0	0	0	0	0	0	0	0	0	0	0	0
chr6:41940419_T>C	CCND3	exonic	nonsynonymous SNV	CCND3:NM_001136017:exon2:c.A122G:p.E41G,CCND3:NM_001287427:exon2:c.A215G:p.E72G,CCND3:NM_001760:exon2:c.A365G:p.E122G	0	0	0	0	0	0	0	0	0	0	0	0	0	0	0	0	0	0	0	0	0	0	0	0	0	0	0	0	0	0	0	0	0	0	0	0	0	0	0	0	0	0	0	0	0
chr6:41940483_G>A	CCND3	exonic	nonsynonymous SNV	CCND3:NM_001136017:exon2:c.C58T:p.L20F,CCND3:NM_001287427:exon2:c.C151T:p.L51F,CCND3:NM_001760:exon2:c.C301T:p.L101F	0	0	0	0	0	0	0	0	0	0	0	0	0	0	0	0	0	0	0	0	0	0	0	0	0	0	0	0	0	0	0	0	0	0	0	0	0	0	0	0	0	0	0	0	0
chr6:41940980_C>T	CCND3	exonic	nonsynonymous SNV	CCND3:NM_001287427:exon1:c.G20A:p.S7N	0	0	0	0	0	0	0	0	0	0	0	0	0	0	0	0	0	0	0	0	0	0	0	0	0	0	0	0	0	0	0	0	0	0	0	0	0	0	0	0	0	0	0	0	0
chr6:41941473_C>G	CCND3	exonic	nonsynonymous SNV	CCND3:NM_001136125:exon1:c.G177C:p.M59I,CCND3:NM_001760:exon1:c.G177C:p.M59I	0	0	0	0	0	0	0	0	0	0	0	0	0	0	0	0	0	0	0	0	0	0	0	0	0	0	0	0	0	0	0	0	0	0	0	0	0	0	0	0	0	0	0	0	0
chr6:41941543_T>C	CCND3	exonic	nonsynonymous SNV	CCND3:NM_001136125:exon1:c.A107G:p.E36G,CCND3:NM_001760:exon1:c.A107G:p.E36G	0	0	0	0	0	0	0	0	0	0	0	0	0	0	0	0	0	0	0	0	0	0	0	0	0	0	0	0	0	0	0	0	0	0	0	0	0	0	0	0	0	0	0	0	0
chr1:116521917_A>T	CD58	exonic	nonsynonymous SNV	CD58:NM_001144822:exon4:c.T695A:p.L232Q,CD58:NM_001779:exon4:c.T695A:p.L232Q	0	0	0	0	0	0	0	0	0	0	0	0	0	0	0	0	0	0	0	0	0	0	0	0	0	0	0	0	0	0	0	0	0	0	0	0	0	0	0	0	0	0	0	0	0
chr1:116521951_T>-	CD58	exonic	frameshift deletion	CD58:NM_001144822:exon4:c.661delA:p.I221fs,CD58:NM_001779:exon4:c.661delA:p.I221fs	0	0	0	0	0	0	0	0	0	0	0	0	0	0	0	0	0	0	0	0	0	0	0	0	0	0	0	0	0	0	0	0	0	0	0	0	0	0	0	0	0	0	0	0	0
chr1:116521985_T>G	CD58	splicing	.	.	0	0	0	0	0	0	0	0	0	0	0	0	0	0	0	0	0	0	0	0	0	0	0	0	0	0	0	0	0	0	0	0	0	0	0	0	0	0	0	0	0	0	0	0	0
chr1:116535963_A>G	CD58	splicing	.	.	0	0	0	0	0	0	0	0	0	0	0	0	0	0	0	0	0	0	0	0	0	0	0	0	0	0	0	0	0	0	0	0	0	0	0	0	0	0	0	0	0	0	0	0	0
chr1:116535965_C>G	CD58	exonic	nonsynonymous SNV	CD58:NM_001144822:exon3:c.G628C:p.G210R,CD58:NM_001779:exon3:c.G628C:p.G210R	0	0	0	0	0	0	0	0	0	0	0	0	0	0	0	0	0	0	0	0	0	0	0	0	0	0	0	0	0	0	0	0	0	0	0	0	0	0	0	0	0	0	0	0	0
chr1:116536015_A>T	CD58	exonic	stopgain	CD58:NM_001144822:exon3:c.T578A:p.L193X,CD58:NM_001779:exon3:c.T578A:p.L193X	0	0	0	0	0	0	0	0	0	0	0	0	0	0	0	0	0	0	0	0	0	0	0	0	0	0	0	0	0	0	0	0	0	0	0	0	0	0	0	0	0	0	0	0	0
chr1:116536037_G>A	CD58	exonic	stopgain	CD58:NM_001144822:exon3:c.C556T:p.Q186X,CD58:NM_001779:exon3:c.C556T:p.Q186X	0	0	0	0	0	0	0	0	0	0	0	0	0	0	0	0	0	0	0	0	0	0	0	0	0	0	0	0	0	0	0	0	0	0	0	0	0	0	0	0	0	0	0	0	0
chr1:116536095_A>T	CD58	exonic	stopgain	CD58:NM_001144822:exon3:c.T498A:p.C166X,CD58:NM_001779:exon3:c.T498A:p.C166X	0	0	0	0	0	0	0	0	0	0	0	0	0	0	0	0	0	0	0	0	0	0	0	0	0	0	0	0	0	0	0	0	0	0	0	0	0	0	0	0	0	0	0	0	0
chr1:116536095_A>T	CD58	exonic	stopgain	CD58:NM_001144822:exon3:c.T498A:p.C166X,CD58:NM_001779:exon3:c.T498A:p.C166X	0	0	0	0	0	0	0	0	0	0	0	0	0	0	0	0	0	0	0	0	0	0	0	0	0	0	0	0	0	0	0	0	0	0	0	0	0	0	0	0	0	0	0	0	0
chr1:116536100_G>A	CD58	exonic	stopgain	CD58:NM_001144822:exon3:c.C493T:p.Q165X,CD58:NM_001779:exon3:c.C493T:p.Q165X	0	0	0	0	0	0	0	0	0	0	0	0	0	0	0	0	0	0	0	0	0	0	0	0	0	0	0	0	0	0	0	0	0	0	0	0	0	0	0	0	0	0	0	0	0
chr1:116536110_A>T	CD58	exonic	stopgain	CD58:NM_001144822:exon3:c.T483A:p.C161X,CD58:NM_001779:exon3:c.T483A:p.C161X	0	0	0	0	0	0	0	0	0	0	0	0	0	0	0	0	0	0	0	0	0	0	0	0	0	0	0	0	0	0	0	0	0	0	0	0	0	0	0	0	0	0	0	0	0
chr1:116536139_G>A	CD58	exonic	stopgain	CD58:NM_001144822:exon3:c.C454T:p.R152X,CD58:NM_001779:exon3:c.C454T:p.R152X	0	0	0	0	0	0	0	0	0	0	0	0	0	0	0	0	0	0	0	0	0	0	0	0	0	0	0	0	0	0	0	0	0	0	0	0	0	0	0	0	0	0	0	0	0
chr1:116536149_G>T	CD58	exonic	stopgain	CD58:NM_001144822:exon3:c.C444A:p.Y148X,CD58:NM_001779:exon3:c.C444A:p.Y148X	0	0	0	0	0	0	0	0	0	0	0	0	0	0	0	0	0	0	0	0	0	0	0	0	0	0	0	0	0	0	0	0	0	0	0	0	0	0	0	0	0	0	0	0	0
chr1:116536187_CA>-	CD58	exonic	frameshift deletion	CD58:NM_001144822:exon3:c.405_406del:p.N135fs,CD58:NM_001779:exon3:c.405_406del:p.N135fs	0	0	0	0	0	0	0	0	0	0	0	0	0	0	0	0	0	0	0	0	0	0	0	0	0	0	0	0	0	0	0	0	0	0	0	0	0	0	0	0	0	0	0	0	0
chr1:116536200_A>T	CD58	exonic	stopgain	CD58:NM_001144822:exon3:c.T393A:p.C131X,CD58:NM_001779:exon3:c.T393A:p.C131X	0	0	0	0	0	0	0	0	0	0	0	0	0	0	0	0	0	0	0	0	0	0	0	0	0	0	0	0	0	0	0	0	0	0	0	0	0	0	0	0	0	0	0	0	0
chr1:116536229_C>G	CD58	splicing	.	.	0	0	0	0	0	0	0	0	0	0	0	0	0	0	0	0	0	0	0	0	0	0	0	0	0	0	0	0	0	0	0	0	0	0	0	0	0	0	0	0	0	0	0	0	0
chr1:116536230_T>C	CD58	splicing	.	.	0	0	0	0	0	0	0	0	0	0	0	0	0	0	0	0	0	0	0	0	0	0	0	0	0	0	0	0	0	0	0	0	0	0	0	0	0	0	0	0	0	0	0	0	0
chr1:116544316_A>T	CD58	exonic	nonsynonymous SNV	CD58:NM_001144822:exon2:c.T359A:p.V120E,CD58:NM_001779:exon2:c.T359A:p.V120E	0	0	0	0	0	0	0	0	0	0	0	0	0	0	0	0	0	0	0	0	0	0	0	0	0	0	0	0	0	0	0	0	0	0	0	0	0	0	0	0	0	0	0	0	0
chr1:116544320_AAAG>-	CD58	exonic	frameshift deletion	CD58:NM_001144822:exon2:c.352_355del:p.L118fs,CD58:NM_001779:exon2:c.352_355del:p.L118fs	0	0	0	0	0	0	0	0	0	0	0	0	0	0	0	0	0	0	0	0	0	0	0	0	0	0	0	0	0	0	0	0	0	0	0	0	0	0	0	0	0	0	0	0	0
chr1:116544346_->T	CD58	exonic	frameshift insertion	CD58:NM_001144822:exon2:c.328dupA:p.I110fs,CD58:NM_001779:exon2:c.328dupA:p.I110fs	0	0	0	0	0	0	0	0	0	0	0	0	0	0	0	0	0	0	0	0	0	0	0	0	0	0	0	0	0	0	0	0	0	0	0	0	0	0	0	0	0	0	0	0	0
chr1:116544363_T>G	CD58	exonic	nonsynonymous SNV	CD58:NM_001144822:exon2:c.A312C:p.E104D,CD58:NM_001779:exon2:c.A312C:p.E104D	0	0	0	0	0	0	0	0	0	0	0	0	0	0	0	0	0	0	0	0	0	0	0	0	0	0	0	0	0	0	0	0	0	0	0	0	0	0	0	0	0	0	0	0	0
chr1:116544368_A>T	CD58	exonic	nonsynonymous SNV	CD58:NM_001144822:exon2:c.T307A:p.Y103N,CD58:NM_001779:exon2:c.T307A:p.Y103N	0	0	0	0	0	0	0	0	0	0	0	0	0	0	0	0	0	0	0	0	0	0	0	0	0	0	0	0	0	0	0	0	0	0	0	0	0	0	0	0	0	0	0	0	0
chr1:116544400_A>C	CD58	exonic	nonsynonymous SNV	CD58:NM_001144822:exon2:c.T275G:p.I92S,CD58:NM_001779:exon2:c.T275G:p.I92S	0	0	0	0	0	0	0	0	0	0	0	0	0	0	0	0	0	0	0	0	0	0	0	0	0	0	0	0	0	0	0	0	0	0	0	0	0	0	0	0	0	0	0	0	0
chr1:116544413_C>G	CD58	exonic	nonsynonymous SNV	CD58:NM_001144822:exon2:c.G262C:p.G88R,CD58:NM_001779:exon2:c.G262C:p.G88R	0	0	0	0	0	0	0	0	0	0	0	0	0	0	0	0	0	0	0	0	0	0	0	0	0	0	0	0	0	0	0	0	0	0	0	0	0	0	0	0	0	0	0	0	0
chr1:116544416_AC>-	CD58	exonic	frameshift deletion	CD58:NM_001144822:exon2:c.258_259del:p.V86fs,CD58:NM_001779:exon2:c.258_259del:p.V86fs	0	0	0	0	0	0	0	0	0	0	0	0	0	0	0	0	0	0	0	0	0	0	0	0	0	0	0	0	0	0	0	0	0	0	0	0	0	0	0	0	0	0	0	0	0
chr1:116544426_->A	CD58	exonic	frameshift insertion	CD58:NM_001144822:exon2:c.248dupT:p.L83fs,CD58:NM_001779:exon2:c.248dupT:p.L83fs	0	0	0	0	0	0	0	0	0	0	0	0	0	0	0	0	0	0	0	0	0	0	0	0	0	0	0	0	0	0	0	0	0	0	0	0	0	0	0	0	0	0	0	0	0
chr1:116544431_AAAC>-	CD58	exonic	frameshift deletion	CD58:NM_001144822:exon2:c.241_244del:p.V81fs,CD58:NM_001779:exon2:c.241_244del:p.V81fs	0	0	0	0	0	0	0	0	0	0	0	0	0	0	0	0	0	0	0	0	0	0	0	0	0	0	0	0	0	0	0	0	0	0	0	0	0	0	0	0	0	0	0	0	0
chr1:116544439_TTTT>-	CD58	exonic	frameshift deletion	CD58:NM_001144822:exon2:c.233_236del:p.K78fs,CD58:NM_001779:exon2:c.233_236del:p.K78fs	0	0	0	0	0	0	0	0	0	0	0	0	0	0	0	0	0	0	0	0	0	0	0	0	0	0	0	0	0	0	0	0	0	0	0	0	0	0	0	0	0	0	0	0	0
chr1:116544482_C>T	CD58	exonic	nonsynonymous SNV	CD58:NM_001144822:exon2:c.G193A:p.E65K,CD58:NM_001779:exon2:c.G193A:p.E65K	0	0	0	0	0	0	0	0	0	0	0	0	0	0	0	0	0	0	0	0	0	0	0	0	0	0	0	0	0	0	0	0	0	0	0	0	0	0	0	0	0	0	0	0	0
chr1:116544491_T>C	CD58	exonic	nonsynonymous SNV	CD58:NM_001144822:exon2:c.A184G:p.K62E,CD58:NM_001779:exon2:c.A184G:p.K62E	0	0	0	0	0	0	0	0	0	0	0	0	0	0	0	0	0	0	0	0	0	0	0	0	0	0	0	0	0	0	0	0	0	0	0	0	0	0	0	0	0	0	0	0	0
chr1:116544500_->T	CD58	exonic	frameshift insertion	CD58:NM_001144822:exon2:c.174dupA:p.Q59fs,CD58:NM_001779:exon2:c.174dupA:p.Q59fs	0	0	0	0	0	0	0	0	0	0	0	0	0	0	0	0	0	0	0	0	0	0	0	0	0	0	0	0	0	0	0	0	0	0	0	0	0	0	0	0	0	0	0	0	0
chr1:116544500_->T	CD58	exonic	frameshift insertion	CD58:NM_001144822:exon2:c.174dupA:p.Q59fs,CD58:NM_001779:exon2:c.174dupA:p.Q59fs	0	0	0	0	0	0	0	0	0	0	0	0	0	0	0	0	0	0	0	0	0	0	0	0	0	0	0	0	0	0	0	0	0	0	0	0	0	0	0	0	0	0	0	0	0
chr1:116544501_T>-	CD58	exonic	frameshift deletion	CD58:NM_001144822:exon2:c.174delA:p.K58fs,CD58:NM_001779:exon2:c.174delA:p.K58fs	0	0	0	0	0	0	0	0	0	0	0	0	0	0	0	0	0	0	0	0	0	0	0	0	0	0	0	0	0	0	0	0	0	0	0	0	0	0	0	0	0	0	0	0	0
chr1:116544503_TTTTCCATAGGACCTCTTTTAAAGGCACA>-	CD58	exonic	frameshift deletion	CD58:NM_001144822:exon2:c.144_172del:p.N48fs,CD58:NM_001779:exon2:c.144_172del:p.N48fs	0	0	0	0	0	0	0	0	0	0	0	0	0	0	0	0	0	0	0	0	0	0	0	0	0	0	0	0	0	0	0	0	0	0	0	0	0	0	0	0	0	0	0	0	0
chr1:116544506_T>C	CD58	exonic	nonsynonymous SNV	CD58:NM_001144822:exon2:c.A169G:p.K57E,CD58:NM_001779:exon2:c.A169G:p.K57E	0	0	0	0	0	0	0	0	0	0	0	0	0	0	0	0	0	0	0	0	0	0	0	0	0	0	0	0	0	0	0	0	0	0	0	0	0	0	0	0	0	0	0	0	0
chr1:116544507_C>T	CD58	exonic	stopgain	CD58:NM_001144822:exon2:c.G168A:p.W56X,CD58:NM_001779:exon2:c.G168A:p.W56X	0	0	0	0	0	0	0	0	0	0	0	0	0	0	0	0	0	0	0	0	0	0	0	0	0	0	0	0	0	0	0	0	0	0	0	0	0	0	0	0	0	0	0	0	0
chr1:116544507_CCATAGGA>-	CD58	exonic	frameshift deletion	CD58:NM_001144822:exon2:c.161_168del:p.V54fs,CD58:NM_001779:exon2:c.161_168del:p.V54fs	0	0	0	0	0	0	0	0	0	0	0	0	0	0	0	0	0	0	0	0	0	0	0	0	0	0	0	0	0	0	0	0	0	0	0	0	0	0	0	0	0	0	0	0	0
chr1:116544547_->AAGTTACATTCCCATACAC	CD58	exonic	frameshift insertion	CD58:NM_001144822:exon2:c.127_128insGTGTATGGGAATGTAACTT:p.F43fs,CD58:NM_001779:exon2:c.127_128insGTGTATGGGAATGTAACTT:p.F43fs	0	0	0	0	0	0	0	0	0	0	0	0	0	0	0	0	0	0	0	0	0	0	0	0	0	0	0	0	0	0	0	0	0	0	0	0	0	0	0	0	0	0	0	0	0
chr1:116544561_A>C	CD58	exonic	stopgain	CD58:NM_001144822:exon2:c.T114G:p.Y38X,CD58:NM_001779:exon2:c.T114G:p.Y38X	0	0	0	0	0	0	0	0	0	0	0	0	0	0	0	0	0	0	0	0	0	0	0	0	0	0	0	0	0	0	0	0	0	0	0	0	0	0	0	0	0	0	0	0	0
chr1:116544584_G>A	CD58	exonic	stopgain	CD58:NM_001144822:exon2:c.C91T:p.Q31X,CD58:NM_001779:exon2:c.C91T:p.Q31X	0	0	0	0	0	0	0	0	0	0	0	0	0	0	0	0	0	0	0	0	0	0	0	0	0	0	0	0	0	0	0	0	0	0	0	0	0	0	0	0	0	0	0	0	0
chr1:116544587_A>-	CD58	exonic	frameshift deletion	CD58:NM_001144822:exon2:c.88delT:p.S30fs,CD58:NM_001779:exon2:c.88delT:p.S30fs	0	0	0	0	0	0	0	0	0	0	0	0	0	0	0	0	0	0	0	0	0	0	0	0	0	0	0	0	0	0	0	0	0	0	0	0	0	0	0	0	0	0	0	0	0
chr1:116544591_A>C	CD58	exonic	nonsynonymous SNV	CD58:NM_001144822:exon2:c.T84G:p.C28W,CD58:NM_001779:exon2:c.T84G:p.C28W	0	0	0	0	0	0	0	0	0	0	0	0	0	0	0	0	0	0	0	0	0	0	0	0	0	0	0	0	0	0	0	0	0	0	0	0	0	0	0	0	0	0	0	0	0
chr1:116570901_A>G	CD58	splicing	.	.	0	0	0	0	0	0	0	0	0	0	0	0	0	0	0	0	0	0	0	0	0	0	0	0	0	0	0	0	0	0	0	0	0	0	0	0	0	0	0	0	0	0	0	0	0
chr1:116570901_A>T	CD58	splicing	.	.	0	0	0	0	0	0	0	0	0	0	0	0	0	0	0	0	0	0	0	0	0	0	0	0	0	0	0	0	0	0	0	0	0	0	0	0	0	0	0	0	0	0	0	0	0
chr1:116570910_GT>-	CD58	exonic	frameshift deletion	CD58:NM_001144822:exon1:c.62_63del:p.H21fs,CD58:NM_001779:exon1:c.62_63del:p.H21fs	0	0	0	0	0	0	0	0	0	0	0	0	0	0	0	0	0	0	0	0	0	0	0	0	0	0	0	0	0	0	0	0	0	0	0	0	0	0	0	0	0	0	0	0	0
chr1:116570935_->C	CD58	exonic	frameshift insertion	CD58:NM_001144822:exon1:c.37dupG:p.V13fs,CD58:NM_001779:exon1:c.37dupG:p.V13fs	0	0	0	0	0	0	0	0	0	0	0	0	0	0	0	0	0	0	0	0	0	0	0	0	0	0	0	0	0	0	0	0	0	0	0	0	0	0	0	0	0	0	0	0	0
chr1:116570935_->C	CD58	exonic	frameshift insertion	CD58:NM_001144822:exon1:c.37dupG:p.V13fs,CD58:NM_001779:exon1:c.37dupG:p.V13fs	0	0	0	0	0	0	0	0	0	0	0	0	0	0	0	0	0	0	0	0	0	0	0	0	0	0	0	0	0	0	0	0	0	0	0	0	0	0	0	0	0	0	0	0	0
chr1:116570935_->C	CD58	exonic	frameshift insertion	CD58:NM_001144822:exon1:c.37dupG:p.V13fs,CD58:NM_001779:exon1:c.37dupG:p.V13fs	0	0	0	0	0	0	0	0	0	0	0	0	0	0	0	0	0	0	0	0	0	0	0	0	0	0	0	0	0	0	0	0	0	0	0	0	0	0	0	0	0	0	0	0	0
chr1:116570948_->C	CD58	exonic	frameshift insertion	CD58:NM_001144822:exon1:c.24dupG:p.R9fs,CD58:NM_001779:exon1:c.24dupG:p.R9fs	0	0	0	0	0	0	0	0	0	0	0	0	0	0	0	0	0	0	0	0	0	0	0	0	0	0	0	0	0	0	0	0	0	0	0	0	0	0	0	0	0	0	0	0	0
chr1:116570949_C>-	CD58	exonic	frameshift deletion	CD58:NM_001144822:exon1:c.24delG:p.G8fs,CD58:NM_001779:exon1:c.24delG:p.G8fs	0	0	0	0	0	0	0	0	0	0	0	0	0	0	0	0	0	0	0	0	0	0	0	0	0	0	0	0	0	0	0	0	0	0	0	0	0	0	0	0	0	0	0	0	0
chr1:116570961_C>-	CD58	exonic	frameshift deletion	CD58:NM_001144822:exon1:c.12delG:p.G4fs,CD58:NM_001779:exon1:c.12delG:p.G4fs	0	0	0	0	0	0	0	0	0	0	0	0	0	0	0	0	0	0	0	0	0	0	0	0	0	0	0	0	0	0	0	0	0	0	0	0	0	0	0	0	0	0	0	0	0
chr1:116570970_C>G	CD58	exonic	nonsynonymous SNV	CD58:NM_001144822:exon1:c.G3C:p.M1I,CD58:NM_001779:exon1:c.G3C:p.M1I	0	0	0	0	0	0	0	0	0	0	0	0	0	0	0	0	0	0	0	0	0	0	0	0	0	0	0	0	0	0	0	0	0	0	0	0	0	0	0	0	0	0	0	0	0
chr1:116570972_T>C	CD58	exonic	nonsynonymous SNV	CD58:NM_001144822:exon1:c.A1G:p.M1V,CD58:NM_001779:exon1:c.A1G:p.M1V	0	0	0	0	0	0	0	0	0	0	0	0	0	0	0	0	0	0	0	0	0	0	0	0	0	0	0	0	0	0	0	0	0	0	0	0	0	0	0	0	0	0	0	0	0
chr1:116570972_T>C	CD58	exonic	nonsynonymous SNV	CD58:NM_001144822:exon1:c.A1G:p.M1V,CD58:NM_001779:exon1:c.A1G:p.M1V	0	0	0	0	0	0	0	0	0	0	0	0	0	0	0	0	0	0	0	0	0	0	0	0	0	0	0	0	0	0	0	0	0	0	0	0	0	0	0	0	0	0	0	0	0
chr1:116570972_T>C	CD58	exonic	nonsynonymous SNV	CD58:NM_001144822:exon1:c.A1G:p.M1V,CD58:NM_001779:exon1:c.A1G:p.M1V	0	0	0	0	0	0	0	0	0	0	0	0	0	0	0	0	0	0	0	0	0	0	0	0	0	0	0	0	0	0	0	0	0	0	0	0	0	0	0	0	0	0	0	0	0
chr1:116570972_T>C	CD58	exonic	nonsynonymous SNV	CD58:NM_001144822:exon1:c.A1G:p.M1V,CD58:NM_001779:exon1:c.A1G:p.M1V	0	0	0	0	0	0	0	0	0	0	0	0	0	0	0	0	0	0	0	0	0	0	0	0	0	0	0	0	0	0	0	0	0	0	0	0	0	0	0	0	0	0	0	0	0
chr19:41877363_T>G	CD79A	exonic	nonsynonymous SNV	CD79A:NM_001783:exon1:c.T59G:p.L20R,CD79A:NM_021601:exon1:c.T59G:p.L20R	0	0	0	0	0	0	0	0	0	0	0	0	0	0	0	0	0	0	0	0	0	0	0	0	0	0	0	0	0	0	0	0	0	0	0	0	0	0	0	0	0	0	0	0	0
chr19:41879281_G>A	CD79A	exonic	nonsynonymous SNV	CD79A:NM_001783:exon2:c.G371A:p.R124H	0	0	0	0	0	0	0	0	0	0	0	0	0	0	0	0	0	0	0	0	0	0	0	0	0	0	0	0	0	0	0	0	0	0	0	0	0	0	0	0	0	0	0	0	0
chr19:41879281_G>A	CD79A	exonic	nonsynonymous SNV	CD79A:NM_001783:exon2:c.G371A:p.R124H	0	0	0	0	0	0	0	0	0	0	0	0	0	0	0	0	0	0	0	0	0	0	0	0	0	0	0	0	0	0	0	0	0	0	0	0	0	0	0	0	0	0	0	0	0
chr19:41879613_T>G	CD79A	exonic	nonsynonymous SNV	CD79A:NM_001783:exon3:c.T458G:p.L153R,CD79A:NM_021601:exon3:c.T344G:p.L115R	0	0	0	0	0	0	0	1	0	0	0	0	0	0	0	0	0	0	0	0	0	0	0	0	0	0	0	0	0	0	0	0	0	0	0	0	0	0	0	0	0	0	0	0	0
chr19:41880680_AG>-	CD79A	exonic	frameshift deletion	CD79A:NM_001783:exon4:c.509_510del:p.Q170fs,CD79A:NM_021601:exon4:c.395_396del:p.Q132fs	0	0	0	0	0	0	0	0	0	0	0	0	0	0	0	0	0	0	0	0	0	0	0	0	0	0	0	0	0	0	0	0	0	0	0	0	0	0	0	0	0	0	0	0	0
chr19:41880701_->TG	CD79A	exonic	frameshift insertion	CD79A:NM_001783:exon4:c.530_531insTG:p.D177fs,CD79A:NM_021601:exon4:c.416_417insTG:p.D139fs	0	0	0	0	0	0	0	0	0	0	0	0	0	0	0	0	0	0	0	0	0	0	0	0	0	0	0	0	0	0	0	0	0	0	0	0	0	0	0	0	0	0	0	0	0
chr19:41880710_ATGA>-	CD79A	exonic	frameshift deletion	CD79A:NM_001783:exon4:c.539_542del:p.D180fs,CD79A:NM_021601:exon4:c.425_428del:p.D142fs	0	0	0	0	0	0	0	0	0	0	0	0	0	0	0	0	0	0	0	0	0	0	0	0	0	0	0	0	0	0	0	0	0	0	0	0	0	0	0	0	0	0	0	0	0
chr19:41880718_G>-	CD79A	exonic	frameshift deletion	CD79A:NM_001783:exon4:c.547delG:p.E183fs,CD79A:NM_021601:exon4:c.433delG:p.E145fs	0	0	0	0	0	0	0	1	0	0	0	0	0	0	0	0	0	0	0	0	0	0	0	0	0	0	0	0	0	0	0	0	0	0	0	0	0	0	0	0	0	0	0	0	0
chr19:41880733_T>A	CD79A	exonic	nonsynonymous SNV	CD79A:NM_001783:exon4:c.T562A:p.Y188N,CD79A:NM_021601:exon4:c.T448A:p.Y150N	0	0	0	0	0	0	0	0	0	0	0	0	0	0	0	0	0	0	0	0	0	0	0	0	0	0	0	0	0	0	0	0	0	0	0	0	0	0	0	0	0	0	0	0	0
chr19:41880733_T>G	CD79A	exonic	nonsynonymous SNV	CD79A:NM_001783:exon4:c.T562G:p.Y188D,CD79A:NM_021601:exon4:c.T448G:p.Y150D	0	0	0	0	0	0	0	0	0	0	0	0	0	0	0	0	0	0	0	0	0	0	0	0	0	0	0	0	0	0	0	0	0	0	0	0	0	0	0	0	0	0	0	0	0
chr19:41880842_GTTCGCTGCCTCATTTCCATCCCAG>-	CD79A	splicing	.	.	0	0	0	0	0	0	0	0	0	0	0	0	0	0	0	0	0	0	0	0	0	0	0	0	0	0	0	0	0	0	0	0	0	0	0	0	0	0	0	0	0	0	0	0	0
chr19:41880861_TCCCAGGGCCTGAACCTGGACGACTGCTCCATGTATGAGGACATC>-	CD79A	exonic	nonframeshift deletion	CD79A:NM_001783:exon5:c.568_606del:p.190_202del,CD79A:NM_021601:exon5:c.454_492del:p.152_164del	0	0	0	0	0	0	0	0	0	0	0	0	0	0	0	0	0	0	0	0	0	0	0	0	0	0	0	0	0	0	0	0	0	0	0	0	0	0	0	0	0	0	0	0	0
chr19:41880894_T>C	CD79A	exonic	nonsynonymous SNV	CD79A:NM_001783:exon5:c.T595C:p.Y199H,CD79A:NM_021601:exon5:c.T481C:p.Y161H	0	0	0	0	0	0	0	0	0	0	0	0	0	0	0	0	0	0	0	0	0	0	0	0	0	0	0	0	0	0	0	0	0	0	0	0	0	0	0	0	0	0	0	0	0
chr19:41880965_G>C	CD79A	exonic	nonsynonymous SNV	CD79A:NM_001783:exon5:c.G666C:p.Q222H,CD79A:NM_021601:exon5:c.G552C:p.Q184H	0	0	0	0	0	0	0	0	0	0	0	0	0	0	0	0	0	0	0	0	0	0	0	0	0	0	0	0	0	0	0	0	0	0	0	0	0	0	0	0	0	0	0	0	0
chr17:63929240_G>A	CD79B	exonic	nonsynonymous SNV	CD79B:NM_001329050:exon5:c.C367T:p.P123S,CD79B:NM_021602:exon5:c.C364T:p.P122S,CD79B:NM_000626:exon6:c.C676T:p.P226S,CD79B:NM_001039933:exon6:c.C679T:p.P227S	0	0	0	0	0	0	0	0	0	0	0	0	0	0	0	0	0	0	0	0	0	0	0	0	0	0	0	0	0	0	0	0	0	0	0	0	0	0	0	0	0	0	0	0	0
chr17:63929243_G>A	CD79B	exonic	nonsynonymous SNV	CD79B:NM_021602:exon5:c.C361T:p.H121Y,CD79B:NM_000626:exon6:c.C673T:p.H225Y,CD79B:NM_001039933:exon6:c.C676T:p.H226Y	0	0	0	0	0	0	0	0	0	0	0	0	0	0	0	0	0	0	0	0	0	0	0	0	0	0	0	0	0	0	0	0	0	0	0	0	0	0	0	0	0	0	0	0	0
chr17:63929244_C>G	CD79B	exonic	nonsynonymous SNV	CD79B:NM_001329050:exon5:c.G363C:p.E121D,CD79B:NM_021602:exon5:c.G360C:p.E120D,CD79B:NM_000626:exon6:c.G672C:p.E224D,CD79B:NM_001039933:exon6:c.G675C:p.E225D	0	0	0	0	0	0	0	0	0	0	0	0	0	0	0	0	0	0	0	0	0	0	0	0	0	0	0	0	0	0	0	0	0	0	0	0	0	0	0	0	0	0	0	0	0
chr17:63929244_C>G	CD79B	exonic	nonsynonymous SNV	CD79B:NM_021602:exon5:c.G360C:p.E120D,CD79B:NM_000626:exon6:c.G672C:p.E224D,CD79B:NM_001039933:exon6:c.G675C:p.E225D	0	0	0	0	0	0	0	0	0	0	0	0	0	0	0	0	0	0	0	0	0	0	0	0	0	0	0	0	0	0	0	0	0	0	0	0	0	0	0	0	0	0	0	0	0
chr17:63929260_T>C	CD79B	exonic	nonsynonymous SNV	CD79B:NM_021602:exon5:c.A344G:p.K115R,CD79B:NM_000626:exon6:c.A656G:p.K219R,CD79B:NM_001039933:exon6:c.A659G:p.K220R	0	0	0	0	0	0	0	0	0	0	0	0	0	0	0	0	0	0	0	0	0	0	0	0	0	0	0	0	0	0	0	0	0	0	0	0	0	0	0	0	0	0	0	0	0
chr17:63929260_T>C	CD79B	exonic	nonsynonymous SNV	CD79B:NM_021602:exon5:c.A344G:p.K115R,CD79B:NM_000626:exon6:c.A656G:p.K219R,CD79B:NM_001039933:exon6:c.A659G:p.K220R	0	0	0	0	0	0	0	0	0	0	0	0	0	0	0	0	0	0	0	0	0	0	0	0	0	0	0	0	0	0	0	0	0	0	0	0	0	0	0	0	0	0	0	0	0
chr17:63929286_TATGTCCTCA>-	CD79B	exonic	frameshift deletion	CD79B:NM_021602:exon5:c.309_318del:p.Y103fs,CD79B:NM_000626:exon6:c.621_630del:p.Y207fs,CD79B:NM_001039933:exon6:c.624_633del:p.Y208fs	0	0	0	0	0	0	0	0	0	0	0	0	0	0	0	0	0	0	0	0	0	0	0	0	0	0	0	0	0	0	0	0	0	0	0	0	0	0	0	0	0	0	0	0	0
chr17:63929287_A>T	CD79B	exonic	nonsynonymous SNV	CD79B:NM_001329050:exon5:c.T320A:p.I107K,CD79B:NM_021602:exon5:c.T317A:p.I106K,CD79B:NM_000626:exon6:c.T629A:p.I210K,CD79B:NM_001039933:exon6:c.T632A:p.I211K	0	0	0	0	0	0	0	0	0	0	0	0	0	0	0	0	0	0	0	0	0	0	0	0	0	0	0	0	0	0	0	0	0	0	0	0	0	0	0	0	0	0	0	0	0
chr17:63929295_A>T	CD79B	exonic	stopgain	CD79B:NM_021602:exon5:c.T309A:p.Y103X,CD79B:NM_000626:exon6:c.T621A:p.Y207X,CD79B:NM_001039933:exon6:c.T624A:p.Y208X	0	0	0	0	0	0	0	0	0	0	0	0	0	0	0	0	0	0	0	0	0	0	0	0	0	0	0	0	0	0	0	0	0	0	0	0	0	0	0	0	0	0	0	0	0
chr17:63929296_->A	CD79B	exonic	frameshift insertion	CD79B:NM_021602:exon5:c.307dupT:p.Y103fs,CD79B:NM_000626:exon6:c.619dupT:p.Y207fs,CD79B:NM_001039933:exon6:c.622dupT:p.Y208fs	0	0	0	0	0	0	0	0	0	0	0	0	0	0	0	0	0	0	0	0	0	0	0	0	0	0	0	0	0	0	0	0	0	0	0	0	0	0	0	0	0	0	0	0	0
chr17:63929296_->A	CD79B	exonic	frameshift insertion	CD79B:NM_021602:exon5:c.307dupT:p.Y103fs,CD79B:NM_000626:exon6:c.619dupT:p.Y207fs,CD79B:NM_001039933:exon6:c.622dupT:p.Y208fs	0	0	0	0	0	0	0	0	0	0	0	0	0	0	0	0	0	0	0	0	0	0	0	0	0	0	0	0	0	0	0	0	0	0	0	0	0	0	0	0	0	0	0	0	0
chr17:63929297_->C	CD79B	exonic	frameshift insertion	CD79B:NM_021602:exon5:c.306_307insG:p.Y103fs,CD79B:NM_000626:exon6:c.618_619insG:p.Y207fs,CD79B:NM_001039933:exon6:c.621_622insG:p.Y208fs	0	0	0	0	0	0	0	0	0	0	0	0	0	0	0	0	0	0	0	0	0	0	0	0	0	0	0	0	0	0	0	0	0	0	0	0	0	0	0	0	0	0	0	0	0
chr17:63929299_GTGGC>-	CD79B	exonic	frameshift deletion	CD79B:NM_021602:exon5:c.301_305del:p.A101fs,CD79B:NM_000626:exon6:c.613_617del:p.A205fs,CD79B:NM_001039933:exon6:c.616_620del:p.A206fs	0	0	0	0	0	0	0	0	0	0	0	0	0	0	0	0	0	0	0	0	0	0	0	0	0	0	0	0	0	0	0	0	0	0	0	0	0	0	0	0	0	0	0	0	0
chr17:63929300_T>A	CD79B	exonic	nonsynonymous SNV	CD79B:NM_001329050:exon5:c.A307T:p.T103S,CD79B:NM_021602:exon5:c.A304T:p.T102S,CD79B:NM_000626:exon6:c.A616T:p.T206S,CD79B:NM_001039933:exon6:c.A619T:p.T207S	0	0	0	0	0	0	0	0	0	0	0	0	0	0	0	0	0	0	0	0	0	0	0	0	0	0	0	0	0	0	0	0	0	0	1	0	0	0	0	0	0	0	0	0	0
chr17:63929320_A>C	CD79B	exonic	nonsynonymous SNV	CD79B:NM_001329050:exon5:c.T287G:p.L96R,CD79B:NM_021602:exon5:c.T284G:p.L95R,CD79B:NM_000626:exon6:c.T596G:p.L199R,CD79B:NM_001039933:exon6:c.T599G:p.L200R	0	0	0	0	0	0	0	0	0	0	0	0	0	0	0	0	0	0	0	0	0	0	0	0	0	0	0	0	0	0	0	0	0	0	0	0	0	0	0	0	0	0	0	0	0
chr17:63929320_A>G	CD79B	exonic	nonsynonymous SNV	CD79B:NM_021602:exon5:c.T284C:p.L95P,CD79B:NM_000626:exon6:c.T596C:p.L199P,CD79B:NM_001039933:exon6:c.T599C:p.L200P	0	0	0	0	0	0	0	0	0	0	0	0	0	0	0	0	0	0	0	0	0	0	0	0	0	0	0	0	0	0	0	0	0	0	0	0	0	0	0	0	0	0	0	0	0
chr17:63929323_C>A	CD79B	exonic	nonsynonymous SNV	CD79B:NM_021602:exon5:c.G281T:p.G94V,CD79B:NM_000626:exon6:c.G593T:p.G198V,CD79B:NM_001039933:exon6:c.G596T:p.G199V	0	0	0	0	0	0	0	0	0	0	0	0	0	0	0	0	0	0	0	0	0	0	0	0	0	0	0	0	0	0	0	0	0	0	0	0	0	0	0	0	0	0	0	0	0
chr17:63929423_CCTCTCCTTA>-	CD79B	splicing	.	.	0	0	0	0	0	0	0	0	0	0	0	0	0	0	0	0	0	0	0	0	0	0	0	0	0	0	0	0	0	0	0	0	0	1	0	0	0	0	0	0	0	0	0	0	0
chr17:63929433_C>T	CD79B	splicing	.	.	0	0	0	0	0	0	0	0	0	0	0	0	0	0	0	0	0	0	0	0	0	0	0	0	0	0	0	0	0	0	0	0	0	0	0	0	0	0	0	0	0	0	0	0	0
chr17:63929435_T>C	CD79B	exonic	nonsynonymous SNV	CD79B:NM_021602:exon4:c.A278G:p.E93G,CD79B:NM_000626:exon5:c.A590G:p.E197G,CD79B:NM_001039933:exon5:c.A593G:p.E198G	0	0	0	0	0	0	0	0	0	0	0	0	0	0	0	0	0	0	0	0	0	0	0	0	0	0	0	0	0	0	0	0	0	0	0	0	0	0	0	0	0	0	0	0	0
chr17:63929437_G>T	CD79B	exonic	stopgain	CD79B:NM_001329050:exon4:c.C279A:p.Y93X,CD79B:NM_021602:exon4:c.C276A:p.Y92X,CD79B:NM_000626:exon5:c.C588A:p.Y196X,CD79B:NM_001039933:exon5:c.C591A:p.Y197X	0	0	0	0	0	0	0	0	0	0	0	0	0	0	0	0	0	0	0	0	0	0	0	0	0	0	0	0	0	0	0	0	0	0	0	0	0	0	0	0	0	0	0	0	0
chr17:63929438_->AGGTGTGATCTTCCTCCATGCC	CD79B	exonic	frameshift insertion	CD79B:NM_021602:exon4:c.274_275insGGCATGGAGGAAGATCACACCT:p.Y92fs,CD79B:NM_000626:exon5:c.586_587insGGCATGGAGGAAGATCACACCT:p.Y196fs,CD79B:NM_001039933:exon5:c.589_590insGGCATGGAGGAAGATCACACCT:p.Y197fs	0	0	0	0	0	0	0	0	0	0	0	0	0	0	0	0	0	0	0	0	0	0	0	0	0	0	0	0	0	0	0	0	0	0	0	0	0	0	0	0	0	0	0	0	0
chr17:63929438_T>A	CD79B	exonic	nonsynonymous SNV	CD79B:NM_001329050:exon4:c.A278T:p.Y93F,CD79B:NM_021602:exon4:c.A275T:p.Y92F,CD79B:NM_000626:exon5:c.A587T:p.Y196F,CD79B:NM_001039933:exon5:c.A590T:p.Y197F	0	0	0	0	0	0	0	0	0	0	0	0	0	0	0	0	0	0	0	0	0	0	0	0	0	0	0	0	0	0	0	0	0	0	0	0	0	0	0	0	0	0	0	0	0
chr17:63929438_T>A	CD79B	exonic	nonsynonymous SNV	CD79B:NM_001329050:exon4:c.A278T:p.Y93F,CD79B:NM_021602:exon4:c.A275T:p.Y92F,CD79B:NM_000626:exon5:c.A587T:p.Y196F,CD79B:NM_001039933:exon5:c.A590T:p.Y197F	0	0	0	0	0	0	0	0	0	0	0	0	0	0	0	0	0	0	0	0	0	0	0	0	0	0	0	0	0	0	0	0	0	0	0	0	0	0	0	0	0	0	0	0	0
chr17:63929438_T>A	CD79B	exonic	nonsynonymous SNV	CD79B:NM_021602:exon4:c.A275T:p.Y92F,CD79B:NM_000626:exon5:c.A587T:p.Y196F,CD79B:NM_001039933:exon5:c.A590T:p.Y197F	0	0	0	0	0	0	0	0	0	0	0	0	0	0	0	0	0	0	0	0	0	0	0	0	0	0	0	0	0	0	0	0	0	0	0	0	0	0	0	0	0	0	0	0	0
chr17:63929438_T>A	CD79B	exonic	nonsynonymous SNV	CD79B:NM_021602:exon4:c.A275T:p.Y92F,CD79B:NM_000626:exon5:c.A587T:p.Y196F,CD79B:NM_001039933:exon5:c.A590T:p.Y197F	0	0	0	0	0	0	0	0	0	0	0	0	0	0	0	0	0	0	0	0	0	0	0	0	0	0	0	0	0	0	0	0	0	0	0	0	0	0	0	0	0	0	0	0	0
chr17:63929438_T>A	CD79B	exonic	nonsynonymous SNV	CD79B:NM_021602:exon4:c.A275T:p.Y92F,CD79B:NM_000626:exon5:c.A587T:p.Y196F,CD79B:NM_001039933:exon5:c.A590T:p.Y197F	0	0	0	0	0	0	0	0	0	0	0	0	0	0	0	0	0	0	0	0	0	0	0	0	0	0	0	0	0	0	0	0	0	0	0	0	0	0	0	0	0	0	0	0	0
chr17:63929438_T>C	CD79B	exonic	nonsynonymous SNV	CD79B:NM_001329050:exon4:c.A278G:p.Y93C,CD79B:NM_021602:exon4:c.A275G:p.Y92C,CD79B:NM_000626:exon5:c.A587G:p.Y196C,CD79B:NM_001039933:exon5:c.A590G:p.Y197C	0	0	0	0	0	0	0	0	0	0	0	0	0	0	0	0	0	0	0	0	0	0	0	0	0	0	0	0	0	0	0	0	0	0	0	0	0	0	0	0	0	0	0	0	0
chr17:63929438_T>C	CD79B	exonic	nonsynonymous SNV	CD79B:NM_021602:exon4:c.A275G:p.Y92C,CD79B:NM_000626:exon5:c.A587G:p.Y196C,CD79B:NM_001039933:exon5:c.A590G:p.Y197C	0	0	0	0	0	0	0	0	0	0	0	0	0	0	0	0	0	0	0	0	0	0	0	0	0	0	0	0	0	0	0	0	0	0	0	0	0	0	0	0	0	0	0	0	0
chr17:63929438_T>C	CD79B	exonic	nonsynonymous SNV	CD79B:NM_021602:exon4:c.A275G:p.Y92C,CD79B:NM_000626:exon5:c.A587G:p.Y196C,CD79B:NM_001039933:exon5:c.A590G:p.Y197C	0	0	0	0	0	0	0	0	0	0	0	0	0	0	0	0	0	0	0	0	0	0	0	0	0	0	0	0	0	0	0	0	0	0	0	0	0	0	0	0	0	0	0	0	0
chr17:63929438_T>C	CD79B	exonic	nonsynonymous SNV	CD79B:NM_021602:exon4:c.A275G:p.Y92C,CD79B:NM_000626:exon5:c.A587G:p.Y196C,CD79B:NM_001039933:exon5:c.A590G:p.Y197C	0	0	0	0	0	0	0	0	0	0	0	0	0	0	0	0	0	0	0	0	0	0	0	0	0	0	0	0	0	0	0	0	0	0	0	0	0	0	0	0	0	0	0	0	0
chr17:63929438_T>C	CD79B	exonic	nonsynonymous SNV	CD79B:NM_021602:exon4:c.A275G:p.Y92C,CD79B:NM_000626:exon5:c.A587G:p.Y196C,CD79B:NM_001039933:exon5:c.A590G:p.Y197C	0	0	0	0	0	0	0	0	0	0	0	0	0	0	0	0	0	0	0	0	0	0	0	0	0	0	0	0	0	0	0	0	0	0	0	0	0	0	0	0	0	0	0	0	0
chr17:63929438_T>C	CD79B	exonic	nonsynonymous SNV	CD79B:NM_021602:exon4:c.A275G:p.Y92C,CD79B:NM_000626:exon5:c.A587G:p.Y196C,CD79B:NM_001039933:exon5:c.A590G:p.Y197C	0	0	0	0	0	0	0	0	0	0	0	0	0	0	0	0	0	0	0	0	0	0	0	0	0	0	0	0	0	0	0	0	0	0	0	0	0	0	0	0	0	0	0	0	0
chr17:63929438_T>G	CD79B	exonic	nonsynonymous SNV	CD79B:NM_001329050:exon4:c.A278C:p.Y93S,CD79B:NM_021602:exon4:c.A275C:p.Y92S,CD79B:NM_000626:exon5:c.A587C:p.Y196S,CD79B:NM_001039933:exon5:c.A590C:p.Y197S	0	0	0	0	0	0	0	0	0	0	0	0	0	0	0	0	0	0	0	0	0	0	0	0	0	0	0	0	0	0	0	0	0	0	1	0	0	0	0	0	0	0	0	0	0
chr17:63929438_T>G	CD79B	exonic	nonsynonymous SNV	CD79B:NM_001329050:exon4:c.A278C:p.Y93S,CD79B:NM_021602:exon4:c.A275C:p.Y92S,CD79B:NM_000626:exon5:c.A587C:p.Y196S,CD79B:NM_001039933:exon5:c.A590C:p.Y197S	0	0	0	0	0	0	0	0	0	0	0	0	0	0	0	0	0	0	0	0	0	0	0	0	0	0	0	0	0	0	0	0	0	0	0	0	0	0	0	0	0	0	0	0	0
chr17:63929438_T>G	CD79B	exonic	nonsynonymous SNV	CD79B:NM_021602:exon4:c.A275C:p.Y92S,CD79B:NM_000626:exon5:c.A587C:p.Y196S,CD79B:NM_001039933:exon5:c.A590C:p.Y197S	0	0	0	0	0	0	0	0	0	0	0	0	0	0	0	0	0	0	0	0	0	0	0	0	0	0	0	0	0	0	0	0	0	0	0	0	0	0	0	0	0	0	0	0	0
chr17:63929438_T>G	CD79B	exonic	nonsynonymous SNV	CD79B:NM_021602:exon4:c.A275C:p.Y92S,CD79B:NM_000626:exon5:c.A587C:p.Y196S,CD79B:NM_001039933:exon5:c.A590C:p.Y197S	0	0	0	0	0	0	0	0	0	0	0	0	0	0	0	0	0	0	0	0	0	0	0	0	0	0	0	0	0	0	0	0	0	0	0	0	0	0	0	0	0	0	0	0	0
chr17:63929438_T>G	CD79B	exonic	nonsynonymous SNV	CD79B:NM_021602:exon4:c.A275C:p.Y92S,CD79B:NM_000626:exon5:c.A587C:p.Y196S,CD79B:NM_001039933:exon5:c.A590C:p.Y197S	0	0	0	0	0	0	0	0	0	0	0	0	0	0	0	0	0	0	0	0	0	0	0	0	0	0	0	0	0	0	0	0	0	0	0	0	0	0	0	0	0	0	0	0	0
chr17:63929438_T>G	CD79B	exonic	nonsynonymous SNV	CD79B:NM_021602:exon4:c.A275C:p.Y92S,CD79B:NM_000626:exon5:c.A587C:p.Y196S,CD79B:NM_001039933:exon5:c.A590C:p.Y197S	0	0	0	0	0	0	0	0	0	0	0	0	0	0	0	0	0	0	0	0	0	0	0	0	0	0	0	0	0	0	0	0	0	0	0	0	0	0	0	0	0	0	0	0	0
chr17:63929438_T>G	CD79B	exonic	nonsynonymous SNV	CD79B:NM_021602:exon4:c.A275C:p.Y92S,CD79B:NM_000626:exon5:c.A587C:p.Y196S,CD79B:NM_001039933:exon5:c.A590C:p.Y197S	0	0	0	0	0	0	0	0	0	0	0	0	0	0	0	0	0	0	0	0	0	0	0	0	0	0	0	0	0	0	0	0	0	0	0	0	0	0	0	0	0	0	0	0	0
chr17:63929438_TAGGTGTGATCTTCC>-	CD79B	exonic	nonframeshift deletion	CD79B:NM_021602:exon4:c.261_275del:p.87_92del,CD79B:NM_000626:exon5:c.573_587del:p.191_196del,CD79B:NM_001039933:exon5:c.576_590del:p.192_197del	0	0	0	0	0	0	0	0	0	0	0	0	0	0	0	0	0	0	0	0	0	0	0	0	0	0	0	0	0	0	0	0	0	0	0	0	0	0	0	0	0	0	0	0	0
chr17:63929439_A>C	CD79B	exonic	nonsynonymous SNV	CD79B:NM_001329050:exon4:c.T277G:p.Y93D,CD79B:NM_021602:exon4:c.T274G:p.Y92D,CD79B:NM_000626:exon5:c.T586G:p.Y196D,CD79B:NM_001039933:exon5:c.T589G:p.Y197D	0	0	0	0	0	0	0	0	0	0	0	0	0	0	0	0	0	0	0	0	0	0	0	0	0	0	0	0	0	1	0	0	0	0	0	0	0	0	0	0	0	0	0	0	0
chr17:63929439_A>C	CD79B	exonic	nonsynonymous SNV	CD79B:NM_001329050:exon4:c.T277G:p.Y93D,CD79B:NM_021602:exon4:c.T274G:p.Y92D,CD79B:NM_000626:exon5:c.T586G:p.Y196D,CD79B:NM_001039933:exon5:c.T589G:p.Y197D	0	0	0	0	0	0	0	0	0	0	0	0	0	0	0	0	0	0	0	0	0	0	0	0	0	0	0	0	0	0	0	0	0	0	0	0	0	0	0	0	0	0	0	0	0
chr17:63929439_A>C	CD79B	exonic	nonsynonymous SNV	CD79B:NM_001329050:exon4:c.T277G:p.Y93D,CD79B:NM_021602:exon4:c.T274G:p.Y92D,CD79B:NM_000626:exon5:c.T586G:p.Y196D,CD79B:NM_001039933:exon5:c.T589G:p.Y197D	0	0	0	0	0	0	0	0	0	0	0	0	0	0	0	0	0	0	0	0	0	0	0	0	0	0	0	0	0	0	0	0	0	0	0	0	0	0	0	0	0	0	0	0	0
chr17:63929439_A>C	CD79B	exonic	nonsynonymous SNV	CD79B:NM_001329050:exon4:c.T277G:p.Y93D,CD79B:NM_021602:exon4:c.T274G:p.Y92D,CD79B:NM_000626:exon5:c.T586G:p.Y196D,CD79B:NM_001039933:exon5:c.T589G:p.Y197D	0	0	0	0	0	0	0	0	0	0	0	0	0	0	0	0	0	0	0	0	0	0	0	0	0	0	0	0	0	0	0	0	0	0	0	0	0	0	0	0	0	0	0	0	0
chr17:63929439_A>C	CD79B	exonic	nonsynonymous SNV	CD79B:NM_001329050:exon4:c.T277G:p.Y93D,CD79B:NM_021602:exon4:c.T274G:p.Y92D,CD79B:NM_000626:exon5:c.T586G:p.Y196D,CD79B:NM_001039933:exon5:c.T589G:p.Y197D	0	0	0	0	0	0	0	0	0	0	0	0	0	0	0	0	0	0	0	0	0	0	0	0	0	0	0	0	0	0	0	0	0	0	0	0	0	0	0	0	0	0	0	0	0
chr17:63929439_A>C	CD79B	exonic	nonsynonymous SNV	CD79B:NM_021602:exon4:c.T274G:p.Y92D,CD79B:NM_000626:exon5:c.T586G:p.Y196D,CD79B:NM_001039933:exon5:c.T589G:p.Y197D	0	0	0	0	0	0	0	0	0	0	0	0	0	0	0	0	0	0	0	0	0	0	0	0	0	0	0	0	0	0	0	0	0	0	0	0	0	0	0	0	0	0	0	0	0
chr17:63929439_A>C	CD79B	exonic	nonsynonymous SNV	CD79B:NM_021602:exon4:c.T274G:p.Y92D,CD79B:NM_000626:exon5:c.T586G:p.Y196D,CD79B:NM_001039933:exon5:c.T589G:p.Y197D	0	0	0	0	0	0	0	0	0	0	0	0	0	0	0	0	0	0	0	0	0	0	0	0	0	0	0	0	0	0	0	0	0	0	0	0	0	0	0	0	0	0	0	0	0
chr17:63929439_A>C	CD79B	exonic	nonsynonymous SNV	CD79B:NM_021602:exon4:c.T274G:p.Y92D,CD79B:NM_000626:exon5:c.T586G:p.Y196D,CD79B:NM_001039933:exon5:c.T589G:p.Y197D	0	0	0	0	0	0	0	0	0	0	0	0	0	0	0	0	0	0	0	0	0	0	0	0	0	0	0	0	0	0	0	0	0	0	0	0	0	0	0	0	0	0	0	0	0
chr17:63929439_A>C	CD79B	exonic	nonsynonymous SNV	CD79B:NM_021602:exon4:c.T274G:p.Y92D,CD79B:NM_000626:exon5:c.T586G:p.Y196D,CD79B:NM_001039933:exon5:c.T589G:p.Y197D	0	0	0	0	0	0	0	0	0	0	0	0	0	0	0	0	0	0	0	0	0	0	0	0	0	0	0	0	0	0	0	0	0	0	0	0	0	0	0	0	0	0	0	0	0
chr17:63929439_A>C	CD79B	exonic	nonsynonymous SNV	CD79B:NM_021602:exon4:c.T274G:p.Y92D,CD79B:NM_000626:exon5:c.T586G:p.Y196D,CD79B:NM_001039933:exon5:c.T589G:p.Y197D	0	0	0	0	0	0	0	0	0	0	0	0	0	0	0	0	0	0	0	0	0	0	0	0	0	0	0	0	0	0	0	0	0	0	0	0	0	0	0	0	0	0	0	0	0
chr17:63929439_A>G	CD79B	exonic	nonsynonymous SNV	CD79B:NM_001329050:exon4:c.T277C:p.Y93H,CD79B:NM_021602:exon4:c.T274C:p.Y92H,CD79B:NM_000626:exon5:c.T586C:p.Y196H,CD79B:NM_001039933:exon5:c.T589C:p.Y197H	0	0	0	0	0	0	0	0	0	0	0	0	0	0	0	0	0	0	0	0	0	0	0	0	0	0	0	0	0	0	0	0	0	0	0	0	0	0	0	0	0	0	0	0	0
chr17:63929439_A>G	CD79B	exonic	nonsynonymous SNV	CD79B:NM_001329050:exon4:c.T277C:p.Y93H,CD79B:NM_021602:exon4:c.T274C:p.Y92H,CD79B:NM_000626:exon5:c.T586C:p.Y196H,CD79B:NM_001039933:exon5:c.T589C:p.Y197H	0	0	0	0	0	0	0	0	0	0	0	0	0	0	0	0	0	0	0	0	0	0	0	0	0	0	0	0	0	0	0	0	0	0	0	0	0	0	0	0	0	0	0	0	0
chr17:63929439_A>G	CD79B	exonic	nonsynonymous SNV	CD79B:NM_001329050:exon4:c.T277C:p.Y93H,CD79B:NM_021602:exon4:c.T274C:p.Y92H,CD79B:NM_000626:exon5:c.T586C:p.Y196H,CD79B:NM_001039933:exon5:c.T589C:p.Y197H	0	0	0	0	0	0	0	0	0	0	0	0	0	0	0	0	0	0	0	0	0	0	0	0	0	0	0	0	0	0	0	0	0	0	0	0	0	0	0	0	0	0	0	0	0
chr17:63929439_A>G	CD79B	exonic	nonsynonymous SNV	CD79B:NM_001329050:exon4:c.T277C:p.Y93H,CD79B:NM_021602:exon4:c.T274C:p.Y92H,CD79B:NM_000626:exon5:c.T586C:p.Y196H,CD79B:NM_001039933:exon5:c.T589C:p.Y197H	0	0	0	0	0	0	0	0	0	0	0	0	0	0	0	0	0	0	0	0	0	0	0	0	0	0	0	0	0	0	0	0	0	0	0	0	0	0	0	0	0	0	0	0	0
chr17:63929439_A>G	CD79B	exonic	nonsynonymous SNV	CD79B:NM_001329050:exon4:c.T277C:p.Y93H,CD79B:NM_021602:exon4:c.T274C:p.Y92H,CD79B:NM_000626:exon5:c.T586C:p.Y196H,CD79B:NM_001039933:exon5:c.T589C:p.Y197H	0	0	0	0	0	0	0	0	0	0	0	0	0	0	0	0	0	0	0	0	0	0	0	0	0	0	0	0	0	0	0	0	0	0	0	0	0	0	0	0	0	0	0	0	0
chr17:63929439_A>G	CD79B	exonic	nonsynonymous SNV	CD79B:NM_001329050:exon4:c.T277C:p.Y93H,CD79B:NM_021602:exon4:c.T274C:p.Y92H,CD79B:NM_000626:exon5:c.T586C:p.Y196H,CD79B:NM_001039933:exon5:c.T589C:p.Y197H	0	0	0	0	0	0	0	0	0	0	0	0	0	0	0	0	0	0	0	0	0	0	0	0	0	0	0	0	0	0	0	0	0	0	0	0	0	0	0	0	0	0	0	0	0
chr17:63929439_A>G	CD79B	exonic	nonsynonymous SNV	CD79B:NM_021602:exon4:c.T274C:p.Y92H,CD79B:NM_000626:exon5:c.T586C:p.Y196H,CD79B:NM_001039933:exon5:c.T589C:p.Y197H	0	0	0	0	0	0	0	0	0	0	0	0	0	0	0	0	0	0	0	0	0	0	0	0	0	0	0	0	0	0	0	0	0	0	0	0	0	0	0	0	0	0	0	0	0
chr17:63929439_A>G	CD79B	exonic	nonsynonymous SNV	CD79B:NM_021602:exon4:c.T274C:p.Y92H,CD79B:NM_000626:exon5:c.T586C:p.Y196H,CD79B:NM_001039933:exon5:c.T589C:p.Y197H	0	0	0	0	0	0	0	0	0	0	0	0	0	0	0	0	0	0	0	0	0	0	0	0	0	0	0	0	0	0	0	0	0	0	0	0	0	0	0	0	0	0	0	0	0
chr17:63929439_A>G	CD79B	exonic	nonsynonymous SNV	CD79B:NM_021602:exon4:c.T274C:p.Y92H,CD79B:NM_000626:exon5:c.T586C:p.Y196H,CD79B:NM_001039933:exon5:c.T589C:p.Y197H	0	0	0	0	0	0	0	0	0	0	0	0	0	0	0	0	0	0	0	0	0	0	0	0	0	0	0	0	0	0	0	0	0	0	0	0	0	0	0	0	0	0	0	0	0
chr17:63929439_A>G	CD79B	exonic	nonsynonymous SNV	CD79B:NM_021602:exon4:c.T274C:p.Y92H,CD79B:NM_000626:exon5:c.T586C:p.Y196H,CD79B:NM_001039933:exon5:c.T589C:p.Y197H	0	0	0	0	0	0	0	0	0	0	0	0	0	0	0	0	0	0	0	0	0	0	0	0	0	0	0	0	0	0	0	0	0	0	0	0	0	0	0	0	0	0	0	0	0
chr17:63929439_A>G	CD79B	exonic	nonsynonymous SNV	CD79B:NM_021602:exon4:c.T274C:p.Y92H,CD79B:NM_000626:exon5:c.T586C:p.Y196H,CD79B:NM_001039933:exon5:c.T589C:p.Y197H	0	0	0	0	0	0	0	0	0	0	0	0	0	0	0	0	0	0	0	0	0	0	0	0	0	0	0	0	0	0	0	0	0	0	0	0	0	0	0	0	0	0	0	0	0
chr17:63929439_A>T	CD79B	exonic	nonsynonymous SNV	CD79B:NM_001329050:exon4:c.T277A:p.Y93N,CD79B:NM_021602:exon4:c.T274A:p.Y92N,CD79B:NM_000626:exon5:c.T586A:p.Y196N,CD79B:NM_001039933:exon5:c.T589A:p.Y197N	0	0	0	0	0	0	0	0	0	0	0	0	0	0	0	0	0	0	0	0	0	0	0	0	0	0	1	0	0	0	0	0	0	0	0	0	0	0	0	0	0	0	0	0	0
chr17:63929439_A>T	CD79B	exonic	nonsynonymous SNV	CD79B:NM_001329050:exon4:c.T277A:p.Y93N,CD79B:NM_021602:exon4:c.T274A:p.Y92N,CD79B:NM_000626:exon5:c.T586A:p.Y196N,CD79B:NM_001039933:exon5:c.T589A:p.Y197N	0	0	0	0	0	0	0	0	0	0	0	0	0	0	0	0	0	0	0	0	0	0	0	0	0	0	0	0	0	0	0	0	0	0	0	0	0	0	0	0	0	0	0	0	0
chr17:63929439_A>T	CD79B	exonic	nonsynonymous SNV	CD79B:NM_021602:exon4:c.T274A:p.Y92N,CD79B:NM_000626:exon5:c.T586A:p.Y196N,CD79B:NM_001039933:exon5:c.T589A:p.Y197N	0	0	0	0	0	0	0	0	0	0	0	0	0	0	0	0	0	0	0	0	0	0	0	0	0	0	0	0	0	0	0	0	0	0	0	0	0	0	0	0	0	0	0	0	0
chr17:63929439_A>T	CD79B	exonic	nonsynonymous SNV	CD79B:NM_021602:exon4:c.T274A:p.Y92N,CD79B:NM_000626:exon5:c.T586A:p.Y196N,CD79B:NM_001039933:exon5:c.T589A:p.Y197N	0	0	0	0	0	0	0	0	0	0	0	0	0	0	0	0	0	0	0	0	0	0	0	0	0	0	0	0	0	0	0	0	0	0	0	0	0	0	0	0	0	0	0	0	0
chr17:63929439_A>T	CD79B	exonic	nonsynonymous SNV	CD79B:NM_021602:exon4:c.T274A:p.Y92N,CD79B:NM_000626:exon5:c.T586A:p.Y196N,CD79B:NM_001039933:exon5:c.T589A:p.Y197N	0	0	0	0	0	0	0	0	0	0	0	0	0	0	0	0	0	0	0	0	0	0	0	0	0	0	0	0	0	0	0	0	0	0	0	0	0	0	0	0	0	0	0	0	0
chr17:63929439_A>T	CD79B	exonic	nonsynonymous SNV	CD79B:NM_021602:exon4:c.T274A:p.Y92N,CD79B:NM_000626:exon5:c.T586A:p.Y196N,CD79B:NM_001039933:exon5:c.T589A:p.Y197N	0	0	0	0	0	0	0	0	0	0	0	0	0	0	0	0	0	0	0	0	0	0	0	0	0	0	0	0	0	0	0	0	0	0	0	0	0	0	0	0	0	0	0	0	0
chr17:63929444_->G	CD79B	exonic	frameshift insertion	CD79B:NM_021602:exon4:c.268dupC:p.H90fs,CD79B:NM_000626:exon5:c.580dupC:p.H194fs,CD79B:NM_001039933:exon5:c.583dupC:p.H195fs	0	0	0	0	0	0	0	0	0	0	0	0	0	0	0	0	0	0	0	0	0	0	0	0	0	0	0	0	0	0	0	0	0	0	0	0	0	0	0	0	0	0	0	0	0
chr17:63929459_C>-	CD79B	exonic	frameshift deletion	CD79B:NM_001329050:exon4:c.257delG:p.G86fs,CD79B:NM_021602:exon4:c.254delG:p.G85fs,CD79B:NM_000626:exon5:c.566delG:p.G189fs,CD79B:NM_001039933:exon5:c.569delG:p.G190fs	0	0	0	0	0	0	0	0	0	0	0	0	0	0	0	0	0	0	0	0	0	0	0	0	0	0	0	0	0	0	0	0	0	0	0	0	0	0	0	0	0	0	0	0	0
chr17:63929476_C>T	CD79B	splicing	.	.	0	0	0	0	0	0	0	0	0	0	0	0	0	0	0	0	0	0	0	0	0	0	0	0	0	0	0	0	0	0	0	0	0	0	0	0	0	0	0	0	0	0	0	0	0
chr17:63929476_C>T	CD79B	splicing	.	.	0	0	0	0	0	0	0	0	0	0	0	0	0	0	0	0	0	0	0	0	0	0	0	0	0	0	0	0	0	0	0	0	0	0	0	0	0	0	0	0	0	0	0	0	0
chr17:63929477_T>G	CD79B	splicing	.	.	0	0	0	0	0	0	0	0	0	0	0	0	0	0	0	0	0	0	0	0	0	0	0	0	0	0	0	0	0	0	0	0	0	0	0	0	0	0	0	0	0	0	0	0	0
chr17:63929769_C>A	CD79B	splicing	.	.	0	0	0	0	0	0	0	0	0	0	0	0	0	0	0	0	0	0	0	0	0	0	0	0	0	0	0	0	0	0	0	0	0	0	0	0	0	0	0	0	0	0	0	0	0
chr17:63929769_C>G	CD79B	splicing	.	.	0	0	0	0	0	0	0	0	0	0	0	0	0	0	0	0	0	0	0	0	0	0	0	0	0	0	0	0	0	0	0	0	0	0	0	0	0	0	0	0	0	0	0	0	0
chr17:63929769_C>G	CD79B	splicing	.	.	0	0	0	0	0	0	0	0	0	0	0	0	0	0	0	0	0	0	0	0	0	0	0	0	0	0	0	0	0	0	0	0	0	0	0	0	0	0	0	0	0	0	0	0	0
chr17:63929769_C>G	CD79B	splicing	.	.	0	0	0	0	0	0	0	0	0	0	0	0	0	0	0	0	0	0	0	0	0	0	0	0	0	0	0	0	0	0	0	0	0	0	0	0	0	0	0	0	0	0	0	0	0
chr17:63929769_C>G	CD79B	splicing	.	.	0	0	0	0	0	0	0	0	0	0	0	0	0	0	0	0	0	0	0	0	0	0	0	0	0	0	0	0	0	0	0	0	0	0	0	0	0	0	0	0	0	0	0	0	0
chr17:63929769_C>T	CD79B	splicing	.	.	0	0	0	0	0	0	0	0	0	0	0	0	0	0	0	0	0	0	0	0	0	0	0	0	0	0	0	0	0	0	0	0	0	0	0	0	0	0	0	0	0	0	0	0	0
chr17:63929769_C>T	CD79B	splicing	.	.	0	0	0	0	0	0	0	0	0	0	0	0	0	0	0	0	0	0	0	0	0	0	0	0	0	0	0	0	0	0	0	0	0	0	0	0	0	0	0	0	0	0	0	0	0
chr17:63929769_C>T	CD79B	splicing	.	.	0	0	0	0	0	0	0	0	0	0	0	0	0	0	0	0	0	0	0	0	0	0	0	0	0	0	0	0	0	0	0	0	0	0	0	0	0	0	0	0	0	0	0	0	0
chr17:63929769_C>T	CD79B	splicing	.	.	0	0	0	0	0	0	0	0	0	0	0	0	0	0	0	0	0	0	0	0	0	0	0	0	0	0	0	0	0	0	0	0	0	0	0	0	0	0	0	0	0	0	0	0	0
chr17:63929769_C>T	CD79B	splicing	.	.	0	0	0	0	0	0	0	0	0	0	0	0	0	0	0	0	0	0	0	0	0	0	0	0	0	0	0	0	0	0	0	0	0	0	0	0	0	0	0	0	0	0	0	0	0
chr17:63929769_C>T	CD79B	splicing	.	.	0	0	0	0	0	0	0	0	0	0	0	0	0	0	0	0	0	0	0	0	0	0	0	0	0	0	0	0	0	0	0	0	0	0	0	0	0	0	0	0	0	0	0	0	0
chr17:63929771_T>-	CD79B	exonic	frameshift deletion	CD79B:NM_001329050:exon3:c.239delA:p.K80fs,CD79B:NM_021602:exon3:c.236delA:p.K79fs,CD79B:NM_000626:exon4:c.548delA:p.K183fs,CD79B:NM_001039933:exon4:c.551delA:p.K184fs	0	0	0	0	0	0	0	0	0	0	0	0	0	0	0	0	0	0	0	0	0	0	0	0	0	0	0	0	0	0	0	0	0	0	0	0	0	0	0	0	0	0	0	0	0
chr17:63929773_GTCCAGC>-	CD79B	exonic	frameshift deletion	CD79B:NM_021602:exon3:c.228_234del:p.L76fs,CD79B:NM_000626:exon4:c.540_546del:p.L180fs,CD79B:NM_001039933:exon4:c.543_549del:p.L181fs	0	0	0	0	0	0	0	0	0	0	0	0	0	0	0	0	0	0	0	0	0	0	0	0	0	0	0	0	0	0	0	0	0	0	0	0	0	0	0	0	0	0	0	0	0
chr17:63929774_T>C	CD79B	exonic	nonsynonymous SNV	CD79B:NM_021602:exon3:c.A233G:p.D78G,CD79B:NM_000626:exon4:c.A545G:p.D182G,CD79B:NM_001039933:exon4:c.A548G:p.D183G	0	0	0	0	0	0	0	0	0	0	0	0	0	0	0	0	0	0	0	0	0	0	0	0	0	0	0	0	0	0	0	0	0	0	0	0	0	0	0	0	0	0	0	0	0
chr17:63929776_CAGCAG>-	CD79B	exonic	nonframeshift deletion	CD79B:NM_021602:exon3:c.226_231del:p.76_77del,CD79B:NM_000626:exon4:c.538_543del:p.180_181del,CD79B:NM_001039933:exon4:c.541_546del:p.181_182del	0	0	0	0	0	0	0	0	0	0	0	0	0	0	0	0	0	0	0	0	0	0	0	0	0	0	0	0	0	0	0	0	0	0	0	0	0	0	0	0	0	0	0	0	0
chr17:63929778_GCAGCAG>-	CD79B	exonic	frameshift deletion	CD79B:NM_021602:exon3:c.223_229del:p.L75fs,CD79B:NM_000626:exon4:c.535_541del:p.L179fs,CD79B:NM_001039933:exon4:c.538_544del:p.L180fs	0	1	0	0	0	0	0	0	0	0	0	0	0	0	0	0	0	0	0	0	0	0	0	0	0	0	0	0	0	0	0	0	0	0	0	0	0	0	0	0	0	0	0	0	0
chr17:63929779_C>-	CD79B	exonic	frameshift deletion	CD79B:NM_021602:exon3:c.228delG:p.L76fs,CD79B:NM_000626:exon4:c.540delG:p.L180fs,CD79B:NM_001039933:exon4:c.543delG:p.L181fs	0	0	0	0	0	0	0	0	0	0	0	0	0	0	0	0	0	0	0	0	0	0	0	0	0	0	0	0	0	0	0	0	0	0	0	0	0	0	0	0	0	0	0	0	0
chr17:63929784_G>-	CD79B	exonic	frameshift deletion	CD79B:NM_021602:exon3:c.223delC:p.L75fs,CD79B:NM_000626:exon4:c.535delC:p.L179fs,CD79B:NM_001039933:exon4:c.538delC:p.L180fs	0	0	0	0	0	0	0	0	0	0	0	0	0	0	0	0	0	0	0	0	0	0	0	0	0	0	0	0	0	0	0	0	0	0	0	0	0	0	0	0	0	0	0	0	0
chr17:63929792_G>-	CD79B	exonic	frameshift deletion	CD79B:NM_021602:exon3:c.215delC:p.P72fs,CD79B:NM_000626:exon4:c.527delC:p.P176fs,CD79B:NM_001039933:exon4:c.530delC:p.P177fs	0	0	0	0	0	0	0	0	0	0	0	0	0	0	0	0	0	0	0	0	0	0	0	0	0	0	0	0	0	0	0	0	0	0	0	0	0	0	0	0	0	0	0	0	0
chr17:63929840_C>A	CD79B	exonic	nonsynonymous SNV	CD79B:NM_001329050:exon3:c.G170T:p.G57V,CD79B:NM_021602:exon3:c.G167T:p.G56V,CD79B:NM_000626:exon4:c.G479T:p.G160V,CD79B:NM_001039933:exon4:c.G482T:p.G161V	0	0	0	0	0	0	0	0	0	0	0	0	0	0	0	0	0	0	0	0	0	0	0	0	0	0	0	0	0	0	0	0	0	0	0	0	0	0	0	0	0	0	0	0	0
chr17:63930147_G>C	CD79B	exonic	nonsynonymous SNV	CD79B:NM_000626:exon3:c.C357G:p.I119M,CD79B:NM_001039933:exon3:c.C360G:p.I120M	0	0	0	0	0	0	0	0	0	0	0	0	0	0	0	0	0	0	0	0	0	0	0	0	0	0	0	0	0	0	0	0	0	0	0	0	0	0	0	0	0	0	0	0	0
chr17:63930157_T>C	CD79B	exonic	nonsynonymous SNV	CD79B:NM_000626:exon3:c.A347G:p.D116G,CD79B:NM_001039933:exon3:c.A350G:p.D117G	0	0	0	0	0	0	0	0	0	0	0	0	0	0	0	0	0	0	0	0	0	0	0	0	0	0	0	0	0	0	0	0	0	0	0	0	1	0	0	0	0	0	0	0	0
chr17:63930215_CCATGC>-	CD79B	exonic	nonframeshift deletion	CD79B:NM_000626:exon3:c.284_289del:p.95_97del,CD79B:NM_001039933:exon3:c.287_292del:p.96_98del	0	0	0	0	0	0	0	0	0	0	0	0	0	0	0	0	0	0	0	0	0	0	0	0	0	0	0	0	0	0	0	0	0	0	0	0	0	0	0	0	0	0	0	0	0
chr17:63930247_->GATTCTCGTCCATC	CD79B	exonic	frameshift insertion	CD79B:NM_000626:exon3:c.256_257insGATGGACGAGAATC:p.P86fs,CD79B:NM_001039933:exon3:c.259_260insGATGGACGAGAATC:p.P87fs	0	0	0	0	0	0	0	0	0	0	0	0	0	0	0	0	0	0	0	0	0	0	0	0	0	0	0	0	0	0	0	0	0	0	0	0	0	0	0	0	0	0	0	0	0
chr17:63930308_->GCAGT	CD79B	exonic	frameshift insertion	CD79B:NM_000626:exon3:c.195_196insACTGC:p.Y66fs,CD79B:NM_001039933:exon3:c.198_199insACTGC:p.Y67fs	0	0	0	0	0	0	0	0	0	0	0	0	0	0	0	0	0	0	0	0	0	0	0	0	0	0	0	0	0	0	0	0	0	0	0	0	0	0	0	0	0	0	0	0	0
chr17:63930386_C>G	CD79B	splicing	.	.	0	0	0	0	0	0	0	0	0	0	0	0	0	0	0	0	0	0	0	0	0	0	0	0	0	0	0	0	0	0	0	0	0	0	0	0	0	0	0	0	0	0	0	0	0
chr17:63932193_A>T	CD79B	splicing	.	.	0	0	0	0	0	0	0	0	0	0	0	0	0	0	0	0	0	0	0	0	0	0	0	0	0	0	0	0	0	0	0	0	0	0	0	0	0	0	0	0	0	0	0	0	0
chr9:21971121_G>A	CDKN2A	exonic	stopgain	CDKN2A:NM_000077:exon2:c.C238T:p.R80X,CDKN2A:NM_001195132:exon2:c.C238T:p.R80X	0	0	0	0	0	0	0	0	1	0	0	0	0	0	0	0	0	0	0	0	0	0	0	0	0	0	0	0	0	0	0	0	0	0	0	0	0	0	0	0	0	0	0	0	0
chr9:21971121_G>A	CDKN2A	exonic	stopgain	CDKN2A:NM_000077:exon2:c.C238T:p.R80X,CDKN2A:NM_001195132:exon2:c.C238T:p.R80X	0	0	0	0	0	0	0	0	0	0	0	0	0	0	0	0	0	0	0	0	0	0	0	0	0	0	0	0	0	0	0	0	0	0	0	0	0	0	0	0	0	0	0	0	0
chr9:21971121_G>A	CDKN2A	exonic	stopgain	CDKN2A:NM_000077:exon2:c.C238T:p.R80X,CDKN2A:NM_001195132:exon2:c.C238T:p.R80X	0	0	0	0	0	0	0	0	0	0	0	0	0	0	0	0	0	0	0	0	0	0	0	0	0	0	0	0	0	0	0	0	0	0	0	0	0	0	0	0	0	0	0	0	0
chr9:21971121_G>A	CDKN2A	exonic	stopgain	CDKN2A:NM_000077:exon2:c.C238T:p.R80X,CDKN2A:NM_001195132:exon2:c.C238T:p.R80X	0	0	0	0	0	0	0	0	0	0	0	0	0	0	0	0	0	0	0	0	0	0	0	0	0	0	0	0	0	0	0	0	0	0	0	0	0	0	0	0	0	0	0	0	0
chr9:21971121_G>A	CDKN2A	exonic	stopgain	CDKN2A:NM_000077:exon2:c.C238T:p.R80X,CDKN2A:NM_001195132:exon2:c.C238T:p.R80X	0	0	0	0	0	0	0	0	0	0	0	0	0	0	0	0	0	0	0	0	0	0	0	0	0	0	0	0	0	0	0	0	0	0	0	0	0	0	0	0	0	0	0	0	0
chr9:21971121_G>A	CDKN2A	exonic	stopgain	CDKN2A:NM_000077:exon2:c.C238T:p.R80X,CDKN2A:NM_001195132:exon2:c.C238T:p.R80X	0	0	0	0	0	0	0	0	0	0	0	0	0	0	0	0	0	0	0	0	0	0	0	0	0	0	0	0	0	0	0	0	0	0	0	0	0	0	0	0	0	0	0	0	0
chr9:21971127_->A	CDKN2A	exonic	frameshift insertion	CDKN2A:NM_000077:exon2:c.231dupT:p.L78fs,CDKN2A:NM_001195132:exon2:c.231dupT:p.L78fs,CDKN2A:NM_058195:exon2:c.274dupT:p.S92fs	0	0	0	0	0	0	0	0	0	0	0	0	0	0	0	0	0	0	0	0	0	0	0	0	0	0	0	0	0	0	0	0	0	0	0	0	0	0	0	0	0	0	0	0	0
chr9:21971153_T>C	CDKN2A	exonic	nonsynonymous SNV	CDKN2A:NM_000077:exon2:c.A206G:p.E69G,CDKN2A:NM_001195132:exon2:c.A206G:p.E69G	0	0	0	0	0	0	0	0	0	0	0	0	0	0	0	0	0	0	0	0	0	0	0	0	0	0	0	0	0	0	0	0	0	0	0	0	0	0	0	0	0	0	0	0	0
chr9:21971187_G>A	CDKN2A	exonic	stopgain	CDKN2A:NM_000077:exon2:c.C172T:p.R58X,CDKN2A:NM_001195132:exon2:c.C172T:p.R58X	0	0	0	0	0	0	0	0	0	0	0	0	0	0	0	0	0	0	0	0	0	0	0	0	0	0	0	0	0	0	0	0	0	0	0	0	0	0	0	0	0	0	0	0	0
chr9:21971187_G>A	CDKN2A	exonic	stopgain	CDKN2A:NM_000077:exon2:c.C172T:p.R58X,CDKN2A:NM_001195132:exon2:c.C172T:p.R58X	0	0	0	0	0	0	0	0	0	0	0	0	0	0	0	0	0	0	0	0	0	0	0	0	0	0	0	0	0	0	0	0	0	0	0	0	0	0	0	0	0	0	0	0	0
chr9:21994137_A>C	CDKN2A	splicing	.	.	0	0	0	0	0	0	0	0	0	0	0	0	0	0	0	0	0	0	0	0	0	0	0	0	0	0	0	0	0	0	0	0	0	0	0	0	0	0	0	0	0	0	0	0	1
chr9:21994160_G>A	CDKN2A	exonic	stopgain	CDKN2A:NM_058195:exon1:c.C172T:p.Q58X	0	0	0	0	0	0	0	0	0	0	0	0	0	0	0	0	0	0	0	0	0	0	0	0	0	0	0	0	0	0	0	0	0	0	0	0	0	0	0	0	0	0	0	0	0
chr9:21994226_C>A	CDKN2A	exonic	nonsynonymous SNV	CDKN2A:NM_058195:exon1:c.G106T:p.A36S	0	0	0	0	0	0	0	0	0	0	0	0	0	0	0	0	0	0	0	0	0	0	0	0	0	0	0	0	0	0	0	0	0	0	0	0	0	0	0	0	0	0	0	0	0
chr9:21994226_CT>A	CDKN2A	exonic	frameshift substitution	CDKN2A:NM_058195:exon1:c.105_106T	0	0	0	0	0	0	0	0	0	0	0	0	0	0	0	0	0	0	0	0	0	0	0	0	0	0	0	0	0	0	0	0	0	0	0	0	0	0	0	0	0	0	0	0	0
chr9:21994227_T>-	CDKN2A	exonic	frameshift deletion	CDKN2A:NM_058195:exon1:c.105delA:p.A35fs	0	0	0	0	0	0	0	0	0	0	0	0	0	0	0	0	0	0	0	0	0	0	0	0	0	0	0	0	0	0	0	0	0	0	0	0	0	0	0	0	0	0	0	0	0
chr9:21994231_C>T	CDKN2A	exonic	stopgain	CDKN2A:NM_058195:exon1:c.G101A:p.W34X	0	0	0	0	0	0	0	0	0	0	0	0	0	0	0	0	0	0	0	0	0	0	0	0	0	0	0	0	0	0	0	0	0	0	0	0	0	0	0	0	0	0	0	0	0
chr9:21994268_C>A	CDKN2A	exonic	nonsynonymous SNV	CDKN2A:NM_058195:exon1:c.G64T:p.V22F	0	0	0	0	0	0	0	0	0	0	0	0	0	0	0	0	0	0	0	0	0	0	0	0	0	0	0	0	0	0	0	0	0	0	0	0	0	0	0	0	0	0	0	0	0
chr16:10877331_A>C	CIITA	exonic	nonsynonymous SNV	CIITA:NM_000246:exon1:c.A1C:p.M1L,CIITA:NM_001286402:exon1:c.A1C:p.M1L,CIITA:NM_001286403:exon1:c.A1C:p.M1L	0	0	0	0	0	0	0	0	0	0	0	0	0	0	0	0	0	0	0	0	0	0	0	0	0	0	0	0	0	0	0	0	0	0	0	0	0	0	0	0	0	0	0	0	0
chr16:10877334_C>T	CIITA	exonic	nonsynonymous SNV	CIITA:NM_000246:exon1:c.C4T:p.R2C,CIITA:NM_001286402:exon1:c.C4T:p.R2C,CIITA:NM_001286403:exon1:c.C4T:p.R2C	0	0	0	0	0	0	0	0	0	0	0	0	0	0	0	0	0	0	0	0	0	0	0	0	0	0	0	0	0	0	0	0	0	0	0	0	0	0	0	0	0	0	0	0	0
chr16:10877366_C>A	CIITA	exonic	stopgain	CIITA:NM_000246:exon1:c.C36A:p.Y12X,CIITA:NM_001286402:exon1:c.C36A:p.Y12X,CIITA:NM_001286403:exon1:c.C36A:p.Y12X	0	0	0	0	0	0	0	0	0	0	1	0	0	0	0	0	0	0	0	0	0	0	0	0	0	0	0	0	0	0	0	0	0	0	0	0	0	0	0	0	0	0	0	0	0
chr16:10877376_C>T	CIITA	exonic	nonsynonymous SNV	CIITA:NM_000246:exon1:c.C46T:p.P16S,CIITA:NM_001286402:exon1:c.C46T:p.P16S,CIITA:NM_001286403:exon1:c.C46T:p.P16S	0	0	0	0	0	0	0	0	0	0	0	0	0	0	0	0	0	0	0	0	0	0	0	0	0	0	0	0	0	0	0	0	0	0	0	0	0	0	0	0	0	0	0	0	0
chr16:10877376_C>T	CIITA	exonic	nonsynonymous SNV	CIITA:NM_000246:exon1:c.C46T:p.P16S,CIITA:NM_001286402:exon1:c.C46T:p.P16S,CIITA:NM_001286403:exon1:c.C46T:p.P16S	0	0	0	0	0	0	0	0	0	0	0	0	0	0	0	0	0	0	0	0	0	0	0	0	0	0	0	0	0	0	0	0	0	0	0	0	0	0	0	0	0	0	0	0	0
chr16:10877382_G>A	CIITA	exonic	nonsynonymous SNV	CIITA:NM_000246:exon1:c.G52A:p.G18S,CIITA:NM_001286402:exon1:c.G52A:p.G18S,CIITA:NM_001286403:exon1:c.G52A:p.G18S	0	0	0	0	0	0	0	0	0	0	0	0	0	0	0	0	0	0	0	0	0	0	0	0	0	0	0	0	0	0	0	0	0	0	0	0	0	0	0	0	0	0	0	0	0
chr16:10877383_G>A	CIITA	splicing	.	.	0	0	0	0	0	0	0	0	0	0	0	0	0	0	0	0	0	0	0	0	0	0	0	0	0	0	0	0	0	0	0	0	0	0	0	0	0	0	0	0	0	0	0	0	0
chr16:10877383_G>A	CIITA	splicing	.	.	0	0	0	0	0	0	0	0	0	0	0	0	0	0	0	0	0	0	0	0	0	0	0	0	0	0	0	0	0	0	0	0	0	0	0	0	0	0	0	0	0	0	0	0	0
chr16:10895293_T>A	CIITA	exonic	nonsynonymous SNV	CIITA:NM_000246:exon2:c.T64A:p.C22S,CIITA:NM_001286402:exon2:c.T64A:p.C22S,CIITA:NM_001286403:exon2:c.T64A:p.C22S	0	0	0	0	0	0	0	0	0	0	0	0	0	0	0	0	0	0	0	0	0	0	0	0	0	0	0	0	0	0	0	0	0	0	0	0	0	0	0	0	0	0	0	0	0
chr16:10895323_G>C	CIITA	exonic	nonsynonymous SNV	CIITA:NM_000246:exon2:c.G94C:p.G32R,CIITA:NM_001286402:exon2:c.G94C:p.G32R,CIITA:NM_001286403:exon2:c.G94C:p.G32R	0	0	0	0	0	0	0	0	0	0	0	0	0	0	0	0	0	0	0	0	0	0	0	0	0	0	0	0	0	0	0	0	0	0	0	0	0	0	0	0	0	0	0	0	0
chr16:10895764_G>T	CIITA	exonic	nonsynonymous SNV	CIITA:NM_000246:exon3:c.G295T:p.A99S,CIITA:NM_001286402:exon3:c.G295T:p.A99S,CIITA:NM_001286403:exon3:c.G295T:p.A99S	0	0	0	0	0	0	0	0	0	0	0	0	0	0	0	0	0	0	0	0	0	0	0	0	0	0	0	0	0	0	0	0	0	0	0	0	0	0	0	0	0	0	0	0	0
chr16:10898670_C>T	CIITA	exonic	nonsynonymous SNV	CIITA:NM_000246:exon4:c.C296T:p.A99V,CIITA:NM_001286402:exon4:c.C296T:p.A99V,CIITA:NM_001286403:exon4:c.C296T:p.A99V	0	0	0	1	0	0	0	0	0	0	0	0	0	0	0	0	0	0	0	0	0	0	0	0	0	0	0	0	0	0	0	0	0	0	0	0	0	0	0	0	0	0	0	0	0
chr16:10902797_C>A	CIITA	exonic	stopgain	CIITA:NM_001286403:exon7:c.C621A:p.Y207X,CIITA:NM_000246:exon8:c.C768A:p.Y256X,CIITA:NM_001286402:exon8:c.C771A:p.Y257X	0	0	0	0	0	0	0	0	0	0	0	0	0	0	0	0	0	0	0	0	0	0	0	0	0	0	0	0	0	1	0	0	0	0	0	0	0	0	0	0	0	0	0	0	0
chr16:10903830_C>T	CIITA	exonic	nonsynonymous SNV	CIITA:NM_001286403:exon8:c.C725T:p.A242V,CIITA:NM_000246:exon9:c.C872T:p.A291V,CIITA:NM_001286402:exon9:c.C875T:p.A292V	0	0	0	0	0	0	0	0	0	0	0	0	0	0	0	0	0	0	0	0	0	0	0	0	0	0	0	0	0	0	0	0	0	0	0	0	0	0	0	0	0	0	0	0	0
chr16:10903832_C>G	CIITA	exonic	nonsynonymous SNV	CIITA:NM_001286403:exon8:c.C727G:p.P243A,CIITA:NM_000246:exon9:c.C874G:p.P292A,CIITA:NM_001286402:exon9:c.C877G:p.P293A	0	0	0	0	0	0	0	0	0	0	0	0	0	0	0	0	0	0	0	0	0	0	0	0	0	0	0	0	0	0	0	0	0	0	0	0	0	0	0	0	0	0	0	0	0
chr16:10903846_C>A	CIITA	exonic	nonsynonymous SNV	CIITA:NM_001286403:exon8:c.C741A:p.D247E,CIITA:NM_000246:exon9:c.C888A:p.D296E,CIITA:NM_001286402:exon9:c.C891A:p.D297E	0	0	0	0	0	0	0	0	0	0	0	0	0	0	0	0	0	0	0	0	0	0	0	0	0	0	0	0	0	0	0	0	0	0	0	0	0	0	0	0	0	0	0	0	0
chr16:10903846_C>A	CIITA	exonic	nonsynonymous SNV	CIITA:NM_001286403:exon8:c.C741A:p.D247E,CIITA:NM_000246:exon9:c.C888A:p.D296E,CIITA:NM_001286402:exon9:c.C891A:p.D297E	0	0	0	0	0	0	0	0	0	0	0	0	0	0	0	0	0	0	0	0	0	0	0	0	0	0	0	0	0	0	0	0	0	0	0	0	0	0	0	0	0	0	0	0	0
chr16:10903880_C>T	CIITA	exonic	stopgain	CIITA:NM_001286403:exon8:c.C775T:p.R259X,CIITA:NM_000246:exon9:c.C922T:p.R308X,CIITA:NM_001286402:exon9:c.C925T:p.R309X	0	0	0	0	0	0	0	0	0	0	0	0	0	0	0	0	0	0	0	0	0	0	0	0	0	0	0	0	0	0	0	0	0	0	0	0	0	0	0	0	0	0	0	0	0
chr16:10906528_C>T	CIITA	exonic	stopgain	CIITA:NM_000246:exon11:c.C1036T:p.Q346X,CIITA:NM_001286402:exon11:c.C1039T:p.Q347X	0	0	0	0	0	0	0	0	0	0	0	0	0	0	0	0	0	0	0	0	0	0	0	0	0	0	0	0	0	0	0	0	0	0	0	0	0	0	0	0	0	0	0	0	0
chr16:10906611_C>A	CIITA	exonic	nonsynonymous SNV	CIITA:NM_000246:exon11:c.C1119A:p.S373R,CIITA:NM_001286402:exon11:c.C1122A:p.S374R	0	0	0	0	0	0	0	0	0	0	0	0	0	0	0	0	0	0	0	0	0	0	0	0	0	0	0	0	0	0	0	0	0	0	0	0	0	0	0	0	0	0	0	0	0
chr16:10906724_G>A	CIITA	exonic	nonsynonymous SNV	CIITA:NM000246:exon11:c.G1232A:p.R411H,CIITA:NM001286402:exon11:c.G1235A:p.R412H	0	0	0	0	0	0	0	0	0	0	0	0	0	0	0	0	0	0	0	0	0	0	0	0	0	0	0	0	0	0	0	0	0	0	0	0	0	0	0	0	0	0	0	0	0
chr16:10906868_C>T	CIITA	exonic	nonsynonymous SNV	CIITA:NM_000246:exon11:c.C1376T:p.P459L,CIITA:NM_001286402:exon11:c.C1379T:p.P460L	0	0	0	0	0	0	0	0	0	0	0	0	0	0	0	0	0	0	0	0	0	0	0	0	0	0	0	0	0	0	0	0	0	0	0	0	0	0	0	0	0	0	0	0	0
chr16:10906954_TTGA>-	CIITA	exonic	frameshift deletion	CIITA:NM_000246:exon11:c.1462_1465del:p.L488fs,CIITA:NM_001286402:exon11:c.1465_1468del:p.L489fs	0	0	0	0	0	0	0	0	0	0	0	0	0	0	0	0	0	0	0	0	0	0	0	0	0	0	0	0	0	1	0	0	0	0	0	0	0	0	0	0	0	0	0	0	0
chr16:10906979_T>C	CIITA	exonic	nonsynonymous SNV	CIITA:NM_000246:exon11:c.T1487C:p.L496P,CIITA:NM_001286402:exon11:c.T1490C:p.L497P	0	0	0	0	0	0	0	0	0	0	0	0	0	0	0	0	0	0	0	0	0	0	0	0	0	0	0	0	0	0	0	0	0	0	0	0	0	0	0	0	0	0	0	0	0
chr16:10907083_G>A	CIITA	exonic	nonsynonymous SNV	CIITA:NM_000246:exon11:c.G1591A:p.G531S,CIITA:NM_001286402:exon11:c.G1594A:p.G532S	0	0	0	0	0	0	0	0	0	0	0	0	0	0	0	0	0	0	0	0	0	0	0	0	0	0	0	0	0	0	0	0	0	0	0	0	0	0	0	0	0	0	0	0	0
chr16:10907118_CCT>-	CIITA	exonic	nonframeshift deletion	CIITA:NM_000246:exon11:c.1626_1628del:p.542_543del,CIITA:NM_001286402:exon11:c.1629_1631del:p.543_544del	0	0	0	0	0	0	0	0	0	0	0	0	0	0	0	0	0	0	0	0	0	0	0	0	0	0	0	0	0	0	0	0	0	0	0	0	0	0	0	0	0	0	0	0	0
chr16:10907194_G>A	CIITA	exonic	nonsynonymous SNV	CIITA:NM_000246:exon11:c.G1702A:p.G568S,CIITA:NM_001286402:exon11:c.G1705A:p.G569S	0	0	0	0	0	0	0	0	0	0	0	0	0	0	0	0	0	0	0	0	0	0	0	0	0	0	0	0	0	0	0	0	0	0	0	0	0	0	0	0	0	0	0	0	0
chr16:10907266_GACAGAGCCCT>-	CIITA	exonic	frameshift deletion	CIITA:NM_000246:exon11:c.1774_1784del:p.D592fs,CIITA:NM_001286402:exon11:c.1777_1787del:p.D593fs	0	0	0	0	0	0	0	0	0	0	0	0	0	0	0	0	0	0	0	0	0	0	0	0	0	0	0	0	0	0	0	0	0	0	0	0	0	0	0	0	0	0	0	0	0
chr16:10907269_A>T	CIITA	exonic	stopgain	CIITA:NM_000246:exon11:c.A1777T:p.R593X,CIITA:NM_001286402:exon11:c.A1780T:p.R594X	0	0	0	0	0	0	0	0	0	0	0	0	0	0	0	0	0	0	0	0	0	0	0	0	0	0	0	0	0	0	0	0	0	0	0	0	0	0	0	0	0	0	0	0	0
chr16:10907296_C>T	CIITA	exonic	nonsynonymous SNV	CIITA:NM_000246:exon11:c.C1804T:p.P602S,CIITA:NM_001286402:exon11:c.C1807T:p.P603S	0	0	0	0	0	0	0	0	0	0	0	0	0	0	0	0	0	0	0	0	0	0	0	0	0	0	0	0	0	0	0	0	0	0	0	0	0	0	0	0	0	0	0	0	0
chr16:10907413_TA>-	CIITA	exonic	frameshift deletion	CIITA:NM_000246:exon11:c.1921_1922del:p.Y641fs,CIITA:NM_001286402:exon11:c.1924_1925del:p.Y642fs	0	0	0	0	0	0	0	0	0	0	0	0	0	0	0	0	0	0	0	0	0	0	0	0	0	0	0	0	0	0	0	0	0	0	0	0	0	0	0	0	0	0	0	0	0
chr16:10907447_->C	CIITA	exonic	frameshift insertion	CIITA:NM_000246:exon11:c.1956dupC:p.S652fs,CIITA:NM_001286402:exon11:c.1959dupC:p.S653fs	0	0	0	0	0	0	0	0	0	0	0	0	0	0	0	0	0	0	0	0	0	0	0	0	0	0	0	0	0	0	0	0	0	0	0	0	0	0	0	0	0	0	0	0	0
chr16:10907448_C>-	CIITA	exonic	frameshift deletion	CIITA:NM_000246:exon11:c.1956delC:p.S652fs,CIITA:NM_001286402:exon11:c.1959delC:p.S653fs	0	0	0	0	0	0	0	0	0	0	0	0	0	0	0	0	0	0	0	0	0	0	0	0	0	0	0	0	0	0	0	0	0	0	0	0	0	0	0	0	0	0	0	0	0
chr16:10907448_C>-	CIITA	exonic	frameshift deletion	CIITA:NM_000246:exon11:c.1956delC:p.S652fs,CIITA:NM_001286402:exon11:c.1959delC:p.S653fs	0	0	0	0	0	0	0	0	0	0	0	0	0	0	0	0	0	0	0	0	0	0	0	0	0	0	0	0	0	0	0	0	0	0	0	0	0	0	0	0	0	0	0	0	0
chr16:10907471_T>C	CIITA	exonic	nonsynonymous SNV	CIITA:NM_000246:exon11:c.T1979C:p.L660P,CIITA:NM_001286402:exon11:c.T1982C:p.L661P	0	0	0	0	0	0	0	0	0	0	0	0	0	0	0	0	0	0	0	0	0	0	0	0	0	0	0	0	0	0	0	0	0	0	0	0	0	0	0	0	0	0	0	0	0
chr16:10907498_G>A	CIITA	exonic	nonsynonymous SNV	CIITA:NM_000246:exon11:c.G2006A:p.R669H,CIITA:NM_001286402:exon11:c.G2009A:p.R670H	0	0	0	0	0	0	0	0	0	0	0	0	0	0	0	0	0	0	0	0	0	0	0	0	0	0	0	0	0	0	0	0	0	0	0	0	0	0	0	0	0	0	0	0	0
chr16:10907520_G>C	CIITA	exonic	nonsynonymous SNV	CIITA:NM_000246:exon11:c.G2028C:p.Q676H,CIITA:NM_001286402:exon11:c.G2031C:p.Q677H	0	0	0	0	0	0	0	0	0	0	0	0	0	0	0	0	0	0	0	0	0	0	0	0	0	0	0	0	0	0	0	0	0	0	0	0	0	0	0	0	0	0	0	0	0
chr16:10907642_->G	CIITA	exonic	frameshift insertion	CIITA:NM_000246:exon11:c.2151dupG:p.L717fs,CIITA:NM_001286402:exon11:c.2154dupG:p.L718fs	0	0	0	0	0	0	0	0	0	0	0	0	0	0	0	0	0	0	0	0	0	0	0	0	0	0	0	0	0	0	0	0	0	0	0	0	0	0	0	0	0	0	0	0	0
chr16:10907651_T>C	CIITA	exonic	nonsynonymous SNV	CIITA:NM_000246:exon11:c.T2159C:p.L720P,CIITA:NM_001286402:exon11:c.T2162C:p.L721P	0	0	0	0	0	0	0	0	0	0	0	0	0	0	0	0	0	0	0	0	0	0	0	0	0	0	0	0	0	0	0	0	0	0	0	0	0	0	0	0	0	0	0	0	0
chr16:10907875_C>T	CIITA	exonic	nonsynonymous SNV	CIITA:NM_000246:exon11:c.C2383T:p.R795W,CIITA:NM_001286402:exon11:c.C2386T:p.R796W	0	0	0	0	0	0	0	0	0	0	0	0	0	0	0	0	0	0	0	0	0	0	0	0	0	0	0	0	0	0	0	0	0	0	0	0	0	0	0	0	0	0	0	0	0
chr16:10907912_T>C	CIITA	exonic	nonsynonymous SNV	CIITA:NM_000246:exon11:c.T2420C:p.L807P,CIITA:NM_001286402:exon11:c.T2423C:p.L808P	0	0	0	0	0	0	0	0	0	0	0	0	0	0	0	0	0	0	0	0	0	0	0	0	0	0	0	0	0	0	0	0	0	0	0	0	0	0	0	0	0	0	0	0	0
chr16:10907935_G>T	CIITA	exonic	stopgain	CIITA:NM_000246:exon11:c.G2443T:p.E815X,CIITA:NM_001286402:exon11:c.G2446T:p.E816X	0	0	0	0	0	0	0	0	0	0	0	0	0	0	0	0	0	0	0	0	0	0	0	0	0	0	0	0	0	0	0	0	0	0	0	0	0	0	0	0	0	0	0	0	0
chr16:10909042_G>A	CIITA	exonic	nonsynonymous SNV	CIITA:NM_001286403:exon10:c.G919A:p.D307N,CIITA:NM_000246:exon12:c.G2671A:p.D891N,CIITA:NM_001286402:exon12:c.G2674A:p.D892N	0	0	0	0	0	0	0	0	0	0	0	0	0	0	0	0	0	0	0	0	0	0	0	0	0	0	0	0	0	0	0	0	0	0	0	0	0	0	0	0	0	0	0	0	0
chr16:10909077_->G	CIITA	exonic	frameshift insertion	CIITA:NM_001286403:exon10:c.955dupG:p.H318fs,CIITA:NM_000246:exon12:c.2707dupG:p.H902fs,CIITA:NM_001286402:exon12:c.2710dupG:p.H903fs	0	0	0	0	0	0	0	0	0	0	0	0	0	0	0	0	0	0	0	0	0	0	0	0	0	0	0	0	0	0	0	0	0	0	0	0	0	0	0	0	0	0	0	0	0
chr16:10909129_T>C	CIITA	exonic	nonsynonymous SNV	CIITA:NM_001286403:exon10:c.T1006C:p.F336L,CIITA:NM_000246:exon12:c.T2758C:p.F920L,CIITA:NM_001286402:exon12:c.T2761C:p.F921L	0	0	0	0	0	0	0	0	0	0	0	0	0	0	0	0	0	0	0	0	0	0	0	0	0	0	0	0	0	0	0	0	0	0	0	0	0	0	0	0	0	0	0	0	0
chr16:10910188_G>T	CIITA	exonic	nonsynonymous SNV	CIITA:NM_001286403:exon11:c.G1065T:p.R355S,CIITA:NM_000246:exon13:c.G2817T:p.R939S,CIITA:NM_001286402:exon13:c.G2820T:p.R940S	0	0	0	0	0	0	0	0	0	0	0	0	0	0	0	0	0	0	0	0	0	0	0	0	0	0	0	0	0	0	0	0	0	0	0	0	0	0	0	0	0	0	0	0	0
chr16:10915628_T>A	CIITA	exonic	nonsynonymous SNV	CIITA:NM_001286403:exon12:c.T1195A:p.F399I,CIITA:NM_000246:exon14:c.T2947A:p.F983I,CIITA:NM_001286402:exon14:c.T2950A:p.F984I	0	0	0	0	0	0	0	0	0	0	0	0	0	0	0	0	0	0	0	0	0	0	0	0	0	0	1	0	0	0	0	0	0	0	0	0	0	0	0	0	0	0	0	0	0
chr16:10916458_AAGT>-	CIITA	exonic	frameshift deletion	CIITA:NM_001286403:exon13:c.1309_1310del:p.N437fs,CIITA:NM_000246:exon15:c.3061_3062del:p.N1021fs,CIITA:NM_001286402:exon15:c.3064_3065del:p.N1022fs	0	0	0	0	0	0	0	0	0	0	0	0	0	0	0	0	0	0	0	0	0	0	0	0	0	0	0	0	0	0	0	0	0	0	0	0	0	0	0	0	0	0	0	0	0
chr16:10916458_AAGT>-	CIITA	exonic	frameshift deletion	CIITA:NM_001286403:exon13:c.1309_1310del:p.N437fs,CIITA:NM_000246:exon15:c.3061_3062del:p.N1021fs,CIITA:NM_001286402:exon15:c.3064_3065del:p.N1022fs	0	0	0	0	0	0	0	0	0	0	0	0	0	0	0	0	0	0	0	0	0	0	0	0	0	0	0	0	0	0	0	0	0	0	0	0	0	0	0	0	0	0	0	0	0
chr16:10918438_A>G	CIITA	splicing	.	.	0	0	0	0	0	0	0	0	0	0	0	0	0	0	0	0	0	0	0	0	0	0	0	0	0	0	0	0	0	0	0	0	0	0	0	0	0	0	0	0	0	0	0	0	0
chr16:10918450_AAC>-	CIITA	exonic	nonframeshift deletion	CIITA:NM_001286403:exon14:c.1321_1323del:p.441_441del,CIITA:NM_000246:exon16:c.3073_3075del:p.1025_1025del,CIITA:NM_001286402:exon16:c.3076_3078del:p.1026_1026del	0	0	0	0	0	0	0	0	0	0	0	0	0	0	0	0	0	0	0	0	0	0	0	0	0	0	0	0	0	0	0	0	0	0	0	0	0	0	0	0	0	0	0	0	0
chr16:10918523_T>C	CIITA	exonic	nonsynonymous SNV	CIITA:NM_001286403:exon14:c.T1394C:p.L465P,CIITA:NM_000246:exon16:c.T3146C:p.L1049P,CIITA:NM_001286402:exon16:c.T3149C:p.L1050P	0	0	0	0	0	0	0	0	0	0	0	0	0	0	0	0	0	0	0	0	0	0	0	0	0	0	0	0	0	0	0	0	0	0	0	0	0	0	0	0	0	0	0	0	0
chr16:10922179_C>G	CIITA	exonic	nonsynonymous SNV	CIITA:NM001286403:exon15:c.C1410G:p.N470K,CIITA:NM000246:exon17:c.C3162G:p.N1054K,CIITA:NM001286402:exon17:c.C3165G:p.N1055K	0	0	0	0	0	0	0	0	0	0	0	0	0	0	0	0	0	0	0	0	0	0	0	0	0	0	0	0	0	0	0	0	0	0	0	0	0	0	0	0	0	0	0	0	0
chr16:10922213_C>T	CIITA	exonic	nonsynonymous SNV	CIITA:NM_001286403:exon15:c.C1444T:p.R482C,CIITA:NM_000246:exon17:c.C3196T:p.R1066C,CIITA:NM_001286402:exon17:c.C3199T:p.R1067C	0	0	0	0	0	0	0	0	0	0	0	0	0	0	0	0	0	0	0	0	0	0	0	0	0	0	0	0	0	0	0	0	0	0	0	0	0	0	0	0	0	0	0	0	0
chr16:10923248_CATT>-	CIITA	exonic	frameshift deletion	CIITA:NM_001286403:exon17:c.1586_1589del:p.P529fs,CIITA:NM_000246:exon19:c.3338_3341del:p.P1113fs,CIITA:NM_001286402:exon19:c.3341_3344del:p.P1114fs	0	0	0	0	0	0	0	0	0	0	0	0	0	0	0	0	0	0	0	0	0	0	0	0	0	0	0	0	0	0	0	0	0	0	0	0	0	0	0	0	0	0	0	0	0
chr16:10923299_GAT>-	CIITA	exonic	nonframeshift deletion	CIITA:NM_001286403:exon17:c.1637_1639del:p.546_547del,CIITA:NM_000246:exon19:c.3389_3391del:p.1130_1131del,CIITA:NM_001286402:exon19:c.3392_3394del:p.1131_1132del	0	0	0	0	0	0	0	0	0	0	0	0	0	0	0	0	0	0	0	0	0	0	0	0	0	0	0	0	0	0	0	0	0	0	0	0	0	0	0	0	0	0	0	0	0
chr16:3728122_C>A	CREBBP	exonic	nonsynonymous SNV	CREBBP:NM_001079846:exon30:c.G6811T:p.G2271C,CREBBP:NM_004380:exon31:c.G6925T:p.G2309C	0	0	0	0	0	0	0	0	0	0	0	0	0	0	0	0	0	0	0	0	0	0	0	0	0	0	0	0	0	0	0	0	0	0	0	0	0	0	0	0	0	0	0	0	0
chr16:3728166_C>T	CREBBP	exonic	nonsynonymous SNV	CREBBP:NM_001079846:exon30:c.G6767A:p.R2256Q,CREBBP:NM_004380:exon31:c.G6881A:p.R2294Q	0	0	0	0	0	0	0	0	0	0	0	0	0	0	0	0	0	0	0	0	0	0	0	0	0	0	0	0	0	0	0	0	0	0	0	0	0	0	0	0	0	0	0	0	0
chr16:3728448_->GCTGCAGCA	CREBBP	exonic	nonframeshift insertion	CREBBP:NM_001079846:exon30:c.6484_6485insTGCTGCAGC:p.Q2162delinsLLQQ,CREBBP:NM_004380:exon31:c.6598_6599insTGCTGCAGC:p.Q2200delinsLLQQ	0	0	0	0	0	0	0	0	0	0	0	0	0	0	0	0	0	0	0	0	0	0	0	0	0	0	0	0	0	0	0	0	0	0	0	0	0	0	0	0	0	0	0	0	0
chr16:3728707_C>T	CREBBP	exonic	nonsynonymous SNV	CREBBP:NM_001079846:exon30:c.G6226A:p.G2076S,CREBBP:NM_004380:exon31:c.G6340A:p.G2114S	0	0	0	0	0	0	0	0	0	0	0	0	0	0	0	0	0	0	0	0	0	0	0	0	0	0	0	0	0	0	0	0	0	0	0	0	1	0	0	0	0	0	0	0	0
chr16:3728707_C>T	CREBBP	exonic	nonsynonymous SNV	CREBBP:NM_001079846:exon30:c.G6226A:p.G2076S,CREBBP:NM_004380:exon31:c.G6340A:p.G2114S	0	0	0	0	0	0	0	0	0	0	0	0	0	0	0	0	0	0	0	0	0	0	0	0	0	0	0	0	0	0	0	0	0	0	0	0	0	0	0	0	0	0	0	0	0
chr16:3729319_G>A	CREBBP	exonic	stopgain	CREBBP:NM_001079846:exon30:c.C5614T:p.Q1872X,CREBBP:NM_004380:exon31:c.C5728T:p.Q1910X	0	0	0	0	0	0	0	0	0	0	0	0	0	0	0	0	0	0	0	0	0	0	0	0	0	0	0	0	0	0	0	0	0	0	0	0	0	0	0	0	0	0	0	0	0
chr16:3729534_C>T	CREBBP	exonic	nonsynonymous SNV	CREBBP:NM_001079846:exon30:c.G5399A:p.C1800Y,CREBBP:NM_004380:exon31:c.G5513A:p.C1838Y	0	0	0	0	0	0	0	0	0	0	0	0	0	0	0	0	0	0	0	0	0	0	0	0	0	0	0	0	0	0	0	0	0	0	0	0	0	0	0	0	0	0	0	0	0
chr16:3729804_C>-	CREBBP	exonic	frameshift deletion	CREBBP:NM_001079846:exon30:c.5129delG:p.G1710fs,CREBBP:NM_004380:exon31:c.5243delG:p.G1748fs	0	0	0	0	0	0	0	0	0	0	0	0	0	0	0	0	0	0	0	0	0	0	0	0	1	0	0	0	0	0	0	0	0	0	0	0	0	0	0	0	0	0	0	0	0
chr16:3729868_C>A	CREBBP	exonic	nonsynonymous SNV	CREBBP:NM_001079846:exon30:c.G5065T:p.D1689Y,CREBBP:NM_004380:exon31:c.G5179T:p.D1727Y	0	0	0	0	0	0	0	0	0	0	0	0	0	0	0	0	0	0	0	0	0	0	0	0	0	0	0	0	0	0	0	0	0	0	0	0	0	0	0	0	0	0	0	0	0
chr16:3729872_G>C	CREBBP	exonic	nonsynonymous SNV	CREBBP:NM_001079846:exon30:c.C5061G:p.D1687E,CREBBP:NM_004380:exon31:c.C5175G:p.D1725E	0	0	0	0	0	0	0	0	0	0	0	0	0	0	0	0	0	0	0	0	0	0	0	0	0	0	0	0	0	0	0	0	0	0	0	0	0	0	0	0	0	0	0	0	0
chr16:3731322_AAG>-	CREBBP	exonic	nonframeshift deletion	CREBBP:NM_001079846:exon29:c.4926_4928del:p.1642_1643del,CREBBP:NM_004380:exon30:c.5040_5042del:p.1680_1681del	0	0	0	0	0	0	0	0	0	0	0	0	0	0	0	0	0	0	0	0	0	0	0	0	0	0	0	0	0	0	0	0	0	0	0	0	0	0	0	0	0	0	0	0	0
chr16:3731322_AAG>-	CREBBP	exonic	nonframeshift deletion	CREBBP:NM_001079846:exon29:c.4926_4928del:p.1642_1643del,CREBBP:NM_004380:exon30:c.5040_5042del:p.1680_1681del	0	0	0	0	0	0	0	0	0	0	0	0	0	0	0	0	0	0	0	0	0	0	0	0	0	0	0	0	0	0	0	0	0	0	0	0	0	0	0	0	0	0	0	0	0
chr16:3731322_AAG>-	CREBBP	exonic	nonframeshift deletion	CREBBP:NM_001079846:exon29:c.4926_4928del:p.1642_1643del,CREBBP:NM_004380:exon30:c.5040_5042del:p.1680_1681del	0	0	0	0	0	0	0	0	0	0	0	0	0	0	0	0	0	0	0	0	0	0	0	0	0	0	0	0	0	0	0	0	0	0	0	0	0	0	0	0	0	0	0	0	0
chr16:3731323_AGG>-	CREBBP	exonic	nonframeshift deletion	CREBBP:NM_001079846:exon29:c.4925_4927del:p.1642_1643del,CREBBP:NM_004380:exon30:c.5039_5041del:p.1680_1681del	0	0	0	0	0	0	0	0	0	0	0	0	0	0	0	0	0	0	0	0	1	0	0	0	0	0	0	0	0	0	0	0	0	0	0	0	0	0	0	0	0	0	0	0	0
chr16:3731323_AGG>-	CREBBP	exonic	nonframeshift deletion	CREBBP:NM_001079846:exon29:c.4925_4927del:p.1642_1643del,CREBBP:NM_004380:exon30:c.5039_5041del:p.1680_1681del	0	0	0	0	0	0	0	0	0	0	0	0	0	0	0	0	0	0	0	0	0	0	0	0	0	0	0	0	0	0	0	0	0	0	0	0	0	0	0	0	0	0	0	0	0
chr16:3731323_AGG>-	CREBBP	exonic	nonframeshift deletion	CREBBP:NM_001079846:exon29:c.4925_4927del:p.1642_1643del,CREBBP:NM_004380:exon30:c.5039_5041del:p.1680_1681del	0	0	0	0	0	0	0	0	0	0	0	0	0	0	0	0	0	0	0	0	0	0	0	0	0	0	0	0	0	0	0	0	0	0	0	0	0	0	0	0	0	0	0	0	0
chr16:3731323_AGG>-	CREBBP	exonic	nonframeshift deletion	CREBBP:NM_001079846:exon29:c.4925_4927del:p.1642_1643del,CREBBP:NM_004380:exon30:c.5039_5041del:p.1680_1681del	0	0	0	0	0	0	0	0	0	0	0	0	0	0	0	0	0	0	0	0	0	0	0	0	0	0	0	0	0	0	0	0	0	0	0	0	0	0	0	0	0	0	0	0	0
chr16:3731323_AGG>-	CREBBP	exonic	nonframeshift deletion	CREBBP:NM_001079846:exon29:c.4925_4927del:p.1642_1643del,CREBBP:NM_004380:exon30:c.5039_5041del:p.1680_1681del	0	0	0	0	0	0	0	0	0	0	0	0	0	0	0	0	0	0	0	0	0	0	0	0	0	0	0	0	0	0	0	0	0	0	0	0	0	0	0	0	0	0	0	0	0
chr16:3731323_AGG>-	CREBBP	exonic	nonframeshift deletion	CREBBP:NM_001079846:exon29:c.4925_4927del:p.1642_1643del,CREBBP:NM_004380:exon30:c.5039_5041del:p.1680_1681del	0	0	0	0	0	0	0	0	0	0	0	0	0	0	0	0	0	0	0	0	0	0	0	0	0	0	0	0	0	0	0	0	0	0	0	0	0	0	0	0	0	0	0	0	0
chr16:3731323_AGG>-	CREBBP	exonic	nonframeshift deletion	CREBBP:NM_001079846:exon29:c.4925_4927del:p.1642_1643del,CREBBP:NM_004380:exon30:c.5039_5041del:p.1680_1681del	0	0	0	0	0	0	0	0	0	0	0	0	0	0	0	0	0	0	0	0	0	0	0	0	0	0	0	0	0	0	0	0	0	0	0	0	0	0	0	0	0	0	0	0	0
chr16:3731323_AGG>-	CREBBP	exonic	nonframeshift deletion	CREBBP:NM_001079846:exon29:c.4925_4927del:p.1642_1643del,CREBBP:NM_004380:exon30:c.5039_5041del:p.1680_1681del	0	0	0	0	0	0	0	0	0	0	0	0	0	0	0	0	0	0	0	0	0	0	0	0	0	0	0	0	0	0	0	0	0	0	0	0	0	0	0	0	0	0	0	0	0
chr16:3731323_AGG>-	CREBBP	exonic	nonframeshift deletion	CREBBP:NM_001079846:exon29:c.4925_4927del:p.1642_1643del,CREBBP:NM_004380:exon30:c.5039_5041del:p.1680_1681del	0	0	0	0	0	0	0	0	0	0	0	0	0	0	0	0	0	0	0	0	0	0	0	0	0	0	0	0	0	0	0	0	0	0	0	0	0	0	0	0	0	0	0	0	0
chr16:3731323_AGG>-	CREBBP	exonic	nonframeshift deletion	CREBBP:NM_001079846:exon29:c.4925_4927del:p.1642_1643del,CREBBP:NM_004380:exon30:c.5039_5041del:p.1680_1681del	0	0	0	0	0	0	0	0	0	0	0	0	0	0	0	0	0	0	0	0	0	0	0	0	0	0	0	0	0	0	0	0	0	0	0	0	0	0	0	0	0	0	0	0	0
chr16:3731323_AGG>-	CREBBP	exonic	nonframeshift deletion	CREBBP:NM_001079846:exon29:c.4925_4927del:p.1642_1643del,CREBBP:NM_004380:exon30:c.5039_5041del:p.1680_1681del	0	0	0	0	0	0	0	0	0	0	0	0	0	0	0	0	0	0	0	0	0	0	0	0	0	0	0	0	0	0	0	0	0	0	0	0	0	0	0	0	0	0	0	0	0
chr16:3731323_AGG>-	CREBBP	exonic	nonframeshift deletion	CREBBP:NM_001079846:exon29:c.4925_4927del:p.1642_1643del,CREBBP:NM_004380:exon30:c.5039_5041del:p.1680_1681del	0	0	0	0	0	0	0	0	0	0	0	0	0	0	0	0	0	0	0	0	0	0	0	0	0	0	0	0	0	0	0	0	0	0	0	0	0	0	0	0	0	0	0	0	0
chr16:3731323_AGG>-	CREBBP	exonic	nonframeshift deletion	CREBBP:NM_001079846:exon29:c.4925_4927del:p.1642_1643del,CREBBP:NM_004380:exon30:c.5039_5041del:p.1680_1681del	0	0	0	0	0	0	0	0	0	0	0	0	0	0	0	0	0	0	0	0	0	0	0	0	0	0	0	0	0	0	0	0	0	0	0	0	0	0	0	0	0	0	0	0	0
chr16:3731323_AGG>-	CREBBP	exonic	nonframeshift deletion	CREBBP:NM_001079846:exon29:c.4925_4927del:p.1642_1643del,CREBBP:NM_004380:exon30:c.5039_5041del:p.1680_1681del	0	0	0	0	0	0	0	0	0	0	0	0	0	0	0	0	0	0	0	0	0	0	0	0	0	0	0	0	0	0	0	0	0	0	0	0	0	0	0	0	0	0	0	0	0
chr16:3731323_AGG>-	CREBBP	exonic	nonframeshift deletion	CREBBP:NM_001079846:exon29:c.4925_4927del:p.1642_1643del,CREBBP:NM_004380:exon30:c.5039_5041del:p.1680_1681del	0	0	0	0	0	0	0	0	0	0	0	0	0	0	0	0	0	0	0	0	0	0	0	0	0	0	0	0	0	0	0	0	0	0	0	0	0	0	0	0	0	0	0	0	0
chr16:3731361_A>G	CREBBP	exonic	nonsynonymous SNV	CREBBP:NM_001079846:exon29:c.T4889C:p.L1630P,CREBBP:NM_004380:exon30:c.T5003C:p.L1668P	0	0	0	0	0	0	0	0	0	0	0	0	0	0	0	0	0	0	0	0	0	0	0	0	0	0	0	0	0	0	0	0	0	0	0	0	0	1	0	0	0	0	0	0	0
chr16:3731368_C>T	CREBBP	exonic	nonsynonymous SNV	CREBBP:NM_001079846:exon29:c.G4882A:p.A1628T,CREBBP:NM_004380:exon30:c.G4996A:p.A1666T	0	0	0	0	0	0	0	0	0	0	0	0	0	0	0	0	0	0	0	0	0	0	0	0	0	0	0	0	0	0	0	0	0	0	0	0	0	0	0	0	0	0	0	0	0
chr16:3731374_G>A	CREBBP	exonic	nonsynonymous SNV	CREBBP:NM_001079846:exon29:c.C4876T:p.R1626C,CREBBP:NM_004380:exon30:c.C4990T:p.R1664C	0	0	0	0	0	0	0	0	0	0	0	0	0	0	0	0	0	0	0	0	0	0	0	0	0	0	0	0	0	0	0	0	0	0	0	0	0	0	0	0	0	0	0	0	0
chr16:3731779_CTT>-	CREBBP	exonic	nonframeshift deletion	CREBBP:NM_001079846:exon28:c.4771_4773del:p.1591_1591del,CREBBP:NM_004380:exon29:c.4885_4887del:p.1629_1629del	0	0	0	0	0	0	0	0	0	0	0	0	0	0	0	0	0	0	0	0	0	0	0	0	0	0	0	0	0	0	0	0	0	0	0	0	0	0	0	0	0	0	0	0	0
chr16:3731779_CTTGTGCTTCTCCATGGTGGCATACAG>-	CREBBP	exonic	nonframeshift deletion	CREBBP:NM_001079846:exon28:c.4747_4773del:p.1583_1591del,CREBBP:NM_004380:exon29:c.4861_4887del:p.1621_1629del	0	0	0	0	0	0	0	0	0	0	0	0	0	0	0	0	0	0	0	0	0	0	0	0	0	0	0	0	0	0	0	0	0	0	0	0	0	0	0	0	0	0	0	0	0
chr16:3731861_C>A	CREBBP	exonic	nonsynonymous SNV	CREBBP:NM_001079846:exon28:c.G4691T:p.R1564L,CREBBP:NM_004380:exon29:c.G4805T:p.R1602L	0	0	0	0	0	0	0	0	0	0	0	0	0	0	0	0	0	0	0	0	0	0	0	0	0	0	0	0	0	0	0	0	0	0	0	0	0	0	0	0	0	0	0	0	0
chr16:3731874_T>-	CREBBP	exonic	frameshift deletion	CREBBP:NM_001079846:exon28:c.4678delA:p.S1560fs,CREBBP:NM_004380:exon29:c.4792delA:p.S1598fs	0	0	0	0	0	0	0	0	0	0	0	0	0	0	0	0	0	0	0	0	0	0	0	0	0	0	0	0	0	0	0	0	0	0	0	0	0	0	0	0	0	0	0	0	0
chr16:3731899_G>-	CREBBP	exonic	frameshift deletion	CREBBP:NM_001079846:exon28:c.4653delC:p.N1551fs,CREBBP:NM_004380:exon29:c.4767delC:p.N1589fs	0	0	0	0	0	0	0	0	0	0	0	0	0	0	0	0	0	0	0	0	0	0	0	0	0	0	0	0	0	0	0	0	0	0	0	0	0	0	0	0	0	0	0	0	0
chr16:3736096_TAGTTCCT>-	CREBBP	exonic	frameshift deletion	CREBBP:NM_001079846:exon27:c.4547_4554del:p.K1516fs,CREBBP:NM_004380:exon28:c.4661_4668del:p.K1554fs	0	0	0	0	0	0	0	0	0	0	0	0	0	0	0	0	0	0	0	0	0	0	0	0	0	0	0	0	0	0	0	0	0	0	0	0	0	0	0	0	0	0	0	0	0
chr16:3736097_A>C	CREBBP	exonic	nonsynonymous SNV	CREBBP:NM_001079846:exon27:c.T4553G:p.L1518R,CREBBP:NM_004380:exon28:c.T4667G:p.L1556R	0	0	0	0	0	0	0	0	0	0	0	0	0	0	0	0	0	0	0	0	0	0	0	0	0	0	0	0	0	0	0	0	0	0	0	0	0	0	0	0	0	0	0	0	0
chr16:3736115_T>C	CREBBP	exonic	nonsynonymous SNV	CREBBP:NM_001079846:exon27:c.A4535G:p.E1512G,CREBBP:NM_004380:exon28:c.A4649G:p.E1550G	0	0	0	0	0	0	0	0	0	0	0	0	0	0	0	0	0	0	0	0	0	0	0	0	0	0	0	0	0	0	0	0	0	0	0	0	0	0	0	0	0	0	0	0	0
chr16:3736116_C>T	CREBBP	exonic	nonsynonymous SNV	CREBBP:NM_001079846:exon27:c.G4534A:p.E1512K,CREBBP:NM_004380:exon28:c.G4648A:p.E1550K	0	0	0	0	0	0	0	0	0	0	0	0	0	0	0	0	0	0	0	0	0	0	0	0	0	0	0	0	0	0	0	0	0	0	0	0	0	0	0	0	0	0	0	0	0
chr16:3736136_T>A	CREBBP	exonic	nonsynonymous SNV	CREBBP:NM_001079846:exon27:c.A4514T:p.D1505V,CREBBP:NM_004380:exon28:c.A4628T:p.D1543V	0	0	0	0	0	0	0	0	0	0	0	0	0	0	0	0	0	0	0	0	0	0	0	0	0	0	0	0	0	0	0	0	0	0	0	0	0	0	0	0	0	0	0	0	0
chr16:3736151_G>C	CREBBP	exonic	nonsynonymous SNV	CREBBP:NM001079846:exon27:c.C4499G:p.P1500R,CREBBP:NM004380:exon28:c.C4613G:p.P1538R	0	0	0	0	0	0	0	0	0	0	0	0	0	0	0	0	0	0	0	0	0	0	0	0	0	0	0	0	0	0	0	0	0	0	0	0	0	0	0	0	0	0	0	0	0
chr16:3736157_T>C	CREBBP	exonic	nonsynonymous SNV	CREBBP:NM001079846:exon27:c.A4493G:p.E1498G,CREBBP:NM004380:exon28:c.A4607G:p.E1536G	0	0	0	0	0	0	0	0	0	0	0	0	0	0	0	0	0	0	0	0	0	0	0	0	0	0	0	0	0	0	0	0	0	0	0	0	0	0	0	0	0	0	0	0	0
chr16:3736648_A>C	CREBBP	splicing	.	.	0	0	0	0	0	0	0	0	0	0	0	0	0	0	0	0	0	0	0	0	0	0	0	0	0	0	0	0	0	0	0	0	0	0	0	0	0	0	0	0	0	0	0	0	0
chr16:3736688_C>-	CREBBP	exonic	frameshift deletion	CREBBP:NM_001079846:exon26:c.4408delG:p.D1470fs,CREBBP:NM_004380:exon27:c.4522delG:p.D1508fs	0	0	0	0	0	0	0	0	0	0	0	0	0	0	0	0	0	0	0	0	0	0	0	0	0	0	0	0	0	0	0	0	0	0	0	0	0	0	0	0	0	0	0	0	0
chr16:3736690_A>G	CREBBP	exonic	nonsynonymous SNV	CREBBP:NM_001079846:exon26:c.T4406C:p.L1469P,CREBBP:NM_004380:exon27:c.T4520C:p.L1507P	0	0	0	0	0	0	0	0	0	0	0	0	0	0	0	0	0	0	0	0	0	0	0	0	0	0	0	0	0	0	0	0	0	0	0	0	0	0	0	0	0	0	0	0	0
chr16:3736690_A>G	CREBBP	exonic	nonsynonymous SNV	CREBBP:NM_001079846:exon26:c.T4406C:p.L1469P,CREBBP:NM_004380:exon27:c.T4520C:p.L1507P	0	0	0	0	0	0	0	0	0	0	0	0	0	0	0	0	0	0	0	0	0	0	0	0	0	0	0	0	0	0	0	0	0	0	0	0	0	0	0	0	0	0	0	0	0
chr16:3736695_->T	CREBBP	exonic	frameshift insertion	CREBBP:NM_001079846:exon26:c.4400dupA:p.K1467fs,CREBBP:NM_004380:exon27:c.4514dupA:p.K1505fs	0	0	0	0	0	0	0	0	0	0	0	0	0	0	0	0	0	0	0	0	0	0	0	0	0	0	0	0	0	0	0	0	0	0	0	0	0	0	0	0	0	0	0	0	0
chr16:3736702_T>A	CREBBP	exonic	nonsynonymous SNV	CREBBP:NM001079846:exon26:c.A4394T:p.Y1465F,CREBBP:NM004380:exon27:c.A4508T:p.Y1503F	0	0	0	0	0	0	0	0	0	0	0	0	0	0	0	0	0	0	0	0	0	0	0	0	0	0	0	0	0	0	0	0	0	0	0	0	0	0	0	0	0	0	0	0	0
chr16:3736703_A>C	CREBBP	exonic	nonsynonymous SNV	CREBBP:NM_001079846:exon26:c.T4393G:p.Y1465D,CREBBP:NM_004380:exon27:c.T4507G:p.Y1503D	0	0	0	0	0	0	0	0	0	0	0	0	0	0	0	0	0	0	0	0	0	0	0	0	0	0	0	0	0	0	0	0	0	0	0	0	0	0	0	0	0	0	0	0	0
chr16:3736703_A>C	CREBBP	exonic	nonsynonymous SNV	CREBBP:NM001079846:exon26:c.T4393G:p.Y1465D,CREBBP:NM004380:exon27:c.T4507G:p.Y1503D	0	0	0	0	0	0	0	0	0	0	0	0	0	0	0	0	0	0	0	0	0	0	0	0	0	0	0	0	0	0	0	0	0	0	0	0	0	0	0	0	0	0	0	0	0
chr16:3736703_A>C	CREBBP	exonic	nonsynonymous SNV	CREBBP:NM_001079846:exon26:c.T4393G:p.Y1465D,CREBBP:NM_004380:exon27:c.T4507G:p.Y1503D	0	0	0	0	0	0	0	0	0	0	0	0	0	0	0	0	0	0	0	0	0	0	0	0	0	0	0	0	0	0	0	0	0	0	0	0	0	0	0	0	0	0	0	0	0
chr16:3736703_A>C	CREBBP	exonic	nonsynonymous SNV	CREBBP:NM_001079846:exon26:c.T4393G:p.Y1465D,CREBBP:NM_004380:exon27:c.T4507G:p.Y1503D	0	0	0	0	0	0	0	0	0	0	0	0	0	0	0	0	0	0	0	0	0	0	0	0	0	0	0	0	0	0	0	0	0	0	0	0	0	0	0	0	0	0	0	0	0
chr16:3736703_A>C	CREBBP	exonic	nonsynonymous SNV	CREBBP:NM_001079846:exon26:c.T4393G:p.Y1465D,CREBBP:NM_004380:exon27:c.T4507G:p.Y1503D	0	0	0	0	0	0	0	0	0	0	0	0	0	0	0	0	0	0	0	0	0	0	0	0	0	0	0	0	0	0	0	0	0	0	0	0	0	0	0	0	0	0	0	0	0
chr16:3736703_A>T	CREBBP	exonic	nonsynonymous SNV	CREBBP:NM_001079846:exon26:c.T4393A:p.Y1465N,CREBBP:NM_004380:exon27:c.T4507A:p.Y1503N	0	0	0	0	0	0	0	0	0	0	0	0	0	0	0	0	0	0	0	0	0	0	0	0	0	0	0	0	0	0	0	0	0	0	0	0	0	0	0	0	0	0	0	0	0
chr16:3736703_A>T	CREBBP	exonic	nonsynonymous SNV	CREBBP:NM_001079846:exon26:c.T4393A:p.Y1465N,CREBBP:NM_004380:exon27:c.T4507A:p.Y1503N	0	0	0	0	0	0	0	0	0	0	0	0	0	0	0	0	0	0	0	0	0	0	0	0	0	0	0	0	0	0	0	0	0	0	0	0	0	0	0	0	0	0	0	0	0
chr16:3736704_C>A	CREBBP	exonic	nonsynonymous SNV	CREBBP:NM_001079846:exon26:c.G4392T:p.W1464C,CREBBP:NM_004380:exon27:c.G4506T:p.W1502C	0	0	0	0	0	0	0	0	0	0	0	0	0	0	0	0	0	0	0	0	0	0	0	0	0	0	0	0	0	0	0	0	0	0	0	0	0	0	0	0	0	0	0	0	0
chr16:3736706_A>G	CREBBP	exonic	nonsynonymous SNV	CREBBP:NM_001079846:exon26:c.T4390C:p.W1464R,CREBBP:NM_004380:exon27:c.T4504C:p.W1502R	0	0	0	0	0	0	0	0	0	0	0	0	0	0	0	0	0	0	0	0	0	0	0	0	0	0	0	0	0	0	0	0	0	0	0	0	0	0	0	0	0	0	0	0	0
chr16:3736718_G>A	CREBBP	exonic	stopgain	CREBBP:NM_001079846:exon26:c.C4378T:p.R1460X,CREBBP:NM_004380:exon27:c.C4492T:p.R1498X	0	0	0	0	0	0	0	0	0	0	0	0	0	0	0	0	0	0	0	0	0	0	0	0	0	0	0	0	0	0	0	0	0	0	0	0	0	0	0	0	0	0	0	0	0
chr16:3736718_G>A	CREBBP	exonic	stopgain	CREBBP:NM_001079846:exon26:c.C4378T:p.R1460X,CREBBP:NM_004380:exon27:c.C4492T:p.R1498X	0	0	0	0	0	0	0	0	0	0	0	0	0	0	0	0	0	0	0	0	0	0	0	0	0	0	0	0	0	0	0	0	0	0	0	0	0	0	0	0	0	0	0	0	0
chr16:3736718_G>A	CREBBP	exonic	stopgain	CREBBP:NM_001079846:exon26:c.C4378T:p.R1460X,CREBBP:NM_004380:exon27:c.C4492T:p.R1498X	0	0	0	0	0	0	0	0	0	0	0	0	0	0	0	0	0	0	0	0	0	0	0	0	0	0	0	0	0	0	0	0	0	0	0	0	0	0	0	0	0	0	0	0	0
chr16:3736736_T>A	CREBBP	exonic	stopgain	CREBBP:NM_001079846:exon26:c.A4360T:p.K1454X,CREBBP:NM_004380:exon27:c.A4474T:p.K1492X	0	0	0	0	0	0	0	0	0	0	0	0	0	0	0	0	0	0	0	0	0	0	0	0	0	0	0	0	0	0	0	0	0	0	0	0	0	0	0	0	0	0	0	0	0
chr16:3736738_T>A	CREBBP	exonic	nonsynonymous SNV	CREBBP:NM_001079846:exon26:c.A4358T:p.Q1453L,CREBBP:NM_004380:exon27:c.A4472T:p.Q1491L	0	0	0	0	0	0	0	0	0	0	0	0	0	0	0	0	0	0	0	0	0	0	0	0	0	0	0	0	0	0	0	0	0	0	0	0	0	0	0	0	0	0	0	0	0
chr16:3736739_->A	CREBBP	exonic	frameshift insertion	CREBBP:NM_001079846:exon26:c.4356dupT:p.Q1453fs,CREBBP:NM_004380:exon27:c.4470dupT:p.Q1491fs	0	0	0	0	0	0	0	0	0	0	0	0	0	0	0	0	0	0	0	0	0	0	0	0	0	0	0	0	0	0	0	0	0	0	0	0	0	0	0	0	0	0	0	0	0
chr16:3736739_G>T	CREBBP	exonic	nonsynonymous SNV	CREBBP:NM_001079846:exon26:c.C4357A:p.Q1453K,CREBBP:NM_004380:exon27:c.C4471A:p.Q1491K	0	0	0	0	0	0	0	0	0	0	0	0	0	0	0	0	0	0	0	0	0	0	0	0	0	0	0	0	1	0	0	0	0	0	0	0	0	0	0	0	0	0	0	0	0
chr16:3736739_G>T	CREBBP	exonic	nonsynonymous SNV	CREBBP:NM_001079846:exon26:c.C4357A:p.Q1453K,CREBBP:NM_004380:exon27:c.C4471A:p.Q1491K	0	0	0	0	0	0	0	0	0	0	0	0	0	0	0	0	0	0	0	0	0	0	0	0	0	0	0	0	0	0	0	0	0	0	0	0	0	0	0	0	0	0	0	0	0
chr16:3736748_G>T	CREBBP	exonic	nonsynonymous SNV	CREBBP:NM_001079846:exon26:c.C4348A:p.P1450T,CREBBP:NM_004380:exon27:c.C4462A:p.P1488T	0	0	0	0	0	0	0	0	0	0	0	0	0	0	0	0	0	0	0	0	0	0	0	0	0	0	0	0	0	0	0	0	0	0	0	0	0	0	0	0	0	0	0	0	0
chr16:3736750_T>A	CREBBP	exonic	nonsynonymous SNV	CREBBP:NM_001079846:exon26:c.A4346T:p.H1449L,CREBBP:NM_004380:exon27:c.A4460T:p.H1487L	0	0	0	0	0	0	0	0	0	0	0	0	0	0	0	0	0	0	0	0	0	0	0	0	0	0	0	0	0	0	0	0	0	0	0	0	1	0	0	0	0	0	0	0	0
chr16:3736751_G>A	CREBBP	exonic	nonsynonymous SNV	CREBBP:NM_001079846:exon26:c.C4345T:p.H1449Y,CREBBP:NM_004380:exon27:c.C4459T:p.H1487Y	0	0	0	0	0	0	0	0	0	0	0	0	0	0	0	0	0	0	0	0	0	0	0	0	0	0	0	0	0	0	0	0	0	0	0	0	0	0	0	0	0	0	0	0	0
chr16:3736751_G>A	CREBBP	exonic	nonsynonymous SNV	CREBBP:NM_001079846:exon26:c.C4345T:p.H1449Y,CREBBP:NM_004380:exon27:c.C4459T:p.H1487Y	0	0	0	0	0	0	0	0	0	0	0	0	0	0	0	0	0	0	0	0	0	0	0	0	0	0	0	0	0	0	0	0	0	0	0	0	0	0	0	0	0	0	0	0	0
chr16:3736760_A>C	CREBBP	exonic	nonsynonymous SNV	CREBBP:NM_001079846:exon26:c.T4336G:p.F1446V,CREBBP:NM_004380:exon27:c.T4450G:p.F1484V	0	0	0	0	0	0	0	0	0	0	0	0	0	0	0	0	0	0	0	0	0	0	0	0	0	0	0	0	0	0	0	0	0	0	0	0	0	0	0	0	0	0	0	0	0
chr16:3736762_A>G	CREBBP	exonic	nonsynonymous SNV	CREBBP:NM_001079846:exon26:c.T4334C:p.I1445T,CREBBP:NM_004380:exon27:c.T4448C:p.I1483T	0	0	0	0	0	0	0	0	0	0	0	0	0	0	0	0	0	0	0	0	0	0	0	0	0	0	0	0	0	0	0	0	0	0	0	0	0	0	0	0	0	0	0	0	0
chr16:3736762_A>T	CREBBP	exonic	nonsynonymous SNV	CREBBP:NM_001079846:exon26:c.T4334A:p.I1445N,CREBBP:NM_004380:exon27:c.T4448A:p.I1483N	0	0	0	0	0	0	0	0	0	0	0	0	0	0	0	0	0	0	0	0	0	0	0	0	0	0	0	0	0	0	0	0	0	0	0	0	0	0	0	0	0	0	0	0	0
chr16:3736762_A>T	CREBBP	exonic	nonsynonymous SNV	CREBBP:NM_001079846:exon26:c.T4334A:p.I1445N,CREBBP:NM_004380:exon27:c.T4448A:p.I1483N	0	0	0	0	0	0	0	0	0	0	0	0	0	0	0	0	0	0	0	0	0	0	0	0	0	0	0	0	0	0	0	0	0	0	0	0	0	0	0	0	0	0	0	0	0
chr16:3736763_T>A	CREBBP	exonic	nonsynonymous SNV	CREBBP:NM_001079846:exon26:c.A4333T:p.I1445F,CREBBP:NM_004380:exon27:c.A4447T:p.I1483F	0	0	0	0	0	0	0	0	0	0	0	0	0	0	0	0	0	0	0	0	0	0	0	0	0	0	0	0	0	0	0	0	0	0	0	0	0	0	0	0	0	0	0	0	0
chr16:3736765_T>C	CREBBP	exonic	nonsynonymous SNV	CREBBP:NM_001079846:exon26:c.A4331G:p.Y1444C,CREBBP:NM_004380:exon27:c.A4445G:p.Y1482C	0	0	0	0	0	0	0	0	0	0	0	0	0	0	0	0	0	0	0	0	0	0	0	0	0	0	0	0	0	0	0	0	0	0	0	0	0	0	0	0	0	0	0	0	0
chr16:3736772_CTC>-	CREBBP	exonic	nonframeshift deletion	CREBBP:NM_001079846:exon26:c.4322_4324del:p.1441_1442del,CREBBP:NM_004380:exon27:c.4436_4438del:p.1479_1480del	0	0	0	0	0	0	0	0	0	0	0	0	0	0	0	0	0	0	0	0	0	0	0	0	0	0	0	0	0	0	0	0	0	0	0	0	0	0	0	0	0	0	0	0	0
chr16:3736783_G>A	CREBBP	exonic	nonsynonymous SNV	CREBBP:NM_001079846:exon26:c.C4313T:p.P1438L,CREBBP:NM_004380:exon27:c.C4427T:p.P1476L	0	0	0	0	0	0	0	0	0	0	0	0	0	0	0	0	0	0	0	0	0	0	0	0	0	0	0	0	0	0	0	0	0	0	0	0	0	0	0	0	0	0	0	0	0
chr16:3736786_G>A	CREBBP	exonic	nonsynonymous SNV	CREBBP:NM_001079846:exon26:c.C4310T:p.P1437L,CREBBP:NM_004380:exon27:c.C4424T:p.P1475L	0	0	0	0	0	0	0	0	0	0	0	0	0	0	0	0	0	0	0	0	0	0	0	0	0	0	0	0	0	0	0	0	0	0	0	0	0	0	0	0	0	0	0	0	0
chr16:3736786_G>T	CREBBP	exonic	nonsynonymous SNV	CREBBP:NM_001079846:exon26:c.C4310A:p.P1437H,CREBBP:NM_004380:exon27:c.C4424A:p.P1475H	0	0	0	0	0	0	0	0	0	0	0	0	0	0	0	0	0	0	0	0	0	0	0	0	0	0	0	0	0	0	0	0	0	0	0	0	0	0	0	0	0	0	0	0	0
chr16:3736805_CT>-	CREBBP	exonic	frameshift deletion	CREBBP:NM_001079846:exon26:c.4290_4291del:p.T1430fs,CREBBP:NM_004380:exon27:c.4404_4405del:p.T1468fs	0	0	0	0	0	0	0	0	0	0	0	0	0	0	0	0	0	0	0	0	0	0	0	0	0	0	0	0	0	0	0	0	0	0	0	0	0	0	0	0	0	0	0	0	0
chr16:3736809_CACATACCTGCAGGACCCACG>-	CREBBP	exonic	frameshift deletion	CREBBP:NM_001079846:exon26:c.4281_4287del:p.G1427fs,CREBBP:NM_004380:exon27:c.4395_4401del:p.G1465fs	0	0	0	0	0	0	0	0	0	0	0	0	0	0	0	0	0	0	0	0	0	0	0	0	0	0	0	0	0	0	0	0	0	0	0	0	0	0	0	0	0	0	0	0	0
chr16:3736816_C>A	CREBBP	splicing	.	.	0	0	0	0	0	0	0	0	0	0	0	0	0	0	0	0	0	0	0	0	0	0	0	0	0	0	0	0	0	0	0	0	0	0	0	0	0	0	0	0	0	0	0	0	0
chr16:3736816_C>A	CREBBP	splicing	.	.	0	0	0	0	0	0	0	0	0	0	0	0	0	0	0	0	0	0	0	0	0	0	0	0	0	0	0	0	0	0	0	0	0	0	0	0	0	0	0	0	0	0	0	0	0
chr16:3738557_A>G	CREBBP	splicing	.	.	0	0	0	0	0	0	0	0	0	0	0	0	0	0	0	0	0	0	0	0	0	0	0	0	0	0	0	0	0	0	0	0	0	0	0	0	0	0	0	0	0	0	0	0	0
chr16:3738605_A>C	CREBBP	exonic	nonsynonymous SNV	CREBBP:NM_001079846:exon25:c.T4234G:p.Y1412D,CREBBP:NM_004380:exon26:c.T4348G:p.Y1450D	0	0	0	0	0	0	0	0	0	0	0	0	0	0	0	0	0	0	0	0	0	0	0	0	0	0	0	0	0	0	0	0	0	0	0	0	0	0	0	0	0	0	0	0	0
chr16:3738605_A>C	CREBBP	exonic	nonsynonymous SNV	CREBBP:NM_001079846:exon25:c.T4234G:p.Y1412D,CREBBP:NM_004380:exon26:c.T4348G:p.Y1450D	0	0	0	0	0	0	0	0	0	0	0	0	0	0	0	0	0	0	0	0	0	0	0	0	0	0	0	0	0	0	0	0	0	0	0	0	0	0	0	0	0	0	0	0	0
chr16:3738605_A>G	CREBBP	exonic	nonsynonymous SNV	CREBBP:NM_001079846:exon25:c.T4234C:p.Y1412H,CREBBP:NM_004380:exon26:c.T4348C:p.Y1450H	0	0	0	0	0	0	0	0	0	0	0	0	0	0	0	0	0	0	0	0	0	0	0	0	0	0	0	0	0	0	0	1	0	0	0	0	0	0	0	0	0	0	0	0	0
chr16:3738607_A>T	CREBBP	exonic	nonsynonymous SNV	CREBBP:NM_001079846:exon25:c.T4232A:p.V1411D,CREBBP:NM_004380:exon26:c.T4346A:p.V1449D	0	0	0	0	0	0	0	0	0	0	0	0	0	0	0	0	0	0	0	0	0	0	0	0	0	0	0	0	0	0	0	0	0	0	0	0	0	0	0	0	0	0	0	0	0
chr16:3738616_C>A	CREBBP	exonic	nonsynonymous SNV	CREBBP:NM_001079846:exon25:c.G4223T:p.R1408L,CREBBP:NM_004380:exon26:c.G4337T:p.R1446L	0	0	0	0	0	0	0	0	0	0	0	0	0	0	0	0	0	0	0	0	0	0	0	0	0	0	0	0	0	0	0	0	0	0	0	0	0	0	0	0	0	0	0	0	0
chr16:3738616_C>G	CREBBP	exonic	nonsynonymous SNV	CREBBP:NM_001079846:exon25:c.G4223C:p.R1408P,CREBBP:NM_004380:exon26:c.G4337C:p.R1446P	0	0	0	0	0	0	0	0	0	0	0	0	0	0	0	0	0	0	0	0	0	0	0	0	0	0	0	0	0	0	0	0	0	0	0	0	0	0	0	0	0	0	0	0	0
chr16:3738616_C>T	CREBBP	exonic	nonsynonymous SNV	CREBBP:NM_001079846:exon25:c.G4223A:p.R1408H,CREBBP:NM_004380:exon26:c.G4337A:p.R1446H	0	0	0	0	0	0	0	0	0	0	0	0	0	0	0	0	0	0	0	0	0	0	0	0	0	0	0	0	0	0	0	0	0	0	0	0	0	0	0	0	0	0	0	0	0
chr16:3738616_C>T	CREBBP	exonic	nonsynonymous SNV	CREBBP:NM_001079846:exon25:c.G4223A:p.R1408H,CREBBP:NM_004380:exon26:c.G4337A:p.R1446H	0	0	0	0	0	0	0	0	0	0	0	0	0	0	0	0	0	0	0	0	0	0	0	0	0	0	0	0	0	0	0	0	0	0	0	0	0	0	0	0	0	0	0	0	0
chr16:3738616_C>T	CREBBP	exonic	nonsynonymous SNV	CREBBP:NM_001079846:exon25:c.G4223A:p.R1408H,CREBBP:NM_004380:exon26:c.G4337A:p.R1446H	0	0	0	0	0	0	0	0	0	0	0	0	0	0	0	0	0	0	0	0	0	0	0	0	0	0	0	0	0	0	0	0	0	0	0	0	0	0	0	0	0	0	0	0	0
chr16:3738617_G>A	CREBBP	exonic	nonsynonymous SNV	CREBBP:NM001079846:exon25:c.C4222T:p.R1408C,CREBBP:NM004380:exon26:c.C4336T:p.R1446C	0	0	0	0	0	0	0	0	0	0	0	0	0	0	0	0	0	0	0	0	0	0	0	0	0	0	0	0	0	0	0	0	0	0	0	0	0	0	0	0	0	0	0	0	0
chr16:3738617_G>A	CREBBP	exonic	nonsynonymous SNV	CREBBP:NM_001079846:exon25:c.C4222T:p.R1408C,CREBBP:NM_004380:exon26:c.C4336T:p.R1446C	0	0	0	0	0	0	0	0	0	0	0	0	0	0	0	0	0	0	0	0	0	0	0	0	0	0	0	0	0	0	0	0	0	0	0	0	0	0	0	0	0	0	0	0	0
chr16:3738617_G>A	CREBBP	exonic	nonsynonymous SNV	CREBBP:NM_001079846:exon25:c.C4222T:p.R1408C,CREBBP:NM_004380:exon26:c.C4336T:p.R1446C	0	0	0	0	0	0	0	0	0	0	0	0	0	0	0	0	0	0	0	0	0	0	0	0	0	0	0	0	0	0	0	0	0	0	0	0	0	0	0	0	0	0	0	0	0
chr16:3738617_G>A	CREBBP	exonic	nonsynonymous SNV	CREBBP:NM_001079846:exon25:c.C4222T:p.R1408C,CREBBP:NM_004380:exon26:c.C4336T:p.R1446C	0	0	0	0	0	0	0	0	0	0	0	0	0	0	0	0	0	0	0	0	0	0	0	0	0	0	0	0	0	0	0	0	0	0	0	0	0	0	0	0	0	0	0	0	0
chr16:3738619_A>G	CREBBP	exonic	nonsynonymous SNV	CREBBP:NM_001079846:exon25:c.T4220C:p.L1407P,CREBBP:NM_004380:exon26:c.T4334C:p.L1445P	0	0	0	0	0	0	0	0	0	0	0	0	0	0	0	0	0	0	0	0	0	0	0	0	0	0	0	0	0	0	0	1	0	0	0	0	0	0	0	0	0	0	0	0	0
chr16:3738641_G>C	CREBBP	exonic	nonsynonymous SNV	CREBBP:NM_001079846:exon25:c.C4198G:p.H1400D,CREBBP:NM_004380:exon26:c.C4312G:p.H1438D	0	0	0	0	0	0	0	0	0	0	0	0	0	0	0	0	0	0	0	0	0	0	0	0	0	0	0	0	0	0	0	0	0	0	0	0	0	0	0	0	0	0	0	0	0
chr16:3738646_C>T	CREBBP	exonic	nonsynonymous SNV	CREBBP:NM_001079846:exon25:c.G4193A:p.S1398N,CREBBP:NM_004380:exon26:c.G4307A:p.S1436N	0	0	0	0	0	0	0	0	0	0	0	0	0	0	0	0	0	0	0	0	0	0	0	0	0	0	0	0	0	0	0	0	0	0	0	0	0	0	0	0	0	0	0	0	0
chr16:3738646_C>T	CREBBP	exonic	nonsynonymous SNV	CREBBP:NM_001079846:exon25:c.G4193A:p.S1398N,CREBBP:NM_004380:exon26:c.G4307A:p.S1436N	0	0	0	0	0	0	0	0	0	0	0	0	0	0	0	0	0	0	0	0	0	0	0	0	0	0	0	0	0	0	0	0	0	0	0	0	0	0	0	0	0	0	0	0	0
chr16:3738648_A>C	CREBBP	exonic	nonsynonymous SNV	CREBBP:NM_001079846:exon25:c.T4191G:p.D1397E,CREBBP:NM_004380:exon26:c.T4305G:p.D1435E	0	0	0	0	0	0	0	0	0	0	0	0	0	0	0	0	0	0	0	0	0	0	0	0	0	0	0	0	0	0	0	0	0	0	0	0	0	0	0	0	0	0	0	0	0
chr16:3738649_T>G	CREBBP	exonic	nonsynonymous SNV	CREBBP:NM_001079846:exon25:c.A4190C:p.D1397A,CREBBP:NM_004380:exon26:c.A4304C:p.D1435A	0	0	0	0	0	0	0	0	0	0	0	0	0	0	0	0	0	0	0	0	0	0	0	0	0	0	0	0	0	0	0	0	0	0	0	0	0	0	0	0	0	0	0	0	0
chr16:3738650_C>G	CREBBP	exonic	nonsynonymous SNV	CREBBP:NM_001079846:exon25:c.G4189C:p.D1397H,CREBBP:NM_004380:exon26:c.G4303C:p.D1435H	0	0	0	0	0	0	0	0	0	0	0	0	0	0	0	0	0	0	0	0	0	0	0	0	0	0	0	0	0	0	0	0	0	0	0	0	0	0	0	0	0	0	0	0	0
chr16:3738650_C>T	CREBBP	exonic	nonsynonymous SNV	CREBBP:NM_001079846:exon25:c.G4189A:p.D1397N,CREBBP:NM_004380:exon26:c.G4303A:p.D1435N	0	0	0	0	0	0	0	0	0	0	1	0	0	0	0	0	0	0	0	0	0	0	0	0	0	0	0	0	0	0	0	0	0	0	0	0	0	0	0	0	0	0	0	0	0
chr16:3738650_C>T	CREBBP	exonic	nonsynonymous SNV	CREBBP:NM_001079846:exon25:c.G4189A:p.D1397N,CREBBP:NM_004380:exon26:c.G4303A:p.D1435N	0	0	0	0	0	0	0	0	0	0	0	0	0	0	0	0	0	0	0	0	0	0	0	0	0	0	0	0	0	0	0	0	0	0	0	0	0	0	0	0	0	0	0	0	0
chr16:3738650_C>T	CREBBP	exonic	nonsynonymous SNV	CREBBP:NM_001079846:exon25:c.G4189A:p.D1397N,CREBBP:NM_004380:exon26:c.G4303A:p.D1435N	0	0	0	0	0	0	0	0	0	0	0	0	0	0	0	0	0	0	0	0	0	0	0	0	0	0	0	0	0	0	0	0	0	0	0	0	0	0	0	0	0	0	0	0	0
chr16:3738652_A>C	CREBBP	exonic	nonsynonymous SNV	CREBBP:NM_001079846:exon25:c.T4187G:p.L1396R,CREBBP:NM_004380:exon26:c.T4301G:p.L1434R	0	0	0	0	0	0	0	0	0	0	0	0	0	0	0	0	0	0	0	0	0	0	0	0	0	0	0	0	0	0	0	0	0	0	0	0	0	0	0	0	0	0	0	0	0
chr16:3738656_AAG>-	CREBBP	exonic	nonframeshift deletion	CREBBP:NM_001079846:exon25:c.4181_4183del:p.1394_1395del,CREBBP:NM_004380:exon26:c.4295_4297del:p.1432_1433del	0	0	0	0	0	0	0	0	0	0	0	0	0	0	0	0	0	0	0	0	0	0	0	0	0	0	0	0	0	0	0	0	0	0	0	0	0	0	0	0	0	0	0	0	0
chr16:3739585_T>G	CREBBP	exonic	nonsynonymous SNV	CREBBP:NM_001079846:exon24:c.A4159C:p.N1387H,CREBBP:NM_004380:exon25:c.A4273C:p.N1425H	0	0	0	0	0	0	0	0	0	0	0	0	0	0	0	0	0	0	0	0	0	0	0	0	0	0	0	0	0	0	0	0	0	0	0	0	0	0	0	0	0	0	0	0	0
chr16:3739590_G>-	CREBBP	exonic	frameshift deletion	CREBBP:NM_001079846:exon24:c.4154delC:p.P1385fs,CREBBP:NM_004380:exon25:c.4268delC:p.P1423fs	0	0	0	0	0	0	0	0	0	0	0	0	0	0	0	0	0	0	0	0	0	0	0	0	0	0	0	0	0	0	0	0	0	0	0	0	0	0	0	0	0	0	0	0	0
chr16:3739596_C>A	CREBBP	exonic	nonsynonymous SNV	CREBBP:NM_001079846:exon24:c.G4148T:p.C1383F,CREBBP:NM_004380:exon25:c.G4262T:p.C1421F	0	0	0	0	0	0	0	0	0	0	0	0	0	0	0	0	0	0	0	0	0	0	0	0	0	0	0	0	0	0	0	0	0	0	0	0	0	0	0	0	0	0	0	0	0
chr16:3739596_C>A	CREBBP	exonic	nonsynonymous SNV	CREBBP:NM_001079846:exon24:c.G4148T:p.C1383F,CREBBP:NM_004380:exon25:c.G4262T:p.C1421F	0	0	0	0	0	0	0	0	0	0	0	0	0	0	0	0	0	0	0	0	0	0	0	0	0	0	0	0	0	0	0	0	0	0	0	0	0	0	0	0	0	0	0	0	0
chr16:3739596_C>T	CREBBP	exonic	nonsynonymous SNV	CREBBP:NM_001079846:exon24:c.G4148A:p.C1383Y,CREBBP:NM_004380:exon25:c.G4262A:p.C1421Y	0	0	0	0	0	0	0	0	0	0	0	0	0	0	0	0	0	0	0	0	0	0	0	0	0	0	0	0	0	0	0	0	0	0	0	0	0	0	0	0	0	0	0	0	0
chr16:3739623_A>T	CREBBP	exonic	nonsynonymous SNV	CREBBP:NM_001079846:exon24:c.T4121A:p.M1374K,CREBBP:NM_004380:exon25:c.T4235A:p.M1412K	0	0	0	0	0	0	0	0	0	0	0	0	0	0	0	0	0	0	0	0	0	0	0	0	0	0	0	0	0	0	0	0	0	0	0	0	0	0	0	0	0	0	0	0	0
chr16:3739626_C>T	CREBBP	exonic	nonsynonymous SNV	CREBBP:NM_001079846:exon24:c.G4118A:p.G1373E,CREBBP:NM_004380:exon25:c.G4232A:p.G1411E	0	0	0	0	0	0	0	0	0	0	0	0	0	0	0	0	0	0	0	0	0	0	0	0	0	0	0	0	0	0	0	0	0	0	0	0	0	0	0	0	0	0	0	0	0
chr16:3739626_C>T	CREBBP	exonic	nonsynonymous SNV	CREBBP:NM_001079846:exon24:c.G4118A:p.G1373E,CREBBP:NM_004380:exon25:c.G4232A:p.G1411E	0	0	0	0	0	0	0	0	0	0	0	0	0	0	0	0	0	0	0	0	0	0	0	0	0	0	0	0	0	0	0	0	0	0	0	0	0	0	0	0	0	0	0	0	0
chr16:3739674_G>T	CREBBP	exonic	nonsynonymous SNV	CREBBP:NM_001079846:exon24:c.C4070A:p.A1357D,CREBBP:NM_004380:exon25:c.C4184A:p.A1395D	0	0	0	0	0	0	0	0	0	0	0	0	0	0	0	0	0	0	0	0	0	0	0	0	0	0	0	0	0	0	0	0	0	0	0	0	0	0	0	0	0	0	0	0	0
chr16:3739676_T>-	CREBBP	exonic	frameshift deletion	CREBBP:NM_001079846:exon24:c.4068delA:p.K1356fs,CREBBP:NM_004380:exon25:c.4182delA:p.K1394fs	0	0	0	0	0	0	0	0	0	0	0	0	0	0	0	0	0	0	0	0	0	0	0	0	0	0	0	0	0	0	0	0	0	0	0	0	0	0	0	0	0	0	0	0	0
chr16:3739683_C>T	CREBBP	exonic	nonsynonymous SNV	CREBBP:NM_001079846:exon24:c.G4061A:p.R1354Q,CREBBP:NM_004380:exon25:c.G4175A:p.R1392Q	0	0	0	0	0	0	0	0	0	0	0	0	0	0	0	0	0	0	0	0	0	0	0	0	0	0	0	0	0	0	0	0	0	0	0	0	0	0	0	0	0	0	0	0	0
chr16:3740392_CACTGACCGTGAC>-	CREBBP	exonic	nonframeshift deletion	CREBBP:NM_001079846:exon23:c.4014_4019del:p.1338_1340del,CREBBP:NM_004380:exon24:c.4128_4133del:p.1376_1378del	0	0	0	0	0	0	0	0	0	0	0	0	0	0	0	0	0	0	0	0	0	0	0	0	0	0	0	0	0	0	0	0	0	0	0	0	0	0	0	0	0	0	0	0	1
chr16:3740412_C>T	CREBBP	exonic	nonsynonymous SNV	CREBBP:NM_001079846:exon23:c.G4006A:p.G1336R,CREBBP:NM_004380:exon24:c.G4120A:p.G1374R	0	0	0	0	0	0	0	0	0	0	0	0	0	0	0	0	0	0	0	0	0	0	0	0	0	0	0	0	0	0	0	0	0	0	0	0	0	0	0	0	0	0	0	0	0
chr16:3740420_A>T	CREBBP	exonic	nonsynonymous SNV	CREBBP:NM_001079846:exon23:c.T3998A:p.V1333D,CREBBP:NM_004380:exon24:c.T4112A:p.V1371D	0	0	0	0	0	0	0	0	0	0	0	0	0	0	0	0	0	0	0	0	0	0	0	0	0	0	0	0	0	0	0	0	0	0	0	0	0	0	0	0	0	0	0	0	0
chr16:3740420_A>T	CREBBP	exonic	nonsynonymous SNV	CREBBP:NM_001079846:exon23:c.T3998A:p.V1333D,CREBBP:NM_004380:exon24:c.T4112A:p.V1371D	0	0	0	0	0	0	0	0	0	0	0	0	0	0	0	0	0	0	0	0	0	0	0	0	0	0	0	0	0	0	0	0	0	0	0	0	0	0	0	0	0	0	0	0	0
chr16:3740420_A>T	CREBBP	exonic	nonsynonymous SNV	CREBBP:NM_001079846:exon23:c.T3998A:p.V1333D,CREBBP:NM_004380:exon24:c.T4112A:p.V1371D	0	0	0	0	0	0	0	0	0	0	0	0	0	0	0	0	0	0	0	0	0	0	0	0	0	0	0	0	0	0	0	0	0	0	0	0	0	0	0	0	0	0	0	0	0
chr16:3740477_G>-	CREBBP	exonic	frameshift deletion	CREBBP:NM_001079846:exon23:c.3941delC:p.P1314fs,CREBBP:NM_004380:exon24:c.4055delC:p.P1352fs	0	0	0	0	0	0	0	0	0	0	0	0	0	0	0	0	0	0	0	0	0	0	0	0	0	0	0	0	0	0	0	0	0	0	0	0	1	0	0	0	0	0	0	0	0
chr16:3740511_G>A	CREBBP	exonic	stopgain	CREBBP:NM_001079846:exon23:c.C3907T:p.R1303X,CREBBP:NM_004380:exon24:c.C4021T:p.R1341X	0	0	0	0	0	0	0	0	0	0	0	0	0	0	0	0	0	0	0	0	0	0	0	0	0	1	0	0	0	0	0	0	0	0	0	0	0	0	0	0	0	0	0	0	0
chr16:3740550_C>A	CREBBP	splicing	.	.	0	0	0	0	0	0	0	0	0	0	0	0	0	0	0	0	0	0	0	0	0	0	0	0	0	0	0	0	0	0	0	0	0	0	0	0	0	0	0	0	0	0	0	0	0
chr16:3744921_G>A	CREBBP	exonic	stopgain	CREBBP:NM_001079846:exon22:c.C3841T:p.R1281X,CREBBP:NM_004380:exon23:c.C3955T:p.R1319X	0	0	0	0	0	0	0	0	0	0	0	0	0	0	0	0	0	0	0	0	0	0	0	0	0	0	0	0	0	0	0	0	0	0	0	0	0	0	0	0	0	0	0	0	0
chr16:3745275_A>G	CREBBP	splicing	.	.	0	0	0	0	0	0	0	0	0	0	0	0	0	0	0	0	0	0	0	0	0	0	0	0	0	0	0	0	0	0	0	0	0	0	0	0	0	0	0	0	0	0	0	0	0
chr16:3745322_A>G	CREBBP	exonic	nonsynonymous SNV	CREBBP:NM_001079846:exon21:c.T3755C:p.M1252T,CREBBP:NM_004380:exon22:c.T3869C:p.M1290T	0	0	0	0	0	0	0	0	0	0	0	0	0	0	0	0	0	0	0	0	0	0	0	0	0	0	0	0	0	0	1	0	0	0	0	0	0	0	0	0	0	0	0	0	0
chr16:3745343_C>T	CREBBP	exonic	nonsynonymous SNV	CREBBP:NM_001079846:exon21:c.G3734A:p.C1245Y,CREBBP:NM_004380:exon22:c.G3848A:p.C1283Y	0	0	0	0	0	0	0	0	0	0	0	0	0	0	0	0	0	0	0	0	0	0	0	0	0	0	0	0	0	0	0	0	0	0	0	0	0	0	0	0	0	0	0	0	0
chr16:3745343_C>T	CREBBP	exonic	nonsynonymous SNV	CREBBP:NM_001079846:exon21:c.G3734A:p.C1245Y,CREBBP:NM_004380:exon22:c.G3848A:p.C1283Y	0	0	0	0	0	0	0	0	0	0	0	0	0	0	0	0	0	0	0	0	0	0	0	0	0	0	0	0	0	0	0	0	0	0	0	0	0	0	0	0	0	0	0	0	0
chr16:3745350_C>T	CREBBP	exonic	nonsynonymous SNV	CREBBP:NM_001079846:exon21:c.G3727A:p.V1243I,CREBBP:NM_004380:exon22:c.G3841A:p.V1281I	0	0	0	0	0	0	0	0	0	0	0	0	0	0	0	0	0	0	0	0	0	0	0	0	0	0	0	0	0	0	0	0	0	0	0	0	0	0	0	0	0	0	0	0	0
chr16:3749626_C>T	CREBBP	splicing	.	.	0	0	0	0	0	0	0	0	0	0	0	0	0	0	0	0	0	0	0	0	0	0	0	0	0	0	0	0	0	0	0	0	0	0	0	0	0	0	0	0	0	0	0	0	0
chr16:3749685_T>C	CREBBP	splicing	.	.	0	0	0	0	0	0	0	0	0	0	0	0	0	0	0	0	0	0	0	0	0	0	0	1	0	0	0	0	0	0	0	0	0	0	0	0	0	0	0	0	0	0	0	0	0
chr16:3757286_A>C	CREBBP	splicing	.	.	0	0	0	0	0	0	0	0	0	0	0	0	0	0	0	0	0	0	0	0	0	0	0	0	0	0	0	0	0	0	0	0	0	0	0	0	0	0	0	0	0	0	0	0	0
chr16:3757307_A>C	CREBBP	exonic	nonsynonymous SNV	CREBBP:NM_001079846:exon18:c.T3565G:p.Y1189D,CREBBP:NM_004380:exon19:c.T3679G:p.Y1227D	0	0	0	0	0	0	0	0	0	0	0	0	0	0	0	0	0	0	0	0	0	0	0	0	0	0	0	0	0	0	0	0	0	0	0	0	0	0	0	0	0	0	0	0	0
chr16:3757307_A>C	CREBBP	exonic	nonsynonymous SNV	CREBBP:NM_001079846:exon18:c.T3565G:p.Y1189D,CREBBP:NM_004380:exon19:c.T3679G:p.Y1227D	0	0	0	0	0	0	0	0	0	0	0	0	0	0	0	0	0	0	0	0	0	0	0	0	0	0	0	0	0	0	0	0	0	0	0	0	0	0	0	0	0	0	0	0	0
chr16:3757345_T>C	CREBBP	exonic	nonsynonymous SNV	CREBBP:NM_001079846:exon18:c.A3527G:p.Y1176C,CREBBP:NM_004380:exon19:c.A3641G:p.Y1214C	0	0	0	0	0	0	0	0	0	0	0	0	0	0	0	0	0	0	0	0	0	0	0	0	0	0	0	0	0	0	1	0	0	0	0	0	0	0	0	0	0	0	0	0	0
chr16:3757362_->G	CREBBP	exonic	frameshift insertion	CREBBP:NM_001079846:exon18:c.3509dupC:p.P1170fs,CREBBP:NM_004380:exon19:c.3623dupC:p.P1208fs	0	0	0	0	0	0	0	0	0	0	0	0	0	0	0	0	0	0	0	0	0	0	0	0	0	0	0	0	0	0	0	0	0	0	0	0	0	0	0	0	0	0	0	0	0
chr16:3757808_C>T	CREBBP	splicing	.	.	0	0	0	0	0	0	0	0	0	0	1	0	0	0	0	0	0	0	0	0	0	0	0	0	0	0	0	0	0	0	0	0	0	0	0	0	0	0	0	0	0	0	0	0	0
chr16:3757818_A>T	CREBBP	exonic	stopgain	CREBBP:NM_001079846:exon17:c.T3486A:p.C1162X,CREBBP:NM_004380:exon18:c.T3600A:p.C1200X	0	0	0	0	0	0	0	0	0	0	0	0	0	0	0	0	0	0	0	0	0	0	0	0	0	0	0	0	0	0	0	0	0	0	0	0	0	0	0	0	0	0	0	0	0
chr16:3757837_T>-	CREBBP	exonic	frameshift deletion	CREBBP:NM_001079846:exon17:c.3467delA:p.Q1156fs,CREBBP:NM_004380:exon18:c.3581delA:p.Q1194fs	0	0	0	0	0	0	0	0	0	0	0	0	0	0	0	0	0	0	0	0	0	0	0	0	0	0	0	0	0	0	1	0	0	0	0	0	0	0	0	0	0	0	0	0	0
chr16:3757849_T>A	CREBBP	exonic	nonsynonymous SNV	CREBBP:NM_001079846:exon17:c.A3455T:p.D1152V,CREBBP:NM_004380:exon18:c.A3569T:p.D1190V	0	0	0	0	0	0	0	0	0	0	0	0	0	0	0	0	0	0	0	0	0	0	0	0	0	0	0	0	0	0	0	0	0	0	0	0	0	0	0	0	0	0	0	0	0
chr16:3757913_G>A	CREBBP	exonic	nonsynonymous SNV	CREBBP:NM_001079846:exon17:c.C3391T:p.R1131C,CREBBP:NM_004380:exon18:c.C3505T:p.R1169C	0	0	0	0	0	0	0	0	0	0	0	0	0	0	0	0	0	0	0	0	0	0	0	0	0	0	0	0	0	0	0	0	0	0	0	0	0	0	0	0	0	0	0	0	0
chr16:3757977_G>C	CREBBP	exonic	stopgain	CREBBP:NM_001079846:exon17:c.C3327G:p.Y1109X,CREBBP:NM_004380:exon18:c.C3441G:p.Y1147X	0	0	0	0	0	0	0	0	0	0	0	0	0	0	0	0	0	0	0	0	0	0	0	0	0	0	0	0	0	0	0	0	0	0	0	0	0	0	0	0	0	0	0	0	0
chr16:3757977_G>C	CREBBP	exonic	stopgain	CREBBP:NM_001079846:exon17:c.C3327G:p.Y1109X,CREBBP:NM_004380:exon18:c.C3441G:p.Y1147X	0	0	0	0	0	0	0	0	0	0	0	0	0	0	0	0	0	0	0	0	0	0	0	0	0	0	0	0	0	0	0	0	0	0	0	0	0	0	0	0	0	0	0	0	0
chr16:3757977_G>C	CREBBP	exonic	stopgain	CREBBP:NM_001079846:exon17:c.C3327G:p.Y1109X,CREBBP:NM_004380:exon18:c.C3441G:p.Y1147X	0	0	0	0	0	0	0	0	0	0	0	0	0	0	0	0	0	0	0	0	0	0	0	0	0	0	0	0	0	0	0	0	0	0	0	0	0	0	0	0	0	0	0	0	0
chr16:3757977_G>C	CREBBP	exonic	stopgain	CREBBP:NM_001079846:exon17:c.C3327G:p.Y1109X,CREBBP:NM_004380:exon18:c.C3441G:p.Y1147X	0	0	0	0	0	0	0	0	0	0	0	0	0	0	0	0	0	0	0	0	0	0	0	0	0	0	0	0	0	0	0	0	0	0	0	0	0	0	0	0	0	0	0	0	0
chr16:3758035_A>G	CREBBP	exonic	nonsynonymous SNV	CREBBP:NM_001079846:exon17:c.T3269C:p.I1090T,CREBBP:NM_004380:exon18:c.T3383C:p.I1128T	0	0	0	0	0	0	0	0	0	0	0	0	0	0	0	0	0	0	0	0	0	0	0	0	0	0	0	0	0	0	0	0	0	0	0	0	0	0	0	0	0	0	0	0	0
chr16:3758045_A>-	CREBBP	exonic	frameshift deletion	CREBBP:NM_001079846:exon17:c.3259delT:p.Y1087fs,CREBBP:NM_004380:exon18:c.3373delT:p.Y1125fs	0	0	0	0	0	0	0	0	0	0	0	0	0	0	0	0	0	0	0	0	0	0	0	0	0	0	0	0	0	0	0	0	0	0	0	0	0	0	0	0	0	0	0	0	0
chr16:3758050_T>C	CREBBP	splicing	.	.	0	0	0	0	0	0	0	0	0	0	0	0	0	0	0	0	0	0	0	0	0	0	0	0	0	0	0	0	0	0	0	0	0	0	0	0	0	0	0	0	0	0	0	0	0
chr16:3758871_G>A	CREBBP	exonic	stopgain	CREBBP:NM_001079846:exon16:c.C3238T:p.Q1080X,CREBBP:NM_004380:exon17:c.C3352T:p.Q1118X	0	0	0	0	0	0	0	0	0	0	0	0	0	0	0	0	0	0	0	0	0	0	0	0	0	0	0	0	0	0	0	0	0	0	0	0	0	0	0	0	0	0	0	0	0
chr16:3758952_->T	CREBBP	exonic	frameshift insertion	CREBBP:NM_001079846:exon16:c.3156dupA:p.R1053fs,CREBBP:NM_004380:exon17:c.3270dupA:p.R1091fs	0	0	0	0	0	0	0	0	0	0	0	0	0	0	0	0	0	0	0	0	0	0	0	0	0	0	0	0	0	0	0	0	0	0	0	0	0	0	0	0	0	0	0	0	0
chr16:3767718_A>G	CREBBP	splicing	.	.	0	0	0	0	0	0	0	0	0	0	0	0	0	0	0	0	0	0	0	0	0	0	0	0	0	0	0	0	0	0	0	0	0	0	0	0	0	0	0	0	0	0	0	0	0
chr16:3767718_A>G	CREBBP	splicing	.	.	0	0	0	0	0	0	0	0	0	0	0	0	0	0	0	0	0	0	0	0	0	0	0	0	0	0	0	0	0	0	0	0	0	0	0	0	0	0	0	0	0	0	0	0	0
chr16:3767719_->T	CREBBP	splicing	.	.	0	0	0	0	0	0	0	0	0	0	0	0	0	0	0	0	0	0	0	0	0	0	0	0	0	0	0	0	0	0	0	0	0	0	0	0	0	0	0	0	0	0	0	0	0
chr16:3767720_T>-	CREBBP	exonic	frameshift deletion	CREBBP:NM_001079846:exon15:c.3136delA:p.I1046fs,CREBBP:NM_004380:exon16:c.3250delA:p.I1084fs	0	0	0	0	0	0	0	0	0	0	0	0	0	0	0	0	0	0	0	0	0	0	0	0	0	0	0	0	0	0	0	0	0	0	0	0	0	0	0	0	0	0	0	0	0
chr16:3767831_C>-	CREBBP	exonic	frameshift deletion	CREBBP:NM_001079846:exon15:c.3025delG:p.E1009fs,CREBBP:NM_004380:exon16:c.3139delG:p.E1047fs	0	0	0	0	0	0	0	0	0	0	0	0	0	0	0	0	0	0	0	0	0	0	0	0	0	0	0	0	0	0	0	0	0	0	0	0	0	0	0	0	0	0	0	0	0
chr16:3769172_A>C	CREBBP	splicing	.	.	0	0	0	0	0	0	0	0	0	0	0	0	0	0	0	0	0	0	0	0	0	0	0	0	0	0	0	0	0	0	0	0	0	0	0	0	0	0	0	0	0	0	0	0	0
chr16:3769237_->A	CREBBP	exonic	frameshift insertion	CREBBP:NM_001079846:exon14:c.2882_2883insT:p.T961fs,CREBBP:NM_004380:exon15:c.2996_2997insT:p.T999fs	0	0	0	0	0	0	0	0	0	0	0	0	0	0	0	0	0	0	0	0	0	0	0	0	0	0	0	0	0	0	0	0	0	0	0	0	0	0	0	0	0	0	0	0	0
chr16:3769257_GTAC>-	CREBBP	exonic	frameshift deletion	CREBBP:NM_001079846:exon14:c.2860_2863del:p.V954fs,CREBBP:NM_004380:exon15:c.2974_2977del:p.V992fs	0	0	0	0	0	0	0	0	0	0	0	0	0	0	0	0	0	0	0	0	0	0	0	0	0	0	0	0	0	0	0	0	0	0	0	0	0	0	0	0	0	0	0	0	0
chr16:3769331_->TGCTGGC	CREBBP	exonic	frameshift insertion	CREBBP:NM_001079846:exon14:c.2788_2789insGCCAGCA:p.I930fs,CREBBP:NM_004380:exon15:c.2902_2903insGCCAGCA:p.I968fs	0	0	0	0	0	0	0	0	0	0	0	0	0	0	0	0	0	0	0	0	0	0	0	0	0	0	0	0	0	0	0	0	0	0	0	0	0	0	0	0	0	0	0	0	0
chr16:3770646_T>C	CREBBP	exonic	nonsynonymous SNV	CREBBP:NM_001079846:exon13:c.A2690G:p.Q897R,CREBBP:NM_004380:exon14:c.A2804G:p.Q935R	0	0	0	0	0	0	0	0	0	0	0	0	0	0	0	0	0	0	0	0	0	0	0	0	0	0	0	0	0	0	0	0	0	0	0	0	0	0	0	0	0	0	0	0	0
chr16:3770651_TGGGG>-	CREBBP	exonic	frameshift deletion	CREBBP:NM_001079846:exon13:c.2681_2685del:p.T894fs,CREBBP:NM_004380:exon14:c.2795_2799del:p.T932fs	0	0	0	0	0	0	0	0	0	0	0	0	0	0	0	0	0	0	0	0	0	0	0	0	0	0	0	0	0	0	0	0	0	0	0	0	0	0	0	0	0	0	0	0	0
chr16:3774568_C>-	CREBBP	splicing	.	.	0	0	0	0	0	0	0	0	0	0	0	0	0	0	0	0	0	0	0	0	0	0	0	0	0	0	0	0	0	0	0	0	0	0	0	0	0	0	0	0	0	0	0	0	0
chr16:3774568_C>A	CREBBP	splicing	.	.	0	0	0	0	0	0	0	0	0	0	0	0	0	0	0	0	0	0	0	0	0	0	0	0	0	0	0	0	0	0	0	0	0	0	0	0	0	0	0	0	0	0	0	0	0
chr16:3778009_A>G	CREBBP	splicing	.	.	0	0	0	0	0	0	0	0	0	0	0	0	0	0	0	0	0	0	0	0	0	0	0	0	0	0	0	0	0	0	0	0	0	0	0	0	0	0	0	0	0	0	0	0	0
chr16:3778034_TGTGG>-	CREBBP	exonic	frameshift deletion	CREBBP:NM_001079846:exon9:c.1972_1976del:p.P658fs,CREBBP:NM_004380:exon10:c.2086_2090del:p.P696fs	0	0	0	0	0	0	0	0	0	0	0	0	0	0	0	0	0	0	0	0	0	0	0	0	0	0	0	0	0	0	0	0	0	0	0	0	0	0	0	0	0	0	0	0	0
chr16:3778045_->G	CREBBP	exonic	frameshift insertion	CREBBP:NM_001079846:exon9:c.1964dupC:p.P655fs,CREBBP:NM_004380:exon10:c.2078dupC:p.P693fs	0	0	0	0	0	0	0	0	0	0	0	0	0	0	0	0	0	0	0	0	0	0	0	0	0	0	0	0	0	0	0	0	0	0	0	0	0	0	0	0	0	0	0	0	0
chr16:3778088_A>T	CREBBP	exonic	stopgain	CREBBP:NM_001079846:exon9:c.T1922A:p.L641X,CREBBP:NM_004380:exon10:c.T2036A:p.L679X	0	0	0	0	0	0	0	0	0	0	0	0	0	0	0	0	0	0	0	0	0	0	0	0	0	0	0	0	0	0	0	0	0	0	0	0	0	0	0	0	0	0	0	0	0
chr16:3778142_A>T	CREBBP	exonic	nonsynonymous SNV	CREBBP:NM_001079846:exon9:c.T1868A:p.I623K,CREBBP:NM_004380:exon10:c.T1982A:p.I661K	0	0	0	0	0	0	0	0	0	0	0	0	0	0	0	0	0	0	0	0	0	0	0	0	0	0	0	0	0	0	0	0	0	0	0	0	0	0	0	0	0	0	0	0	0
chr16:3778699_C>A	CREBBP	splicing	.	.	0	0	0	0	0	0	0	0	0	0	0	0	0	0	0	0	0	0	0	0	0	0	0	0	0	0	0	0	0	0	0	0	0	0	0	0	0	0	0	0	0	0	0	0	0
chr16:3780780_C>T	CREBBP	exonic	stopgain	CREBBP:NM001079846:exon7:c.G1661A:p.W554X,CREBBP:NM004380:exon8:c.G1775A:p.W592X	0	0	0	0	0	0	0	0	0	0	0	0	0	0	0	0	0	0	0	0	0	0	0	0	0	0	0	0	0	0	0	0	0	0	0	0	0	0	0	0	0	0	0	0	0
chr16:3780805_A>G	CREBBP	exonic	nonsynonymous SNV	CREBBP:NM_001079846:exon7:c.T1636C:p.S546P,CREBBP:NM_004380:exon8:c.T1750C:p.S584P	0	0	0	0	0	0	0	0	0	0	0	0	0	0	0	0	0	0	0	0	0	0	0	0	0	0	0	0	0	0	0	0	0	0	0	0	0	0	0	0	0	0	0	0	0
chr16:3781307_C>A	CREBBP	splicing	.	.	0	0	0	0	0	0	0	0	0	0	0	0	0	0	0	0	0	0	0	0	0	0	0	0	0	0	0	0	0	0	0	0	0	0	0	0	0	0	0	0	0	0	0	0	0
chr16:3781308_T>C	CREBBP	splicing	.	.	0	0	0	0	0	0	0	0	0	0	0	0	0	0	0	0	0	0	0	0	0	0	0	0	0	0	0	0	0	0	0	0	0	0	0	0	0	0	0	0	0	0	0	0	0
chr16:3782750_G>A	CREBBP	exonic	stopgain	CREBBP:NM_001079846:exon5:c.C1393T:p.Q465X,CREBBP:NM_004380:exon6:c.C1507T:p.Q503X	0	0	0	0	0	0	0	0	0	0	0	0	0	0	0	0	0	0	1	0	0	0	0	0	0	0	0	0	0	0	0	0	0	0	0	0	0	0	0	0	0	0	0	0	0
chr16:3782793_GA>-	CREBBP	exonic	frameshift deletion	CREBBP:NM_001079846:exon5:c.1349_1350del:p.L450fs,CREBBP:NM_004380:exon6:c.1463_1464del:p.L488fs	0	0	0	0	0	0	0	0	0	0	0	0	0	0	0	0	0	0	0	0	0	0	0	0	0	0	0	0	0	0	1	0	0	0	0	0	0	0	0	0	0	0	0	0	0
chr16:3792084_A>T	CREBBP	exonic	stopgain	CREBBP:NM_004380:exon5:c.T1227A:p.C409X	0	0	0	0	0	0	0	0	0	0	0	0	0	0	0	0	0	0	0	0	0	0	0	0	0	0	0	0	0	0	0	0	0	0	0	0	0	0	0	0	0	0	0	0	0
chr16:3793407_G>A	CREBBP	exonic	stopgain	CREBBP:NM_001079846:exon4:c.C1195T:p.Q399X,CREBBP:NM_004380:exon4:c.C1195T:p.Q399X	0	0	0	0	0	0	0	0	0	0	0	0	0	0	0	0	0	0	0	0	0	0	0	0	0	0	0	0	0	0	0	0	0	0	0	0	0	0	0	0	0	0	0	0	0
chr16:3793610_G>T	CREBBP	exonic	stopgain	CREBBP:NM_001079846:exon4:c.C992A:p.S331X,CREBBP:NM_004380:exon4:c.C992A:p.S331X	0	0	0	0	0	0	0	0	0	0	0	0	0	0	0	0	0	0	0	0	0	0	0	0	0	0	0	0	0	0	0	0	0	0	0	0	0	0	0	0	0	0	0	0	0
chr16:3810625_G>T	CREBBP	exonic	stopgain	CREBBP:NM_001079846:exon3:c.C953A:p.S318X,CREBBP:NM_004380:exon3:c.C953A:p.S318X	0	0	0	0	0	0	0	0	0	0	0	0	0	0	0	0	0	0	0	0	0	0	0	0	0	0	0	0	0	0	0	0	0	0	0	0	0	0	0	0	0	0	0	0	0
chr16:3810673_CT>-	CREBBP	exonic	frameshift deletion	CREBBP:NM_001079846:exon3:c.904_905del:p.S302fs,CREBBP:NM_004380:exon3:c.904_905del:p.S302fs	0	0	0	0	0	0	0	0	0	0	0	0	0	0	0	0	0	0	0	0	0	0	0	0	0	0	0	0	0	0	0	0	0	0	0	0	0	0	0	0	0	0	0	0	0
chr16:3810712_C>-	CREBBP	exonic	frameshift deletion	CREBBP:NM_001079846:exon3:c.866delG:p.G289fs,CREBBP:NM_004380:exon3:c.866delG:p.G289fs	0	0	0	0	0	0	0	0	0	0	0	0	0	0	0	0	0	0	0	0	0	0	0	0	0	0	0	0	0	0	0	0	0	0	0	0	0	0	0	0	0	0	0	0	0
chr16:3850317_G>A	CREBBP	exonic	stopgain	CREBBP:NM001079846:exon2:c.C778T:p.Q260X,CREBBP:NM004380:exon2:c.C778T:p.Q260X	0	0	0	0	0	0	0	0	0	0	0	0	0	0	0	0	0	0	0	0	0	0	0	0	0	0	0	0	0	0	0	0	0	0	0	0	0	0	0	0	0	0	0	0	0
chr16:3850409_G>-	CREBBP	exonic	frameshift deletion	CREBBP:NM_001079846:exon2:c.686delC:p.P229fs,CREBBP:NM_004380:exon2:c.686delC:p.P229fs	0	0	0	0	0	0	0	0	0	0	0	0	0	0	0	0	0	0	0	0	0	0	0	0	0	0	0	0	0	0	0	0	0	0	0	0	0	0	0	0	0	0	0	0	0
chr16:3850511_T>C	CREBBP	exonic	nonsynonymous SNV	CREBBP:NM_001079846:exon2:c.A584G:p.H195R,CREBBP:NM_004380:exon2:c.A584G:p.H195R	0	0	0	0	0	0	0	0	0	0	0	0	0	0	0	0	0	0	0	0	0	0	0	0	0	0	0	0	0	0	0	0	0	0	0	0	0	0	0	0	0	0	0	0	0
chr16:3850637_G>A	CREBBP	exonic	nonsynonymous SNV	CREBBP:NM_001079846:exon2:c.C458T:p.P153L,CREBBP:NM_004380:exon2:c.C458T:p.P153L	0	0	0	0	0	0	0	0	0	0	0	0	0	0	0	0	0	0	0	0	0	0	0	0	0	0	0	0	0	0	0	0	0	0	0	0	0	0	0	0	0	0	0	0	0
chr16:3850650_G>A	CREBBP	exonic	stopgain	CREBBP:NM_001079846:exon2:c.C445T:p.Q149X,CREBBP:NM_004380:exon2:c.C445T:p.Q149X	0	0	0	0	0	0	0	0	0	0	0	0	0	0	0	0	0	0	0	0	0	0	0	0	0	0	0	0	0	0	0	0	0	0	0	0	0	0	0	0	0	0	0	0	0
chr16:3850947_C>A	CREBBP	exonic	stopgain	CREBBP:NM_001079846:exon2:c.G148T:p.E50X,CREBBP:NM_004380:exon2:c.G148T:p.E50X	0	0	0	0	0	0	0	0	0	0	0	0	0	0	0	0	0	0	0	0	0	0	0	0	0	0	0	0	0	0	0	0	0	0	0	0	0	0	0	0	0	0	0	0	0
chr16:3851000_G>-	CREBBP	exonic	frameshift deletion	CREBBP:NM_001079846:exon2:c.95delC:p.S32fs,CREBBP:NM_004380:exon2:c.95delC:p.S32fs	0	0	0	0	0	0	0	0	0	0	0	0	0	0	0	0	0	0	0	0	0	0	0	1	0	0	0	0	0	0	0	0	0	0	0	0	0	0	0	0	0	0	0	0	0
chr16:3879876_->T	CREBBP	exonic	frameshift insertion	CREBBP:NM_001079846:exon1:c.40dupA:p.R14fs,CREBBP:NM_004380:exon1:c.40dupA:p.R14fs	0	0	0	0	0	0	0	0	0	0	0	0	0	0	0	0	0	0	0	0	0	0	0	0	0	0	0	0	0	0	0	0	0	0	0	0	0	0	0	0	0	0	0	0	0
chr10:124989600_G>T	CTBP2	exonic	nonsynonymous SNV	CTBP2:NM_022802:exon9:c.C2876A:p.T959K,CTBP2:NM_001083914:exon11:c.C1256A:p.T419K,CTBP2:NM_001290214:exon11:c.C1256A:p.T419K,CTBP2:NM_001290215:exon11:c.C1256A:p.T419K,CTBP2:NM_001329:exon11:c.C1256A:p.T419K	0	0	0	0	0	0	0	0	0	0	0	0	0	0	0	0	0	0	0	0	0	0	0	0	0	0	0	0	0	0	0	0	0	0	0	0	0	0	0	0	0	0	0	0	0
chr10:124992800_T>C	CTBP2	exonic	nonsynonymous SNV	CTBP2:NM022802:exon8:c.A2672G:p.E891G,CTBP2:NM001083914:exon10:c.A1052G:p.E351G,CTBP2:NM001290214:exon10:c.A1052G:p.E351G,CTBP2:NM001290215:exon10:c.A1052G:p.E351G,CTBP2:NM001329:exon10:c.A1052G:p.E351G	0	0	0	0	0	0	0	0	0	0	0	0	0	0	0	0	0	0	0	0	0	0	0	0	0	0	0	0	0	0	0	0	0	0	0	0	0	0	0	0	0	0	0	0	0
chr10:124994684_C>T	CTBP2	splicing	.	.	0	0	0	0	0	0	0	0	0	0	0	0	0	0	0	0	0	0	0	0	0	0	0	0	0	0	0	0	0	0	0	0	0	0	0	0	0	0	0	0	0	0	0	0	0
chr10:124998089_C>T	CTBP2	exonic	nonsynonymous SNV	CTBP2:NM_022802:exon4:c.G2060A:p.R687Q,CTBP2:NM_001321013:exon5:c.G440A:p.R147Q,CTBP2:NM_001083914:exon6:c.G440A:p.R147Q,CTBP2:NM_001290214:exon6:c.G440A:p.R147Q,CTBP2:NM_001290215:exon6:c.G440A:p.R147Q,CTBP2:NM_001321012:exon6:c.G440A:p.R147Q,CTBP2:NM_001321014:exon6:c.G440A:p.R147Q,CTBP2:NM_001329:exon6:c.G440A:p.R147Q	0	0	0	0	0	0	0	0	0	0	0	0	0	0	0	0	0	0	0	0	0	0	0	0	0	0	0	0	0	0	0	0	0	0	0	0	0	0	0	0	0	0	0	0	0
chr10:124998089_C>T	CTBP2	exonic	nonsynonymous SNV	CTBP2:NM_022802:exon4:c.G2060A:p.R687Q,CTBP2:NM_001083914:exon6:c.G440A:p.R147Q,CTBP2:NM_001290214:exon6:c.G440A:p.R147Q,CTBP2:NM_001290215:exon6:c.G440A:p.R147Q,CTBP2:NM_001329:exon6:c.G440A:p.R147Q	0	0	0	0	0	0	0	0	0	0	0	0	0	0	0	0	0	0	0	0	0	0	0	0	0	0	0	0	0	0	0	0	0	0	0	0	0	0	0	0	0	0	0	0	0
chr10:124998164_G>A	CTBP2	exonic	nonsynonymous SNV	CTBP2:NM_022802:exon4:c.C1985T:p.A662V,CTBP2:NM_001083914:exon6:c.C365T:p.A122V,CTBP2:NM_001290214:exon6:c.C365T:p.A122V,CTBP2:NM_001290215:exon6:c.C365T:p.A122V,CTBP2:NM_001329:exon6:c.C365T:p.A122V	0	0	0	0	0	0	0	0	0	0	0	0	0	0	0	0	0	0	0	0	0	0	0	0	0	0	0	0	0	0	0	0	0	0	0	0	0	0	0	0	0	0	0	0	0
chr10:125003474_A>G	CTBP2	exonic	nonsynonymous SNV	CTBP2:NM_022802:exon2:c.T1697C:p.M566T,CTBP2:NM_001083914:exon4:c.T77C:p.M26T,CTBP2:NM_001290214:exon4:c.T77C:p.M26T,CTBP2:NM_001290215:exon4:c.T77C:p.M26T,CTBP2:NM_001329:exon4:c.T77C:p.M26T	0	0	0	0	0	0	0	0	0	0	0	0	0	0	0	0	0	0	0	0	0	0	0	0	0	0	0	0	0	0	0	0	0	0	0	0	0	0	0	0	0	0	0	0	0
chr10:125026096_A>G	CTBP2	exonic	nonsynonymous SNV	CTBP2:NM_022802:exon1:c.T1664C:p.L555P	0	0	0	0	0	0	0	0	0	0	0	0	0	0	0	0	0	0	0	0	0	0	0	0	0	0	0	0	0	0	0	0	0	0	0	0	0	0	0	0	0	0	0	0	0
chr10:125026150_G>A	CTBP2	exonic	nonsynonymous SNV	CTBP2:NM_022802:exon1:c.C1610T:p.P537L	0	0	0	0	0	0	0	0	0	0	0	0	0	0	0	0	0	0	0	0	0	0	0	0	0	0	0	0	0	0	0	0	0	0	0	0	0	0	0	0	0	0	0	0	0
chr10:125026186_G>A	CTBP2	exonic	nonsynonymous SNV	CTBP2:NM_022802:exon1:c.C1574T:p.P525L	0	0	0	0	0	0	0	0	0	0	0	0	0	0	0	0	0	0	0	0	0	0	0	0	0	0	0	0	0	0	0	0	0	0	0	0	0	0	0	0	0	0	0	0	0
chr10:125026202_C>T	CTBP2	exonic	nonsynonymous SNV	CTBP2:NM_022802:exon1:c.G1558A:p.G520R	0	0	0	0	0	0	0	0	0	0	0	0	0	0	0	0	0	0	0	0	0	0	0	0	0	0	0	0	0	0	0	0	0	0	0	0	0	0	0	0	0	0	0	0	0
chr10:125026232_G>-	CTBP2	exonic	frameshift deletion	CTBP2:NM_022802:exon1:c.1528delC:p.Q510fs	0	0	0	0	0	0	0	0	0	0	0	0	0	0	0	0	0	0	0	0	0	0	0	0	0	0	0	0	0	0	0	0	0	0	0	0	0	0	0	0	0	0	0	0	0
chr10:125026285_T>C	CTBP2	exonic	nonsynonymous SNV	CTBP2:NM_022802:exon1:c.A1475G:p.K492R	0	0	0	0	0	0	0	0	0	0	0	0	0	0	0	0	0	0	0	0	0	0	0	0	0	0	0	0	0	0	0	0	0	0	0	0	0	0	0	0	0	0	0	0	0
chr10:125026420_A>G	CTBP2	exonic	nonsynonymous SNV	CTBP2:NM_022802:exon1:c.T1340C:p.L447P	0	0	0	0	0	0	0	0	0	0	0	0	0	0	0	0	0	0	0	0	0	0	0	0	0	0	0	0	0	0	0	0	0	0	0	0	0	0	0	0	0	0	0	0	0
chr10:125026637_G>A	CTBP2	exonic	stopgain	CTBP2:NM_022802:exon1:c.C1123T:p.R375X	0	0	0	0	0	0	0	0	0	0	0	0	0	0	0	0	0	0	0	0	0	0	0	0	0	0	0	0	0	0	0	0	0	0	0	0	0	0	0	0	0	0	0	0	0
chr10:125026664_G>A	CTBP2	exonic	nonsynonymous SNV	CTBP2:NM_022802:exon1:c.C1096T:p.R366W	0	0	0	0	0	0	0	0	0	0	0	0	0	0	0	0	0	0	0	0	0	0	0	0	0	0	0	0	0	0	0	0	0	0	0	0	0	0	0	0	0	0	0	0	0
chr10:125026674_->C	CTBP2	exonic	frameshift insertion	CTBP2:NM_022802:exon1:c.1085dupG:p.G362fs	0	0	0	0	0	0	0	0	0	0	0	0	0	0	0	0	0	0	0	0	0	0	0	0	0	0	0	0	0	0	0	0	0	0	0	0	0	0	0	0	0	0	0	0	0
chr10:125026694_G>A	CTBP2	exonic	nonsynonymous SNV	CTBP2:NM_022802:exon1:c.C1066T:p.R356W	0	0	0	0	0	0	0	0	0	0	0	0	0	0	0	0	0	0	0	0	0	0	0	0	0	0	0	0	0	0	0	0	0	0	0	0	0	0	0	0	0	0	0	0	0
chr10:125026729_C>T	CTBP2	exonic	nonsynonymous SNV	CTBP2:NM_022802:exon1:c.G1031A:p.R344H	0	0	0	0	0	0	0	0	0	0	0	0	0	0	0	0	0	0	0	0	0	0	0	0	0	0	0	0	0	0	0	0	0	0	0	0	0	0	0	0	0	0	0	0	0
chr10:125026729_C>T	CTBP2	exonic	nonsynonymous SNV	CTBP2:NM_022802:exon1:c.G1031A:p.R344H	0	0	0	0	0	0	0	0	0	0	0	0	0	0	0	0	0	0	0	0	0	0	0	0	0	0	0	0	0	0	0	0	0	0	0	0	0	0	0	0	0	0	0	0	0
chr10:125027146_T>C	CTBP2	exonic	nonsynonymous SNV	CTBP2:NM_022802:exon1:c.A614G:p.Y205C	0	0	0	0	0	0	0	0	0	0	0	0	0	0	0	0	0	0	0	0	0	0	0	0	0	0	0	0	0	0	0	0	0	0	0	0	0	0	0	0	0	0	0	0	0
chr10:125027177_C>T	CTBP2	exonic	nonsynonymous SNV	CTBP2:NM_022802:exon1:c.G583A:p.D195N	0	0	0	0	0	0	0	0	0	0	0	0	0	0	0	0	0	0	0	0	0	0	0	0	0	0	0	0	0	0	0	0	0	0	0	0	0	0	0	0	0	0	0	0	0
chr10:125027235_CT>-	CTBP2	exonic	frameshift deletion	CTBP2:NM_022802:exon1:c.524_525del:p.Q175fs	0	0	0	0	0	0	0	0	0	0	0	0	0	0	0	0	0	0	0	0	0	0	0	0	0	0	0	0	0	0	0	0	0	0	0	0	0	0	0	0	0	0	0	0	0
chr10:125027236_T>-	CTBP2	exonic	frameshift deletion	CTBP2:NM_022802:exon1:c.524delA:p.Q175fs	0	0	0	0	0	0	0	0	0	0	0	0	0	0	0	0	0	0	0	0	0	0	0	0	0	0	0	0	0	0	0	0	0	0	0	0	0	0	0	0	0	0	0	0	0
chr10:125027359_C>T	CTBP2	exonic	nonsynonymous SNV	CTBP2:NM_022802:exon1:c.G401A:p.R134Q	0	0	0	0	0	0	0	0	0	0	0	0	0	0	0	0	0	0	0	0	0	0	0	0	0	0	0	0	0	0	0	0	0	0	0	0	0	0	0	0	0	0	0	0	0
chr10:125027378_G>A	CTBP2	exonic	nonsynonymous SNV	CTBP2:NM_022802:exon1:c.C382T:p.R128W	0	0	0	0	0	0	0	0	0	0	0	0	0	0	0	0	0	0	0	0	0	0	0	0	0	0	0	0	0	0	0	0	0	0	0	0	0	0	0	0	0	0	0	0	0
chr10:125027546_G>A	CTBP2	exonic	nonsynonymous SNV	CTBP2:NM_022802:exon1:c.C214T:p.R72W	0	0	0	0	0	0	0	0	0	0	0	0	0	0	0	0	0	0	0	0	0	0	0	0	0	0	0	0	0	0	0	0	0	0	0	0	0	0	0	0	0	0	0	0	0
chrX:41334260_A>C	DDX3X	exonic	nonsynonymous SNV	DDX3X:NM_001193416:exon1:c.A8C:p.H3P,DDX3X:NM_001193417:exon1:c.A8C:p.H3P,DDX3X:NM_001356:exon1:c.A8C:p.H3P	0	0	0	0	0	0	0	0	0	0	0	0	0	0	0	0	0	0	0	0	0	0	0	0	0	0	0	0	0	0	0	0	0	0	0	0	0	0	0	0	0	0	0	0	0
chrX:41334295_C>T	DDX3X	exonic	stopgain	DDX3X:NM_001193416:exon1:c.C43T:p.Q15X,DDX3X:NM_001193417:exon1:c.C43T:p.Q15X,DDX3X:NM_001356:exon1:c.C43T:p.Q15X	0	0	0	0	0	0	0	0	0	0	0	0	0	0	0	0	0	0	0	0	0	0	0	0	0	0	0	0	0	0	0	0	0	0	0	0	0	0	0	0	0	0	0	0	0
chrX:41334295_C>T	DDX3X	exonic	stopgain	DDX3X:NM_001193416:exon1:c.C43T:p.Q15X,DDX3X:NM_001193417:exon1:c.C43T:p.Q15X,DDX3X:NM_001356:exon1:c.C43T:p.Q15X	0	0	0	0	0	0	0	0	0	0	0	0	0	0	0	0	0	0	0	0	0	0	0	0	0	0	0	0	0	0	0	0	0	0	0	0	0	0	0	0	0	0	0	0	0
chrX:41337467_->A	DDX3X	splicing	.	.	0	0	0	0	0	0	0	0	0	0	0	0	0	0	0	0	0	0	0	0	0	0	0	0	0	0	0	0	0	0	0	0	0	0	0	0	0	0	0	0	0	0	0	0	0
chrX:41341529_A>G	DDX3X	exonic	nonsynonymous SNV	DDX3X:NM_001193417:exon3:c.A149G:p.K50R,DDX3X:NM_001193416:exon4:c.A197G:p.K66R,DDX3X:NM_001356:exon4:c.A197G:p.K66R	0	0	0	0	0	0	0	0	0	0	0	0	0	0	0	0	0	0	0	0	0	0	0	0	0	0	0	0	0	0	0	0	0	0	0	0	0	0	0	0	0	0	0	0	0
chrX:41342655_T>C	DDX3X	splicing	.	.	0	0	0	0	0	0	0	0	0	0	0	0	0	0	0	0	0	0	0	0	0	0	0	0	0	0	0	0	0	0	0	0	0	0	0	0	0	0	0	0	0	0	0	0	0
chrX:41342815_C>A	DDX3X	exonic	nonsynonymous SNV	DDX3X:NM_001193417:exon5:c.C474A:p.N158K,DDX3X:NM_001193416:exon6:c.C522A:p.N174K,DDX3X:NM_001356:exon6:c.C522A:p.N174K	0	0	0	0	0	0	0	0	0	0	0	0	0	0	0	0	0	0	0	0	0	0	0	0	0	0	0	0	0	0	0	0	0	0	0	0	0	0	0	0	0	0	0	0	0
chrX:41343282_A>C	DDX3X	exonic	nonsynonymous SNV	DDX3X:NM_001193417:exon6:c.A562C:p.T188P,DDX3X:NM_001193416:exon7:c.A610C:p.T204P,DDX3X:NM_001356:exon7:c.A610C:p.T204P	0	0	0	0	0	0	0	0	0	0	0	0	0	0	0	0	0	0	0	0	0	0	0	0	0	0	0	0	0	0	0	0	0	0	0	0	0	0	0	0	0	0	0	0	0
chrX:41343295_A>C	DDX3X	exonic	nonsynonymous SNV	DDX3X:NM_001193417:exon6:c.A575C:p.K192T,DDX3X:NM_001193416:exon7:c.A623C:p.K208T,DDX3X:NM_001356:exon7:c.A623C:p.K208T	0	0	0	0	0	0	0	0	0	0	0	0	0	0	0	0	0	0	0	0	0	0	0	0	0	0	0	0	1	0	0	0	0	0	0	0	0	0	0	0	0	0	0	0	0
chrX:41343744_A>-	DDX3X	exonic	frameshift deletion	DDX3X:NM_001193417:exon7:c.639delA:p.G213fs,DDX3X:NM_001193416:exon8:c.687delA:p.G229fs,DDX3X:NM_001356:exon8:c.687delA:p.G229fs	0	0	0	0	0	0	0	0	0	0	0	0	0	0	0	0	0	0	0	0	0	0	0	0	0	0	0	0	0	0	0	0	0	0	0	0	0	0	0	0	0	0	0	0	0
chrX:41344030_->A	DDX3X	exonic	frameshift insertion	DDX3X:NM_001193417:exon8:c.719dupA:p.E240fs,DDX3X:NM_001193416:exon9:c.767dupA:p.E256fs,DDX3X:NM_001356:exon9:c.767dupA:p.E256fs	0	0	0	0	0	0	0	0	0	0	0	0	0	0	0	0	0	0	0	0	0	0	0	0	0	0	0	0	0	0	0	0	0	0	0	0	0	0	0	0	0	0	0	0	0
chrX:41344062_C>A	DDX3X	exonic	stopgain	DDX3X:NM_001193417:exon8:c.C750A:p.Y250X,DDX3X:NM_001193416:exon9:c.C798A:p.Y266X,DDX3X:NM_001356:exon9:c.C798A:p.Y266X	0	0	0	0	0	0	0	0	0	0	0	0	0	0	0	0	0	0	0	0	0	0	0	0	0	0	0	0	0	0	0	0	1	0	0	0	0	0	0	0	0	0	0	0	0
chrX:41345188_T>G	DDX3X	exonic	nonsynonymous SNV	DDX3X:NM_001193417:exon10:c.T986G:p.V329G,DDX3X:NM_001193416:exon11:c.T1034G:p.V345G,DDX3X:NM_001356:exon11:c.T1034G:p.V345G	0	0	0	0	0	0	0	0	0	0	0	0	0	0	0	0	0	0	0	0	0	0	0	0	0	0	0	0	0	0	0	0	0	0	0	0	0	0	0	0	0	0	0	0	0
chrX:41345223_T>G	DDX3X	exonic	nonsynonymous SNV	DDX3X:NM_001193417:exon10:c.T1021G:p.F341V,DDX3X:NM_001193416:exon11:c.T1069G:p.F357V,DDX3X:NM_001356:exon11:c.T1069G:p.F357V	0	0	0	0	0	0	0	0	0	0	0	0	0	0	0	0	0	0	0	0	0	0	0	0	0	0	0	0	0	0	0	0	0	0	0	0	0	0	0	0	0	0	0	0	0
chrX:41345257_A>T	DDX3X	exonic	nonsynonymous SNV	DDX3X:NM_001193417:exon10:c.A1055T:p.D352V,DDX3X:NM_001193416:exon11:c.A1103T:p.D368V,DDX3X:NM_001356:exon11:c.A1103T:p.D368V	0	0	0	0	0	0	0	0	0	0	0	0	0	0	0	0	0	0	0	0	0	0	0	0	0	0	0	0	0	0	0	0	0	0	0	0	0	0	0	0	0	0	0	0	0
chrX:41345258_->A	DDX3X	exonic	frameshift insertion	DDX3X:NM_001193417:exon10:c.1057dupA:p.D352fs,DDX3X:NM_001193416:exon11:c.1105dupA:p.D368fs,DDX3X:NM_001356:exon11:c.1105dupA:p.D368fs	0	0	0	0	0	0	0	0	0	0	0	0	0	0	0	0	0	0	0	0	0	0	0	0	0	0	0	0	0	0	0	0	0	0	0	0	0	0	0	0	0	0	0	0	0
chrX:41345272_->G	DDX3X	exonic	frameshift insertion	DDX3X:NM_001193417:exon10:c.1071dupG:p.K357fs,DDX3X:NM_001193416:exon11:c.1119dupG:p.K373fs,DDX3X:NM_001356:exon11:c.1119dupG:p.K373fs	0	0	0	0	0	0	0	0	0	0	0	0	0	0	0	0	0	0	0	0	0	0	0	0	0	0	0	0	0	0	0	0	0	0	0	0	0	0	0	0	0	0	0	0	0
chrX:41345326_T>G	DDX3X	splicing	.	.	0	0	0	0	0	0	0	0	0	0	0	0	0	0	0	0	0	0	0	0	0	0	0	0	0	0	0	0	0	0	0	0	0	0	0	0	0	0	0	0	1	0	0	0	0
chrX:41345403_G>C	DDX3X	splicing	.	.	0	0	0	0	0	0	0	0	0	0	0	0	0	0	0	0	0	0	0	0	0	0	0	0	0	0	0	0	0	0	0	0	0	0	0	0	0	0	0	0	0	0	0	0	0
chrX:41345432_A>G	DDX3X	exonic	nonsynonymous SNV	DDX3X:NM_001193417:exon11:c.A1151G:p.Y384C,DDX3X:NM_001193416:exon12:c.A1199G:p.Y400C,DDX3X:NM_001356:exon12:c.A1199G:p.Y400C	0	0	0	0	0	0	0	0	0	0	0	0	0	0	0	0	0	0	0	0	0	0	0	0	0	0	0	0	0	0	0	0	0	0	0	0	0	0	0	0	0	0	0	0	0
chrX:41345433_T>A	DDX3X	exonic	stopgain	DDX3X:NM_001193417:exon11:c.T1152A:p.Y384X,DDX3X:NM_001193416:exon12:c.T1200A:p.Y400X,DDX3X:NM_001356:exon12:c.T1200A:p.Y400X	0	0	0	0	0	0	0	0	0	0	0	0	0	0	0	0	0	0	0	0	0	0	0	0	0	0	0	0	0	0	0	0	0	0	0	0	0	0	0	0	0	0	0	0	0
chrX:41346261_A>G	DDX3X	exonic	nonsynonymous SNV	DDX3X:NM001193417:exon12:c.A1300G:p.T434A,DDX3X:NM001193416:exon13:c.A1348G:p.T450A,DDX3X:NM001356:exon13:c.A1348G:p.T450A	0	0	0	0	0	0	0	0	0	0	0	0	0	0	0	0	0	0	0	0	0	0	0	0	0	0	0	0	0	0	0	0	0	0	0	0	0	0	0	0	0	0	0	0	0
chrX:41346309_T>A	DDX3X	exonic	nonsynonymous SNV	DDX3X:NM_001193417:exon12:c.T1348A:p.Y450N,DDX3X:NM_001193416:exon13:c.T1396A:p.Y466N,DDX3X:NM_001356:exon13:c.T1396A:p.Y466N	0	0	0	0	0	0	0	0	0	0	0	0	0	0	0	0	0	0	0	0	0	0	0	0	0	0	0	0	0	0	0	0	0	0	0	0	0	0	0	0	0	0	0	0	0
chrX:41346334_A>T	DDX3X	exonic	nonsynonymous SNV	DDX3X:NM_001193417:exon12:c.A1373T:p.D458V,DDX3X:NM_001193416:exon13:c.A1421T:p.D474V,DDX3X:NM_001356:exon13:c.A1421T:p.D474V	0	0	0	0	0	0	0	0	0	0	0	0	0	0	0	0	0	0	0	0	0	0	0	0	0	0	0	0	0	0	0	0	0	0	0	0	0	0	0	0	0	0	0	0	0
chrX:41346336_C>T	DDX3X	exonic	nonsynonymous SNV	DDX3X:NM_001193417:exon12:c.C1375T:p.R459C,DDX3X:NM_001193416:exon13:c.C1423T:p.R475C,DDX3X:NM_001356:exon13:c.C1423T:p.R475C	0	0	0	0	0	0	0	0	0	0	0	0	0	0	0	0	0	0	0	0	0	0	0	0	0	0	0	0	0	0	0	0	0	0	0	0	0	0	0	1	0	0	0	0	0
chrX:41346343_A>C	DDX3X	exonic	nonsynonymous SNV	DDX3X:NM_001193417:exon12:c.A1382C:p.Q461P,DDX3X:NM_001193416:exon13:c.A1430C:p.Q477P,DDX3X:NM_001356:exon13:c.A1430C:p.Q477P	0	0	0	0	0	0	0	0	0	0	0	0	0	0	0	0	1	0	0	0	0	0	0	0	0	0	0	0	0	0	0	0	0	0	0	0	0	0	0	0	0	0	0	0	0
chrX:41346352_G>A	DDX3X	exonic	nonsynonymous SNV	DDX3X:NM_001193417:exon12:c.G1391A:p.R464K,DDX3X:NM_001193416:exon13:c.G1439A:p.R480K,DDX3X:NM_001356:exon13:c.G1439A:p.R480K	0	0	0	1	0	0	0	0	0	0	0	0	0	0	0	0	0	0	0	0	0	0	0	0	0	0	0	0	0	0	0	0	0	0	0	0	0	0	0	0	0	0	0	0	0
chrX:41346361_C>G	DDX3X	exonic	nonsynonymous SNV	DDX3X:NM_001193417:exon12:c.C1400G:p.A467G,DDX3X:NM_001193416:exon13:c.C1448G:p.A483G,DDX3X:NM_001356:exon13:c.C1448G:p.A483G	0	0	0	0	0	0	0	0	0	0	0	0	0	0	0	0	0	0	0	0	0	0	1	0	0	0	0	0	0	0	0	0	0	0	0	0	0	0	0	0	0	0	0	0	0
chrX:41346372_T>G	DDX3X	exonic	nonsynonymous SNV	DDX3X:NM_001193417:exon12:c.T1411G:p.F471V,DDX3X:NM_001193416:exon13:c.T1459G:p.F487V,DDX3X:NM_001356:exon13:c.T1459G:p.F487V	0	0	0	0	0	0	0	0	0	0	0	0	0	0	0	0	0	0	0	0	0	0	0	0	0	0	0	0	0	0	0	0	0	0	0	0	0	0	0	0	0	0	0	0	0
chrX:41346372_T>G	DDX3X	exonic	nonsynonymous SNV	DDX3X:NM_001193417:exon12:c.T1411G:p.F471V,DDX3X:NM_001193416:exon13:c.T1459G:p.F487V,DDX3X:NM_001356:exon13:c.T1459G:p.F487V	0	0	0	0	0	0	0	0	0	0	0	0	0	0	0	0	0	0	0	0	0	0	0	0	0	0	0	0	0	0	0	0	0	0	0	0	0	0	0	0	0	0	0	0	0
chrX:41346373_T>G	DDX3X	exonic	nonsynonymous SNV	DDX3X:NM_001193417:exon12:c.T1412G:p.F471C,DDX3X:NM_001193416:exon13:c.T1460G:p.F487C,DDX3X:NM_001356:exon13:c.T1460G:p.F487C	0	0	0	0	0	0	0	0	0	0	0	0	0	0	0	0	0	0	0	0	0	0	0	0	0	0	0	0	0	0	0	0	0	0	0	0	0	0	0	0	0	0	0	0	0
chrX:41346408_G>C	DDX3X	exonic	nonsynonymous SNV	DDX3X:NM_001193417:exon12:c.G1447C:p.A483P,DDX3X:NM_001193416:exon13:c.G1495C:p.A499P,DDX3X:NM_001356:exon13:c.G1495C:p.A499P	0	0	0	0	0	0	0	0	0	0	0	0	0	0	0	0	0	0	0	0	0	0	0	0	0	0	0	0	0	0	0	0	0	0	0	0	0	0	0	0	0	0	0	0	0
chrX:41346409_C>A	DDX3X	exonic	nonsynonymous SNV	DDX3X:NM_001193417:exon12:c.C1448A:p.A483E,DDX3X:NM_001193416:exon13:c.C1496A:p.A499E,DDX3X:NM_001356:exon13:c.C1496A:p.A499E	0	0	0	0	0	0	0	0	0	0	0	0	0	0	0	0	0	0	0	0	0	0	0	0	0	0	0	0	0	0	0	0	0	0	0	0	0	0	0	0	0	0	0	0	0
chrX:41346518_G>T	DDX3X	exonic	nonsynonymous SNV	DDX3X:NM_001193417:exon13:c.G1463T:p.G488V,DDX3X:NM_001193416:exon14:c.G1511T:p.G504V,DDX3X:NM_001356:exon14:c.G1511T:p.G504V	0	0	0	0	0	0	0	0	0	0	0	0	0	0	0	0	0	0	0	0	0	0	0	0	0	0	0	0	0	0	0	0	0	0	0	0	0	0	0	0	0	0	0	0	0
chrX:41346527_T>G	DDX3X	exonic	nonsynonymous SNV	DDX3X:NM001193417:exon13:c.T1472G:p.I491S,DDX3X:NM001193416:exon14:c.T1520G:p.I507S,DDX3X:NM001356:exon14:c.T1520G:p.I507S	0	0	0	0	0	0	0	0	0	0	0	0	0	0	0	0	0	0	0	0	0	0	0	0	0	0	0	0	0	0	0	0	0	0	0	0	0	0	0	0	0	0	0	0	0
chrX:41346590_G>C	DDX3X	exonic	nonsynonymous SNV	DDX3X:NM_001193417:exon13:c.G1535C:p.R512P,DDX3X:NM_001193416:exon14:c.G1583C:p.R528P,DDX3X:NM_001356:exon14:c.G1583C:p.R528P	0	0	0	0	0	0	0	0	0	0	0	0	0	0	0	0	0	0	0	0	0	0	0	0	0	0	0	0	0	0	0	0	0	0	0	0	0	0	0	0	0	0	0	0	0
chrX:41346864_G>A	DDX3X	exonic	nonsynonymous SNV	DDX3X:NM_001193417:exon14:c.G1573A:p.A525T,DDX3X:NM_001193416:exon15:c.G1621A:p.A541T,DDX3X:NM_001356:exon15:c.G1621A:p.A541T	0	0	0	0	0	0	0	0	0	0	0	0	0	0	0	0	0	0	0	0	0	0	0	0	0	0	0	0	0	0	0	0	0	0	0	0	0	0	0	0	0	0	0	0	0
chrX:41346917_TCT>-	DDX3X	exonic	nonframeshift deletion	DDX3X:NM_001193417:exon14:c.1626_1628del:p.542_543del,DDX3X:NM_001193416:exon15:c.1674_1676del:p.558_559del,DDX3X:NM_001356:exon15:c.1674_1676del:p.558_559del	0	0	0	0	1	0	0	0	0	0	0	0	0	0	0	0	0	0	0	0	0	0	0	0	0	0	0	0	0	0	0	0	0	0	0	0	0	0	0	0	0	0	0	0	0
chrX:41346946_C>T	DDX3X	exonic	nonsynonymous SNV	DDX3X:NM_001193417:exon14:c.C1655T:p.P552L,DDX3X:NM_001193416:exon15:c.C1703T:p.P568L,DDX3X:NM_001356:exon15:c.C1703T:p.P568L	0	0	0	0	0	0	0	0	0	0	0	0	0	0	0	0	0	0	0	0	0	0	0	0	0	0	0	0	0	0	0	0	0	0	0	0	0	0	0	0	0	0	0	0	0
chrX:41347003_G>A	DDX3X	exonic	nonsynonymous SNV	DDX3X:NM_001193417:exon14:c.G1712A:p.R571H,DDX3X:NM_001193416:exon15:c.G1760A:p.R587H,DDX3X:NM_001356:exon15:c.G1760A:p.R587H	0	0	0	0	0	0	0	0	0	0	0	0	0	0	0	0	0	0	0	0	0	0	0	0	0	0	0	0	0	0	0	0	0	0	0	0	0	0	0	0	0	0	0	0	0
chrX:41347008_A>G	DDX3X	exonic	nonsynonymous SNV	DDX3X:NM_001193417:exon14:c.A1717G:p.K573E,DDX3X:NM_001193416:exon15:c.A1765G:p.K589E,DDX3X:NM_001356:exon15:c.A1765G:p.K589E	0	0	0	0	0	0	0	0	0	0	0	0	0	0	0	0	0	0	0	0	0	0	0	0	0	0	0	0	0	0	0	0	0	0	0	0	0	0	0	0	0	0	0	0	0
chrX:41347345_C>G	DDX3X	exonic	nonsynonymous SNV	DDX3X:NM_001193417:exon15:c.C1755G:p.D585E,DDX3X:NM_001193416:exon16:c.C1800G:p.D600E,DDX3X:NM_001356:exon16:c.C1803G:p.D601E	0	0	0	0	0	0	0	0	0	0	0	0	0	0	0	0	0	0	0	0	0	0	0	0	0	0	0	0	0	0	0	0	0	0	0	0	0	0	0	0	0	0	0	0	0
chrX:41347350_G>A	DDX3X	exonic	nonsynonymous SNV	DDX3X:NM_001193417:exon15:c.G1760A:p.R587Q,DDX3X:NM_001193416:exon16:c.G1805A:p.R602Q,DDX3X:NM_001356:exon16:c.G1808A:p.R603Q	0	0	0	0	0	0	0	0	0	0	0	0	0	0	0	0	0	0	0	0	0	0	0	0	0	0	0	0	0	0	0	0	0	0	0	0	0	0	0	0	0	0	0	0	0
chrX:41347638_A>C	DDX3X	splicing	.	.	0	0	0	0	0	0	0	0	0	0	0	0	0	0	0	0	0	0	0	0	0	0	0	0	0	0	0	0	0	0	0	0	0	0	0	0	0	0	0	0	0	0	0	0	0
chrX:41347717_T>G	DDX3X	exonic	stoploss	DDX3X:NM_001193417:exon16:c.T1939G:p.X647G,DDX3X:NM_001193416:exon17:c.T1984G:p.X662G,DDX3X:NM_001356:exon17:c.T1987G:p.X663G	0	0	0	0	0	0	0	0	0	0	0	0	0	0	0	0	0	0	0	0	0	0	0	0	0	0	0	0	0	0	0	0	0	0	0	0	0	0	0	0	0	0	0	0	0
chr12:113058190_GCCATGTCACGGCCAGGCCACGGTGGGCT>-	DTX1	exonic	frameshift deletion	DTX1:NM_004416:wholegene	0	0	0	0	0	0	0	0	0	0	0	0	0	0	0	0	0	0	0	0	0	0	0	0	0	0	0	0	0	0	0	0	0	0	0	0	0	0	0	0	0	0	0	0	0
chr12:113058193_A>C	DTX1	exonic	nonsynonymous SNV	DTX1:NM_004416:exon1:c.A1C:p.M1L	0	0	0	0	0	0	0	0	0	0	0	0	0	0	0	0	0	0	0	0	0	0	0	0	0	0	0	0	0	0	0	0	0	0	0	0	0	0	0	0	0	0	0	0	0
chr12:113058196_T>G	DTX1	exonic	nonsynonymous SNV	DTX1:NM_004416:exon1:c.T4G:p.S2A	0	0	0	0	0	0	0	0	0	0	0	0	0	0	0	0	0	0	0	0	0	0	0	0	0	0	0	0	0	0	0	0	0	0	0	0	0	0	0	0	0	0	0	0	0
chr12:113058197_C>A	DTX1	exonic	stopgain	DTX1:NM_004416:exon1:c.C5A:p.S2X	0	0	0	0	0	0	0	0	0	0	0	0	0	0	0	0	0	0	0	0	0	0	0	0	0	0	0	0	0	0	0	0	0	0	0	0	0	0	0	0	0	0	0	0	0
chr12:113058205_G>C	DTX1	exonic	nonsynonymous SNV	DTX1:NM004416:exon1:c.G13C:p.G5R	0	0	0	0	0	0	0	0	0	0	0	0	0	0	0	0	0	0	0	0	0	0	0	0	0	0	0	0	0	0	0	0	0	0	0	0	0	0	0	0	0	0	0	0	0
chr12:113058211_GGT>-	DTX1	exonic	nonframeshift deletion	DTX1:NM_004416:exon1:c.19_21del:p.7_7del	0	0	1	0	0	0	0	0	0	0	0	0	0	0	0	0	0	0	0	0	0	0	0	0	0	0	0	0	0	0	0	0	0	0	0	0	0	0	0	0	0	0	0	0	0
chr12:113058212_G>A	DTX1	exonic	nonsynonymous SNV	DTX1:NM_004416:exon1:c.G20A:p.G7D	0	0	0	0	0	0	0	0	0	0	0	0	0	0	0	0	0	0	0	0	0	0	0	0	0	0	0	0	0	0	0	0	0	0	0	0	0	0	0	0	0	1	0	0	0
chr12:113058212_G>A	DTX1	exonic	nonsynonymous SNV	DTX1:NM_004416:exon1:c.G20A:p.G7D	0	0	0	0	0	0	0	0	0	0	0	0	0	0	0	0	0	0	0	0	0	0	0	0	0	0	0	0	0	0	0	0	0	0	0	0	0	0	0	0	0	0	0	0	0
chr12:113058212_G>A	DTX1	exonic	nonsynonymous SNV	DTX1:NM_004416:exon1:c.G20A:p.G7D	0	0	0	0	0	0	0	0	0	0	0	0	0	0	0	0	0	0	0	0	0	0	0	0	0	0	0	0	0	0	0	0	0	0	0	0	0	0	0	0	0	0	0	0	0
chr12:113058212_GTGGGCTGATGCCT>-	DTX1	exonic	frameshift deletion	DTX1:NM_004416:exon1:c.20_33del:p.G7fs	0	0	0	0	0	0	0	0	0	0	0	0	0	0	0	0	0	0	0	0	0	0	0	0	0	0	0	0	0	0	0	0	0	0	0	0	0	0	0	0	0	0	0	0	0
chr12:113058220_A>G	DTX1	exonic	nonsynonymous SNV	DTX1:NM_004416:exon1:c.A28G:p.M10V	0	0	0	0	0	0	0	0	0	0	0	0	0	0	0	0	0	0	0	0	0	0	0	0	0	0	0	0	0	0	0	0	0	0	0	0	0	0	0	0	0	0	0	0	0
chr12:113058221_T>A	DTX1	exonic	nonsynonymous SNV	DTX1:NM_004416:exon1:c.T29A:p.M10K	0	0	1	0	0	0	0	0	0	0	0	0	0	0	0	0	0	0	0	0	0	0	0	0	0	0	0	0	0	0	0	0	0	0	0	0	0	0	0	0	0	0	0	0	0
chr12:113058221_T>A	DTX1	exonic	nonsynonymous SNV	DTX1:NM_004416:exon1:c.T29A:p.M10K	0	0	0	0	0	0	0	0	0	0	0	0	0	0	0	0	0	0	0	0	0	0	0	0	0	0	0	0	0	0	0	0	0	0	0	0	0	0	0	0	0	0	0	0	0
chr12:113058221_T>A	DTX1	exonic	nonsynonymous SNV	DTX1:NM_004416:exon1:c.T29A:p.M10K	0	0	0	0	0	0	0	0	0	0	0	0	0	0	0	0	0	0	0	0	0	0	0	0	0	0	0	0	0	0	0	0	0	0	0	0	0	0	0	0	0	0	0	0	0
chr12:113058221_T>A	DTX1	exonic	nonsynonymous SNV	DTX1:NM_004416:exon1:c.T29A:p.M10K	0	0	0	0	0	0	0	0	0	0	0	0	0	0	0	0	0	0	0	0	0	0	0	0	0	0	0	0	0	0	0	0	0	0	0	0	0	0	0	0	0	0	0	0	0
chr12:113058221_T>C	DTX1	exonic	nonsynonymous SNV	DTX1:NM_004416:exon1:c.T29C:p.M10T	0	0	0	0	0	0	0	0	0	0	0	0	0	0	0	0	0	0	0	0	0	0	0	0	0	0	0	0	0	0	0	0	0	0	0	0	0	0	0	0	0	0	0	0	0
chr12:113058223_C>A	DTX1	exonic	nonsynonymous SNV	DTX1:NM_004416:exon1:c.C31A:p.P11T	0	0	1	0	0	0	0	0	0	0	0	0	0	0	0	0	0	0	0	0	0	0	0	0	0	0	0	0	0	0	0	0	0	0	0	0	0	0	0	0	0	0	0	0	0
chr12:113058223_C>G	DTX1	exonic	nonsynonymous SNV	DTX1:NM_004416:exon1:c.C31G:p.P11A	0	0	0	0	0	0	0	0	0	0	0	0	0	0	0	0	0	0	0	0	0	0	0	0	0	0	0	0	0	0	0	0	0	0	0	0	0	0	0	0	0	0	0	0	0
chr12:113058223_C>G	DTX1	exonic	nonsynonymous SNV	DTX1:NM_004416:exon1:c.C31G:p.P11A	0	0	0	0	0	0	0	0	0	0	0	0	0	0	0	0	0	0	0	0	0	0	0	0	0	0	0	0	0	0	0	0	0	0	0	0	0	0	0	0	0	0	0	0	0
chr12:113058223_C>T	DTX1	exonic	nonsynonymous SNV	DTX1:NM_004416:exon1:c.C31T:p.P11S	0	0	0	0	0	0	0	0	0	0	0	0	0	0	0	0	0	0	0	0	0	0	0	0	0	0	0	0	0	0	0	0	0	0	0	0	0	0	0	0	0	0	0	0	0
chr12:113058230_A>G	DTX1	exonic	nonsynonymous SNV	DTX1:NM_004416:exon1:c.A38G:p.N13S	0	0	0	0	0	0	0	0	0	0	0	0	0	0	0	0	0	0	0	0	0	0	0	0	0	0	0	0	0	0	0	0	0	0	0	0	0	0	0	0	0	0	0	0	0
chr12:113058232_G>A	DTX1	exonic	nonsynonymous SNV	DTX1:NM_004416:exon1:c.G40A:p.G14S	0	0	0	0	0	0	0	0	0	0	0	0	0	0	0	0	0	0	0	0	0	0	0	0	0	0	0	0	0	0	0	0	0	0	0	0	0	0	0	0	0	0	0	0	0
chr12:113058234_->CTGGG	DTX1	exonic	frameshift insertion	DTX1:NM_004416:exon1:c.42_43insCTGGG:p.G14fs	0	0	0	0	0	0	0	0	0	0	0	0	0	0	0	0	0	0	0	0	0	0	0	0	0	0	0	0	0	0	0	0	0	0	0	0	0	0	0	0	0	0	0	0	0
chr12:113058239_G>A	DTX1	exonic	nonsynonymous SNV	DTX1:NM_004416:exon1:c.G47A:p.G16D	0	0	0	0	0	0	0	0	0	0	0	0	0	0	0	0	0	0	0	0	0	0	0	0	0	0	0	0	0	0	0	0	0	0	0	0	0	0	0	0	0	0	0	0	0
chr12:113058239_G>A	DTX1	exonic	nonsynonymous SNV	DTX1:NM_004416:exon1:c.G47A:p.G16D	0	0	0	0	0	0	0	0	0	0	0	0	0	0	0	0	0	0	0	0	0	0	0	0	0	0	0	0	0	0	0	0	0	0	0	0	0	0	0	0	0	0	0	0	0
chr12:113058240_C>-	DTX1	exonic	frameshift deletion	DTX1:NM_004416:exon1:c.48delC:p.G16fs	0	0	1	0	0	0	0	0	0	0	0	0	0	0	0	0	0	0	0	0	0	0	0	0	0	0	0	0	0	0	0	0	0	0	0	0	0	0	0	0	0	0	0	0	0
chr12:113058241_T>A	DTX1	exonic	nonsynonymous SNV	DTX1:NM_004416:exon1:c.T49A:p.F17I	0	0	1	0	0	0	0	0	0	0	0	0	0	0	0	0	0	0	0	0	0	0	0	0	0	0	0	0	0	0	0	0	0	0	0	0	0	0	0	0	0	0	0	0	0
chr12:113058250_C>T	DTX1	exonic	stopgain	DTX1:NM_004416:exon1:c.C58T:p.Q20X	0	0	0	0	0	0	0	0	0	0	0	0	0	0	0	0	0	0	0	0	0	0	0	0	0	0	0	0	0	0	0	0	0	0	0	0	0	0	0	0	0	0	0	0	0
chr12:113058250_C>T	DTX1	exonic	stopgain	DTX1:NM_004416:exon1:c.C58T:p.Q20X	0	0	0	0	0	0	0	0	0	0	0	0	0	0	0	0	0	0	0	0	0	0	0	0	0	0	0	0	0	0	0	0	0	0	0	0	0	0	0	0	0	0	0	0	0
chr12:113058254_A>C	DTX1	exonic	nonsynonymous SNV	DTX1:NM_004416:exon1:c.A62C:p.N21T	0	0	0	0	0	0	0	0	0	0	0	0	0	0	0	0	0	0	0	0	0	0	0	0	0	0	0	0	0	0	0	0	0	0	0	0	0	0	0	0	0	0	0	0	0
chr12:113058257_T>A	DTX1	exonic	nonsynonymous SNV	DTX1:NM_004416:exon1:c.T65A:p.V22E	0	0	0	0	0	0	0	0	0	0	0	0	0	0	0	0	0	0	0	0	0	0	0	0	0	0	0	0	0	0	0	0	0	0	0	0	0	0	0	0	0	0	0	0	0
chr12:113058266_T>A	DTX1	exonic	nonsynonymous SNV	DTX1:NM_004416:exon1:c.T74A:p.V25E	0	0	0	0	0	0	0	0	0	0	0	0	0	0	0	0	0	0	0	0	0	0	0	0	0	0	0	0	0	0	0	0	0	0	0	0	0	0	0	0	0	0	0	0	0
chr12:113058271_->TGTGGGAGTGGC	DTX1	exonic	nonframeshift insertion	DTX1:NM_004416:exon1:c.79_80insTGTGGGAGTGGC:p.V27delinsVWEWL	0	0	0	0	0	0	0	0	0	0	0	0	0	0	0	0	0	0	0	0	0	0	0	0	0	0	0	0	0	0	0	0	0	0	0	0	0	0	0	0	0	0	0	0	0
chr12:113058271_G>C	DTX1	exonic	nonsynonymous SNV	DTX1:NM_004416:exon1:c.G79C:p.V27L	0	0	0	0	0	0	0	0	0	0	0	0	0	0	0	0	0	0	0	0	0	0	0	0	0	0	0	0	0	0	0	0	0	0	0	0	0	0	0	0	0	0	0	0	0
chr12:113058272_T>A	DTX1	exonic	nonsynonymous SNV	DTX1:NM_004416:exon1:c.T80A:p.V27E	0	0	0	0	0	0	0	0	0	0	0	0	0	0	0	0	0	0	0	0	0	0	0	0	0	0	0	0	0	0	0	0	0	0	0	0	0	0	0	0	0	0	0	0	0
chr12:113058272_T>C	DTX1	exonic	nonsynonymous SNV	DTX1:NM_004416:exon1:c.T80C:p.V27A	0	0	0	0	0	0	0	0	0	0	0	0	0	0	0	0	0	0	0	0	0	0	0	0	0	0	0	0	0	0	0	0	0	0	0	0	0	0	0	0	0	0	0	0	0
chr12:113058276_G>A	DTX1	exonic	stopgain	DTX1:NM_004416:exon1:c.G84A:p.W28X	0	0	0	0	0	0	0	0	0	0	0	0	0	0	0	0	0	0	0	0	0	0	0	0	0	0	0	0	0	0	0	0	0	0	0	0	0	0	0	0	0	0	0	0	0
chr12:113058276_G>A	DTX1	exonic	stopgain	DTX1:NM_004416:exon1:c.G84A:p.W28X	0	0	0	0	0	0	0	0	0	0	0	0	0	0	0	0	0	0	0	0	0	0	0	0	0	0	0	0	0	0	0	0	0	0	0	0	0	0	0	0	0	0	0	0	0
chr12:113058276_G>A	DTX1	exonic	stopgain	DTX1:NM_004416:exon1:c.G84A:p.W28X	0	0	0	0	0	0	0	0	0	0	0	0	0	0	0	0	0	0	0	0	0	0	0	0	0	0	0	0	0	0	0	0	0	0	0	0	0	0	0	0	0	0	0	0	0
chr12:113058276_G>C	DTX1	exonic	nonsynonymous SNV	DTX1:NM_004416:exon1:c.G84C:p.W28C	0	0	0	0	0	0	0	0	0	0	0	0	0	0	0	0	0	0	0	0	0	0	0	0	0	0	0	0	0	0	0	0	0	0	0	0	0	0	0	0	0	0	0	0	0
chr12:113058277_G>A	DTX1	exonic	nonsynonymous SNV	DTX1:NM_004416:exon1:c.G85A:p.E29K	0	0	0	0	0	0	0	0	0	0	0	0	0	0	0	0	0	0	0	0	0	0	0	0	0	0	0	0	0	0	0	0	0	0	0	0	0	0	0	0	0	0	0	0	0
chr12:113058278_A>G	DTX1	exonic	nonsynonymous SNV	DTX1:NM_004416:exon1:c.A86G:p.E29G	0	0	0	0	0	0	0	0	0	0	0	0	0	0	0	0	0	0	0	0	0	0	0	0	0	0	0	0	0	0	0	0	0	0	0	0	0	0	0	0	0	0	0	0	0
chr12:113058278_A>G	DTX1	exonic	nonsynonymous SNV	DTX1:NM_004416:exon1:c.A86G:p.E29G	0	0	0	0	0	0	0	0	0	0	0	0	0	0	0	0	0	0	0	0	0	0	0	0	0	0	0	0	0	0	0	0	0	0	0	0	0	0	0	0	0	0	0	0	0
chr12:113058282_G>A	DTX1	exonic	stopgain	DTX1:NM_004416:exon1:c.G90A:p.W30X	0	0	0	0	0	0	0	0	0	0	0	0	0	0	0	0	0	0	0	0	0	0	0	0	0	0	0	0	0	0	0	0	0	0	0	0	0	0	0	0	0	0	0	0	0
chr12:113058282_G>A	DTX1	exonic	stopgain	DTX1:NM_004416:exon1:c.G90A:p.W30X	0	0	0	0	0	0	0	0	0	0	0	0	0	0	0	0	0	0	0	0	0	0	0	0	0	0	0	0	0	0	0	0	0	0	0	0	0	0	0	0	0	0	0	0	0
chr12:113058283_C>G	DTX1	exonic	nonsynonymous SNV	DTX1:NM_004416:exon1:c.C91G:p.L31V	0	0	0	0	0	0	0	0	0	0	0	0	0	0	0	0	0	0	0	0	0	0	0	0	0	0	0	0	0	0	0	0	0	0	0	0	0	0	0	0	0	0	0	0	0
chr12:113058283_CTGAATGAGCACAGC>AGT	DTX1	exonic	nonframeshift substitution	DTX1:NM_004416:exon1:c.91_105AGT	0	0	0	0	0	0	0	0	0	0	0	0	0	0	0	0	0	0	0	0	0	0	0	0	0	0	0	0	0	0	0	0	0	0	0	0	0	0	0	0	0	0	0	0	0
chr12:113058291_G>C	DTX1	exonic	nonsynonymous SNV	DTX1:NM_004416:exon1:c.G99C:p.E33D	0	0	0	0	0	0	0	0	0	0	0	0	0	0	0	0	0	0	0	0	0	0	0	0	0	0	0	0	0	0	0	0	0	0	0	0	1	0	0	0	0	0	0	0	0
chr12:113058291_G>C	DTX1	exonic	nonsynonymous SNV	DTX1:NM_004416:exon1:c.G99C:p.E33D	0	0	0	0	0	0	0	0	0	0	0	0	0	0	0	0	0	0	0	0	0	0	0	0	0	0	0	0	0	0	0	0	0	0	0	0	0	0	0	0	0	0	0	0	0
chr12:113058291_G>C	DTX1	exonic	nonsynonymous SNV	DTX1:NM_004416:exon1:c.G99C:p.E33D	0	0	0	0	0	0	0	0	0	0	0	0	0	0	0	0	0	0	0	0	0	0	0	0	0	0	0	0	0	0	0	0	0	0	0	0	0	0	0	0	0	0	0	0	0
chr12:113058291_G>C	DTX1	exonic	nonsynonymous SNV	DTX1:NM_004416:exon1:c.G99C:p.E33D	0	0	0	0	0	0	0	0	0	0	0	0	0	0	0	0	0	0	0	0	0	0	0	0	0	0	0	0	0	0	0	0	0	0	0	0	0	0	0	0	0	0	0	0	0
chr12:113058291_G>C	DTX1	exonic	nonsynonymous SNV	DTX1:NM_004416:exon1:c.G99C:p.E33D	0	0	0	0	0	0	0	0	0	0	0	0	0	0	0	0	0	0	0	0	0	0	0	0	0	0	0	0	0	0	0	0	0	0	0	0	0	0	0	0	0	0	0	0	0
chr12:113058291_G>C	DTX1	exonic	nonsynonymous SNV	DTX1:NM_004416:exon1:c.G99C:p.E33D	0	0	0	0	0	0	0	0	0	0	0	0	0	0	0	0	0	0	0	0	0	0	0	0	0	0	0	0	0	0	0	0	0	0	0	0	0	0	0	0	0	0	0	0	0
chr12:113058291_G>C	DTX1	exonic	nonsynonymous SNV	DTX1:NM_004416:exon1:c.G99C:p.E33D	0	0	0	0	0	0	0	0	0	0	0	0	0	0	0	0	0	0	0	0	0	0	0	0	0	0	0	0	0	0	0	0	0	0	0	0	0	0	0	0	0	0	0	0	0
chr12:113058291_G>C	DTX1	exonic	nonsynonymous SNV	DTX1:NM_004416:exon1:c.G99C:p.E33D	0	0	0	0	0	0	0	0	0	0	0	0	0	0	0	0	0	0	0	0	0	0	0	0	0	0	0	0	0	0	0	0	0	0	0	0	0	0	0	0	0	0	0	0	0
[truncated: 4,707 more rows]
[truncated: 652 more columns]
